# Supplementary material for: Proteomics reveals a core molecular response of Pseudomonas putida F1 to acute chromate challenge
Source: BMC Genomics. 2010 May 19;11:311. doi: 10.1186/1471-2164-11-311 (PMC2996968; doi:10.1186/1471-2164-11-311)
Supplement: Additional file 1 — Complete proteome data and dataset comparisons with statistical analysis. Complete dataset detailing the spectral counts for each treatment and its technical replicate. The extended table shows statistically analyzed comparisons between two treatments. Proteins that are highlighted show a two-fold change in expression and 1% False Discovery Rate (FDR). [file 1471-2164-11-311-S1.XLS]

## Sheet: Supplemental Table 1
Supplemental Table 1: Complete proteome data and dataset comparisons with statistical analysis
			Global Dataset												LB- Cr vs.Control									M9L: Cr vs.Control								Control_M9L vs. Control_LB								Crshock_M9L vs. Crshock_LB
	Spectral Counts													Spectral Counts								Spectral Counts								Spectral Counts								Spectral Counts
Protein locus	Control_LBmedia_Run1	Control_LBmedia_Run2	Control_M9L media_Run1	Control_M9L media_Run2	Crshocked_LB media_Run1	Crshocked_LB media_Run2	Crshocked_M9L media_Run1	Crshocked_M9L media_Run2	Accession Number	Gene ID	Description	Functional category	Protein locus	Control_LBmedia_Run1	Control_LBmedia_Run2	Crshocked_LBmedia_Run1	Crshocked_LBmedia_Run2	Poisson regression coefficient	p values	FDR: False Discovery Rate	Protein locus	Control_M9L media_Run1	Control_M9L media_Run2	Crshocked_M9L media_Run1	Crshocked_M9L media_Run2	Poisson regression coefficient	p values	FDR	Protein locus	Control_LBmedia_Run1	Control_LBmedia_Run2	Control_M9L media_Run1	Control_M9L media_Run2	Poisson regression coefficient	p values	FDR	Protein locus	Crshocked_LBmedia_Run1	Crshocked_LBmedia_Run2	Crshocked_M9L media_Run1	Crshocked_M9L media_Run2	Poisson regression coefficient	p values	FDR
Pput_F1:640584444	13	13	15	15	19	18	28	27	YP_001265362	Pput_0001	chromosomal replication initiator protein DnaA	COG:COG0593(L)	Pput_F1:640584444	13	13	19	18	-0.0450518	0.860444	0.999998	Pput_F1:640584444	15	15	28	27	0.472721	0.0337883	0.111481	Pput_F1:640584444	13	13	15	15	0.17863	0.504362	0.729548	Pput_F1:640584444	19	18	28	27	0.696402	0.00090796	0.00326404
Pput_F1:640584445	20	22	26	33	34	39	22	25	YP_001265363	Pput_0002	DNA polymerase III, beta subunit	COG:COG0592(L)	Pput_F1:640584445	20	22	34	39	0.154917	0.420747	0.760854	Pput_F1:640584445	26	33	22	25	-0.360805	0.0638777	0.176171	Pput_F1:640584445	20	22	26	33	0.375397	0.0609656	0.137415	Pput_F1:640584445	34	39	22	25	-0.140325	0.450936	0.551376
Pput_F1:640584446	0	0	3	0	3	0	3	4	YP_001265364	Pput_0003	DNA replication and repair protein RecF	COG:COG1195(L)	Pput_F1:640584446	0	0	3	0	19.2983	0.079104	0.271315	Pput_F1:640584446	3	0	3	4	0.713883	0.2822	0.475164	Pput_F1:640584446	0	0	3	0	19.7317	0.0388728	0.0957225	Pput_F1:640584446	3	0	3	4	1.14729	0.0797618	0.127742
Pput_F1:640584447	47	47	23	29	71	65	38	48	YP_001265365	Pput_0004	DNA gyrase, B subunit	COG:COG0187(L)	Pput_F1:640584447	47	47	71	65	-0.0285131	0.831805	0.999998	Pput_F1:640584447	23	29	38	48	0.369688	0.0330883	0.109564	Pput_F1:640584447	47	47	23	29	-0.556522	0.00101038	0.00513592	Pput_F1:640584447	71	65	38	48	-0.15832	0.247909	0.330996
Pput_F1:640584452	31	11	13	15	27	24	11	17	YP_001265370	Pput_0009	hypothetical protein	COG:none	Pput_F1:640584452	31	11	27	24	-0.203717	0.33023	0.647222	Pput_F1:640584452	13	15	11	17	-0.133415	0.617773	0.824413	Pput_F1:640584452	31	11	13	15	-0.369936	0.125794	0.219365	Pput_F1:640584452	27	24	11	17	-0.299634	0.196906	0.270005
Pput_F1:640584453	2	0	0	0	0	0	0	0	YP_001265371	Pput_0010	hypothetical protein	COG:none	Pput_F1:640584453	2	0	0	0	-20.6976	0.0561713	0.238241	Pput_F1:640584453	0	0	0	0	-0.130963	0.999999	0.999999	Pput_F1:640584453	2	0	0	0	-20.2668	0.100212	0.178694	Pput_F1:640584453	0	0	0	0	0.299796	0.999999	0.999999
Pput_F1:640584457	0	0	0	0	0	2	0	0	YP_001265375	Pput_0014	hypothetical protein	COG:none	Pput_F1:640584457	0	0	0	2	19.8928	0.15166	0.378305	Pput_F1:640584457	0	0	0	0	-0.130963	0.999999	0.999999	Pput_F1:640584457	0	0	0	0	0.0238597	1	1	Pput_F1:640584457	0	2	0	0	-19.9999	0.136459	0.194353
Pput_F1:640584458	0	0	0	5	0	9	9	6	YP_001265376	Pput_0015	copper-resistance protein, CopA family	COG:COG2132(Q)	Pput_F1:640584458	0	0	0	9	19.3969	0.00235541	0.0408625	Pput_F1:640584458	0	5	9	6	0.965197	0.0458455	0.142849	Pput_F1:640584458	0	0	0	5	20.2425	0.00766254	0.0265181	Pput_F1:640584458	0	9	9	6	0.810813	0.0496306	0.0961504
Pput_F1:640584461	0	0	0	0	0	0	0	2	YP_001265379	Pput_0018	heavy metal sensor signal transduction histidine kinase	COG:COG0642(T)	Pput_F1:640584461	0	0	0	0	-0.4069	0.999998	0.999998	Pput_F1:640584461	0	0	0	2	20.1689	0.112793	0.228388	Pput_F1:640584461	0	0	0	0	0.0238597	1	1	Pput_F1:640584461	0	0	0	2	20.5997	0.0645129	0.109517
Pput_F1:640584464	0	0	0	4	0	0	0	0	YP_001265382	Pput_0021	efflux transporter, RND family, MFP subunit	COG:COG0845(M,S)	Pput_F1:640584464	0	0	0	0	-0.4069	0.999998	0.999998	Pput_F1:640584464	0	4	0	0	-20.1265	0.013544	0.0589319	Pput_F1:640584464	0	0	0	4	20.0194	0.0170759	0.0508495	Pput_F1:640584464	0	0	0	0	0.299796	0.999999	0.999999
Pput_F1:640584465	2	0	0	3	0	0	0	0	YP_001265383	Pput_0022	heavy metal efflux pump, CzcA family	COG:COG3696(P)	Pput_F1:640584465	2	0	0	0	-20.6976	0.0561713	0.238241	Pput_F1:640584465	0	3	0	0	-19.8388	0.0324897	0.107725	Pput_F1:640584465	2	0	0	3	0.440994	0.625319	0.870333	Pput_F1:640584465	0	0	0	0	0.299796	0.999999	0.999999
Pput_F1:640584466	0	0	2	3	0	0	2	3	YP_001265384	Pput_0023	hypothetical protein	COG:COG5569(S)	Pput_F1:640584466	0	0	0	0	-0.4069	0.999998	0.999998	Pput_F1:640584466	2	3	2	3	-0.133415	0.832989	0.999999	Pput_F1:640584466	0	0	2	3	23.2425	0.00766254	0.0265181	Pput_F1:640584466	0	0	2	3	23.516	0.00346762	0.0102242
Pput_F1:640584469	98	55	62	55	88	113	12	12	YP_001265387	Pput_0027	hypothetical protein	COG:none	Pput_F1:640584469	98	55	88	113	-0.125006	0.245448	0.533543	Pput_F1:640584469	62	55	12	12	-1.71754	4.04538e-19	7.25201e-17	Pput_F1:640584469	98	55	62	55	-0.232735	0.0570726	0.129618	Pput_F1:640584469	88	113	12	12	-1.82526	5.64969e-26	2.61931e-24
Pput_F1:640584470	17	5	17	21	5	20	0	3	YP_001265388	Pput_0028	40-residue YVTN family beta-propeller repeat protein	COG:COG3391(S)	Pput_F1:640584470	17	5	5	20	-0.27004	0.357709	0.687057	Pput_F1:640584470	17	21	0	3	-2.67239	2.26308e-10	1.26779e-08	Pput_F1:640584470	17	5	17	21	0.582073	0.0267615	0.0733555	Pput_F1:640584470	5	20	0	3	-1.82028	0.000205936	0.000941771
Pput_F1:640584471	0	0	0	0	2	0	0	0	YP_001265389	Pput_0029	Heavy metal transport/detoxification protein	COG:none	Pput_F1:640584471	0	0	2	0	18.8928	0.15166	0.378305	Pput_F1:640584471	0	0	0	0	-0.130963	0.999999	0.999999	Pput_F1:640584471	0	0	0	0	0.0238597	1	1	Pput_F1:640584471	2	0	0	0	-18.9999	0.136459	0.194353
Pput_F1:640584472	14	6	6	10	12	17	0	4	YP_001265390	Pput_0030	copper-translocating P-type ATPase	COG:COG2217(P)	Pput_F1:640584472	14	6	12	17	-0.0263096	0.927935	0.999998	Pput_F1:640584472	6	10	0	4	-1.51971	0.0021702	0.0170634	Pput_F1:640584472	14	6	6	10	-0.187614	0.574867	0.812732	Pput_F1:640584472	12	17	0	4	-1.68101	0.000132091	0.000622052
Pput_F1:640584477	0	0	0	0	0	0	0	2	YP_001265395	Pput_0036	hypothetical protein	COG:none	Pput_F1:640584477	0	0	0	0	-0.4069	0.999998	0.999998	Pput_F1:640584477	0	0	0	2	20.1689	0.112793	0.228388	Pput_F1:640584477	0	0	0	0	0.0238597	1	1	Pput_F1:640584477	0	0	0	2	20.5997	0.0645129	0.109517
Pput_F1:640584480	0	2	0	0	0	0	0	0	YP_001265398	Pput_0039	protein of unknown function DUF1705	COG:COG2194(R)	Pput_F1:640584480	0	2	0	0	-19.6976	0.0561713	0.238241	Pput_F1:640584480	0	0	0	0	-0.130963	0.999999	0.999999	Pput_F1:640584480	0	2	0	0	-19.2668	0.100212	0.178694	Pput_F1:640584480	0	0	0	0	0.299796	0.999999	0.999999
Pput_F1:640584481	0	0	0	2	0	0	0	0	YP_001265399	Pput_0040	cation diffusion facilitator family transporter	COG:COG1230(P)	Pput_F1:640584481	0	0	0	0	-0.4069	0.999998	0.999998	Pput_F1:640584481	0	2	0	0	-19.4333	0.0808211	0.197931	Pput_F1:640584481	0	0	0	2	19.3262	0.0916998	0.177014	Pput_F1:640584481	0	0	0	0	0.299796	0.999999	0.999999
Pput_F1:640584484	2	0	0	0	0	0	0	0	YP_001265402	Pput_0043	two component heavy metal response transcriptional regulator, winged helix family	COG:COG0745(K,T)	Pput_F1:640584484	2	0	0	0	-20.6976	0.0561713	0.238241	Pput_F1:640584484	0	0	0	0	-0.130963	0.999999	0.999999	Pput_F1:640584484	2	0	0	0	-20.2668	0.100212	0.178694	Pput_F1:640584484	0	0	0	0	0.299796	0.999999	0.999999
Pput_F1:640584501	0	0	0	0	0	0	2	6	YP_001265419	Pput_0060	outer membrane porin	COG:none	Pput_F1:640584501	0	0	0	0	-0.4069	0.999998	0.999998	Pput_F1:640584501	0	0	2	6	21.5552	0.00151638	0.0129036	Pput_F1:640584501	0	0	0	0	0.0238597	1	1	Pput_F1:640584501	0	0	2	6	21.986	0.000217958	0.000960803
Pput_F1:640584508	4	0	5	4	4	0	8	8	YP_001265426	Pput_0067	sigma54 specific transcriptional regulator, Fis family	COG:COG3829(K,T)	Pput_F1:640584508	4	0	4	0	-0.397873	0.574908	0.919647	Pput_F1:640584508	5	4	8	8	0.441949	0.280698	0.475164	Pput_F1:640584508	4	0	5	4	0.846459	0.14208	0.243036	Pput_F1:640584508	4	0	8	8	1.68628	0.000605848	0.00228847
Pput_F1:640584509	9	4	4	0	7	9	0	0	YP_001265427	Pput_0068	beta-lactamase domain protein	COG:COG0491(R)	Pput_F1:640584509	9	4	7	9	-0.190234	0.611852	0.958223	Pput_F1:640584509	4	0	0	0	-20.1265	0.013544	0.0589319	Pput_F1:640584509	9	4	4	0	-1.14313	0.0301207	0.0812383	Pput_F1:640584509	7	9	0	0	-25.0794	2.53306e-05	0.000145232
Pput_F1:640584510	0	3	0	0	4	4	3	2	YP_001265428	Pput_0069	FAD-dependent pyridine nucleotide-disulphide oxidoreductase	COG:COG0446(R)	Pput_F1:640584510	0	3	4	4	0.582956	0.370673	0.693381	Pput_F1:640584510	0	0	3	2	22.0852	0.0121652	0.0549786	Pput_F1:640584510	0	3	0	0	-19.6723	0.0440866	0.102462	Pput_F1:640584510	4	4	3	2	-0.170016	0.764164	0.856329
Pput_F1:640584515	0	0	3	3	0	3	0	3	YP_001265433	Pput_0074	phospholipid/glycerol acyltransferase	COG:COG0204(I)	Pput_F1:640584515	0	0	0	3	19.2983	0.079104	0.271315	Pput_F1:640584515	3	3	0	3	-0.826562	0.226984	0.400762	Pput_F1:640584515	0	0	3	3	24.4248	0.00348796	0.013957	Pput_F1:640584515	0	3	0	3	0.299987	0.713826	0.817147
Pput_F1:640584516	6	3	4	0	8	0	6	3	YP_001265434	Pput_0075	histidinol-phosphate phosphatase family protein	COG:COG0241(E)	Pput_F1:640584516	6	3	8	0	-0.515656	0.288817	0.587021	Pput_F1:640584516	4	0	6	3	0.677515	0.242799	0.423016	Pput_F1:640584516	6	3	4	0	-0.775401	0.179713	0.300714	Pput_F1:640584516	8	0	6	3	0.41777	0.389697	0.493825
Pput_F1:640584517	107	96	62	70	178	163	66	67	YP_001265435	Pput_0076	Glycine--tRNA ligase	COG:COG0751(J)	Pput_F1:640584517	107	96	178	163	0.120803	0.170901	0.413396	Pput_F1:640584517	62	70	66	67	-0.125868	0.305805	0.505414	Pput_F1:640584517	107	96	62	70	-0.394875	0.000356842	0.00210427	Pput_F1:640584517	178	163	66	67	-0.641546	6.4379e-11	8.61269e-10
Pput_F1:640584518	6	6	4	8	8	11	6	15	YP_001265436	Pput_0077	Glycine--tRNA ligase	COG:COG0752(J)	Pput_F1:640584518	6	6	8	11	0.0616592	0.866902	0.999998	Pput_F1:640584518	4	8	6	15	0.426201	0.231452	0.407579	Pput_F1:640584518	6	6	4	8	0.0355292	0.930651	1	Pput_F1:640584518	8	11	6	15	0.400071	0.206388	0.280717
Pput_F1:640584520	5	3	9	4	10	7	14	14	YP_001265438	Pput_0079	lipid A biosynthesis acyltransferase	COG:COG1560(M)	Pput_F1:640584520	5	3	10	7	0.355899	0.397471	0.730054	Pput_F1:640584520	9	4	14	14	0.63384	0.0513022	0.147989	Pput_F1:640584520	5	3	9	4	0.521037	0.239038	0.385818	Pput_F1:640584520	10	7	14	14	0.798978	0.00803872	0.0214659
Pput_F1:640584522	5	7	9	8	16	6	13	11	YP_001265440	Pput_0081	TrkA-N domain protein	COG:COG0569(P)	Pput_F1:640584522	5	7	16	6	0.208263	0.557998	0.906621	Pput_F1:640584522	9	8	13	11	0.211425	0.502619	0.719985	Pput_F1:640584522	5	7	9	8	0.383836	0.304774	0.477029	Pput_F1:640584522	16	6	13	11	0.386999	0.189949	0.261399
Pput_F1:640584523	0	0	2	3	2	0	2	3	YP_001265441	Pput_0082	sun protein	COG:COG0144(J)	Pput_F1:640584523	0	0	2	0	18.8928	0.15166	0.378305	Pput_F1:640584523	2	3	2	3	-0.133415	0.832989	0.999999	Pput_F1:640584523	0	0	2	3	23.2425	0.00766254	0.0265181	Pput_F1:640584523	2	0	2	3	1.21628	0.122493	0.185988
Pput_F1:640584524	15	14	11	17	16	21	18	24	YP_001265442	Pput_0083	methionyl-tRNA formyltransferase	COG:COG0223(J)	Pput_F1:640584524	15	14	16	21	-0.154251	0.535443	0.879539	Pput_F1:640584524	11	17	18	24	0.27205	0.261193	0.447071	Pput_F1:640584524	15	14	11	17	0.000437885	0.998681	1	Pput_F1:640584524	16	21	18	24	0.426739	0.0582218	0.109517
Pput_F1:640584525	4	12	20	10	14	12	7	8	YP_001265443	Pput_0084	peptide deformylase	COG:COG0242(J)	Pput_F1:640584525	4	12	14	12	0.0876347	0.781993	0.999998	Pput_F1:640584525	20	10	7	8	-0.826562	0.00690201	0.0374033	Pput_F1:640584525	4	12	20	10	0.664138	0.0277885	0.0755545	Pput_F1:640584525	14	12	7	8	-0.250059	0.435992	0.539026
Pput_F1:640584527	0	0	4	0	0	3	4	0	YP_001265445	Pput_0086	SUA5/yciO/yrdC, N-terminal domain	COG:COG0009(J)	Pput_F1:640584527	0	0	0	3	19.2983	0.079104	0.271315	Pput_F1:640584527	4	0	4	0	-0.133415	0.8504	0.999999	Pput_F1:640584527	0	0	4	0	20.0194	0.0170759	0.0508495	Pput_F1:640584527	0	3	4	0	0.587669	0.438489	0.540127
Pput_F1:640584529	32	21	28	32	50	41	18	33	YP_001265447	Pput_0088	Alcohol dehydrogenase, zinc-binding domain protein	COG:COG0604(C,R)	Pput_F1:640584529	32	21	50	41	0.142694	0.406143	0.739918	Pput_F1:640584529	28	32	18	33	-0.295934	0.119425	0.239296	Pput_F1:640584529	32	21	28	32	0.159582	0.396712	0.597624	Pput_F1:640584529	50	41	18	33	-0.279047	0.106534	0.166237
Pput_F1:640584530	0	0	0	0	0	2	4	3	YP_001265448	Pput_0089	Coproporphyrinogen oxidase	COG:COG0408(H)	Pput_F1:640584530	0	0	0	2	19.8928	0.15166	0.378305	Pput_F1:640584530	0	0	4	3	22.4217	0.00301019	0.020019	Pput_F1:640584530	0	0	0	0	0.0238597	1	1	Pput_F1:640584530	0	2	4	3	1.55275	0.0311695	0.0640786
Pput_F1:640584531	16	11	6	7	15	22	12	9	YP_001265449	Pput_0090	shikimate 5-dehydrogenase	COG:COG0169(E)	Pput_F1:640584531	16	11	15	22	-0.0827921	0.744158	0.999998	Pput_F1:640584531	6	7	12	9	0.346158	0.321218	0.524342	Pput_F1:640584531	16	11	6	7	-0.695358	0.0334909	0.0891654	Pput_F1:640584531	15	22	12	9	-0.266408	0.324236	0.420179
Pput_F1:640584533	0	2	2	4	2	3	0	4	YP_001265451	Pput_0092	Substrate-binding region of ABC-type glycine betaine transport system	COG:COG2113(E)	Pput_F1:640584533	0	2	2	3	0.518418	0.522026	0.86543	Pput_F1:640584533	2	4	0	4	-0.53888	0.398117	0.61034	Pput_F1:640584533	0	2	2	4	1.13414	0.134687	0.23246	Pput_F1:640584533	2	3	0	4	0.0768437	0.90894	0.981189
Pput_F1:640584538	18	14	41	29	21	13	36	45	YP_001265456	Pput_0097	tryptophan synthase, alpha subunit	COG:COG0159(E)	Pput_F1:640584538	18	14	21	13	-0.337249	0.172646	0.413396	Pput_F1:640584538	41	29	36	45	0.0125388	0.938746	0.999999	Pput_F1:640584538	18	14	41	29	0.818289	6.72639e-05	0.000496903	Pput_F1:640584538	21	13	36	45	1.16808	1.55849e-09	1.73892e-08
Pput_F1:640584539	8	2	34	37	14	6	49	65	YP_001265457	Pput_0098	tryptophan synthase, beta subunit	COG:COG0133(E)	Pput_F1:640584539	8	2	14	6	0.295274	0.439047	0.780302	Pput_F1:640584539	34	37	49	65	0.340103	0.022949	0.0910531	Pput_F1:640584539	8	2	34	37	1.99562	2.07321e-13	7.24008e-12	Pput_F1:640584539	14	6	49	65	2.04045	1.99556e-24	8.25546e-23
Pput_F1:640584544	0	0	5	3	0	0	6	11	YP_001265462	Pput_0103	luciferase family protein	COG:COG2141(C)	Pput_F1:640584544	0	0	0	0	-0.4069	0.999998	0.999998	Pput_F1:640584544	5	3	6	11	0.620357	0.135853	0.265384	Pput_F1:640584544	0	0	5	3	22.7125	0.000743546	0.00388987	Pput_F1:640584544	0	0	6	11	23.7398	7.06132e-08	6.54755e-07
Pput_F1:640584545	0	0	0	0	2	2	4	0	YP_001265463	Pput_0104	OsmC family protein	COG:COG1764(O)	Pput_F1:640584545	0	0	2	2	23.586	0.0426063	0.218225	Pput_F1:640584545	0	0	4	0	19.8621	0.0249219	0.0910531	Pput_F1:640584545	0	0	0	0	0.0238597	1	1	Pput_F1:640584545	2	2	4	0	0.299987	0.671964	0.776832
Pput_F1:640584546	0	0	0	0	0	3	0	0	YP_001265464	Pput_0105	protein of unknown function DUF1161	COG:none	Pput_F1:640584546	0	0	0	3	19.2983	0.079104	0.271315	Pput_F1:640584546	0	0	0	0	-0.130963	0.999999	0.999999	Pput_F1:640584546	0	0	0	0	0.0238597	1	1	Pput_F1:640584546	0	3	0	0	-19.4054	0.0681857	0.111679
Pput_F1:640584550	0	0	0	2	3	4	5	0	YP_001265468	Pput_0109	HAD-superfamily hydrolase, subfamily IA, variant 1	COG:COG0546(R)	Pput_F1:640584550	0	0	3	4	24.1456	0.00731408	0.0796257	Pput_F1:640584550	0	2	5	0	0.782876	0.327397	0.524342	Pput_F1:640584550	0	0	0	2	19.3262	0.0916998	0.177014	Pput_F1:640584550	3	4	5	0	-0.036485	0.950267	0.999999
Pput_F1:640584551	5	4	4	4	5	0	0	0	YP_001265469	Pput_0110	Carbonic anhydrase/acetyltransferase isoleucine patch superfamily-like protein	COG:COG0663(R)	Pput_F1:640584551	5	4	5	0	-0.98566	0.069243	0.271315	Pput_F1:640584551	4	4	0	0	-24.8196	0.000479628	0.00530749	Pput_F1:640584551	5	4	4	4	-0.0822538	0.86549	1	Pput_F1:640584551	5	0	0	0	-18.9162	0.0185483	0.0423759
Pput_F1:640584552	47	30	39	39	64	57	26	43	YP_001265470	Pput_0111	Oligopeptidase A	COG:COG0339(E)	Pput_F1:640584552	47	30	64	57	0.054112	0.709956	0.999998	Pput_F1:640584552	39	39	26	43	-0.256017	0.12089	0.24187	Pput_F1:640584552	47	30	39	39	0.0484326	0.763044	1	Pput_F1:640584552	64	57	26	43	-0.261697	0.0795458	0.127701
Pput_F1:640584553	5	0	4	8	3	8	3	3	YP_001265471	Pput_0112	nucleic-acid-binding protein containing a Zn-ribbon domain-like protein	COG:COG3529(R)	Pput_F1:640584553	5	0	3	8	0.390584	0.459224	0.802373	Pput_F1:640584553	4	8	3	3	-0.826562	0.0875248	0.212222	Pput_F1:640584553	5	0	4	8	0.910998	0.072568	0.159685	Pput_F1:640584553	3	8	3	3	-0.306149	0.541013	0.647146
Pput_F1:640584554	0	0	0	0	0	3	0	0	YP_001265472	Pput_0113	peptidase M3A and M3B, thimet/oligopeptidase F	COG:COG0339(E)	Pput_F1:640584554	0	0	0	3	19.2983	0.079104	0.271315	Pput_F1:640584554	0	0	0	0	-0.130963	0.999999	0.999999	Pput_F1:640584554	0	0	0	0	0.0238597	1	1	Pput_F1:640584554	0	3	0	0	-19.4054	0.0681857	0.111679
Pput_F1:640584556	65	37	64	79	62	48	31	35	YP_001265474	Pput_0115	Carbonate dehydratase	COG:COG0288(P)	Pput_F1:640584556	65	37	62	48	-0.322366	0.0195205	0.147033	Pput_F1:640584556	64	79	31	35	-0.906605	2.23444e-10	1.26779e-08	Pput_F1:640584556	65	37	64	79	0.373401	0.00369563	0.0146684	Pput_F1:640584556	62	48	31	35	-0.210838	0.172277	0.240371
Pput_F1:640584559	14	14	11	14	14	21	5	5	YP_001265477	Pput_0118	hypothetical protein	COG:none	Pput_F1:640584559	14	14	14	21	-0.17473	0.492402	0.83643	Pput_F1:640584559	11	14	5	5	-1.04971	0.00301513	0.020019	Pput_F1:640584559	14	14	11	14	-0.0777995	0.777244	1	Pput_F1:640584559	14	21	5	5	-0.952776	0.00414621	0.0121055
Pput_F1:640584569	2	0	3	3	0	0	6	8	YP_001265487	Pput_0128	electron transport protein SCO1/SenC	COG:COG1999(R)	Pput_F1:640584569	2	0	0	0	-20.6976	0.0561713	0.238241	Pput_F1:640584569	3	3	6	8	0.713883	0.128302	0.253308	Pput_F1:640584569	2	0	3	3	1.13414	0.134687	0.23246	Pput_F1:640584569	0	0	6	8	24.5456	1.00332e-06	7.55724e-06
Pput_F1:640584570	60	39	44	29	60	97	36	48	YP_001265488	Pput_0129	NLPA lipoprotein	COG:COG1464(P)	Pput_F1:640584570	60	39	60	97	0.0632528	0.621303	0.96739	Pput_F1:640584570	44	29	36	48	0.00694221	0.965391	0.999999	Pput_F1:640584570	60	39	44	29	-0.269131	0.0794627	0.173297	Pput_F1:640584570	60	97	36	48	-0.325442	0.0145844	0.0347366
Pput_F1:640584572	18	7	16	17	18	16	31	33	YP_001265490	Pput_0131	ABC transporter related	COG:COG1135(P)	Pput_F1:640584572	18	7	18	16	-0.0903885	0.732172	0.999998	Pput_F1:640584572	16	17	31	33	0.52896	0.0115504	0.0549786	Pput_F1:640584572	18	7	16	17	0.313161	0.235138	0.380208	Pput_F1:640584572	18	16	31	33	0.93251	5.87352e-06	3.7555e-05
Pput_F1:640584573	10	0	0	0	6	7	0	0	YP_001265491	Pput_0132	Catalase	COG:COG0753(P)	Pput_F1:640584573	10	0	6	7	-0.135509	0.748137	0.999998	Pput_F1:640584573	0	0	0	0	-0.130963	0.999999	0.999999	Pput_F1:640584573	10	0	0	0	-19.8763	0.000237193	0.00149022	Pput_F1:640584573	6	7	0	0	-24.8717	0.000146756	0.000685116
Pput_F1:640584574	0	3	6	7	3	4	12	5	YP_001265492	Pput_0133	hypothetical protein	COG:none	Pput_F1:640584574	0	3	3	4	0.449425	0.503601	0.845308	Pput_F1:640584574	6	7	12	5	0.134849	0.713646	0.916863	Pput_F1:640584574	0	3	6	7	1.50187	0.00771455	0.0265596	Pput_F1:640584574	3	4	12	5	1.18729	0.00512643	0.0146337
Pput_F1:640584576	0	0	9	0	4	2	10	8	YP_001265494	Pput_0135	ABC transporter related	COG:COG1121(P)	Pput_F1:640584576	0	0	4	2	20.9914	0.0130197	0.112935	Pput_F1:640584576	9	0	10	8	0.559732	0.159654	0.303398	Pput_F1:640584576	0	0	9	0	19.8303	0.000346758	0.00205382	Pput_F1:640584576	4	2	10	8	1.3986	0.00124876	0.00440095
Pput_F1:640584578	11	16	7	6	11	19	7	4	YP_001265496	Pput_0137	periplasmic solute binding protein	COG:COG4531(P)	Pput_F1:640584578	11	16	11	19	-0.292513	0.272237	0.562567	Pput_F1:640584578	7	6	7	4	-0.300469	0.462263	0.67782	Pput_F1:640584578	11	16	7	6	-0.695358	0.0334909	0.0891654	Pput_F1:640584578	11	19	7	4	-0.703315	0.0365786	0.0728053
Pput_F1:640584579	0	2	7	6	5	0	8	10	YP_001265497	Pput_0138	homoserine kinase	COG:COG2334(R)	Pput_F1:640584579	0	2	5	0	0.518418	0.522026	0.86543	Pput_F1:640584579	7	6	8	10	0.192007	0.596207	0.809065	Pput_F1:640584579	0	2	7	6	1.90733	0.00215836	0.0094834	Pput_F1:640584579	5	0	8	10	1.58092	0.000474028	0.00194248
Pput_F1:640584580	0	0	5	2	2	0	0	0	YP_001265498	Pput_0139	hypothetical protein	COG:none	Pput_F1:640584580	0	0	2	0	18.8928	0.15166	0.378305	Pput_F1:640584580	5	2	0	0	-21.6861	0.00108941	0.0101014	Pput_F1:640584580	0	0	5	2	21.579	0.00160415	0.00740892	Pput_F1:640584580	2	0	0	0	-18.9999	0.136459	0.194353
Pput_F1:640584581	23	18	31	33	33	35	43	44	YP_001265499	Pput_0140	DNA polymerase I	COG:COG0749(L)	Pput_F1:640584581	23	18	33	35	0.108062	0.583112	0.927995	Pput_F1:640584581	31	33	43	44	0.17361	0.289946	0.486378	Pput_F1:640584581	23	18	31	33	0.48084	0.0148896	0.0470483	Pput_F1:640584581	33	35	43	44	0.546388	0.000692652	0.00258686
Pput_F1:640584582	16	16	25	18	23	29	20	19	YP_001265500	Pput_0141	GTP-binding protein, HSR1-related	COG:COG0218(R)	Pput_F1:640584582	16	16	23	29	0.0876347	0.695542	0.999998	Pput_F1:640584582	25	18	20	19	-0.231054	0.295701	0.492664	Pput_F1:640584582	16	16	25	18	0.330993	0.15385	0.261341	Pput_F1:640584582	23	29	20	19	0.0123051	0.953691	0.999999
Pput_F1:640584584	29	22	18	13	8	4	8	12	YP_001265502	Pput_0143	cytochrome c, class I	COG:COG2863(C)	Pput_F1:640584584	29	22	8	4	-1.84479	3.31817e-11	5.94837e-09	Pput_F1:640584584	18	13	8	12	-0.57167	0.0432491	0.136499	Pput_F1:640584584	29	22	18	13	-0.462309	0.0394149	0.09688	Pput_F1:640584584	8	4	8	12	0.810813	0.0234005	0.0497071
Pput_F1:640584585	0	0	6	10	0	0	6	9	YP_001265503	Pput_0144	DSBA oxidoreductase	COG:COG1651(O)	Pput_F1:640584585	0	0	0	0	-0.4069	0.999998	0.999998	Pput_F1:640584585	6	10	6	9	-0.197954	0.581682	0.799255	Pput_F1:640584585	0	0	6	10	22.4057	1.84099e-06	2.11556e-05	Pput_F1:640584585	0	0	6	9	24.6146	4.13466e-07	3.34882e-06
Pput_F1:640584587	10	6	8	5	9	12	0	9	YP_001265505	Pput_0146	diguanylate cyclase	COG:COG2199(T)	Pput_F1:640584587	10	6	9	12	-0.125939	0.705192	0.999998	Pput_F1:640584587	8	5	0	9	-0.50114	0.243049	0.423016	Pput_F1:640584587	10	6	8	5	-0.17211	0.644065	0.889975	Pput_F1:640584587	9	12	0	9	-0.547311	0.156311	0.219985
Pput_F1:640584588	3	0	2	2	0	0	2	2	YP_001265506	Pput_0147	N-acetylmuramoyl-L-alanine amidase, family 2	COG:COG3023(V)	Pput_F1:640584588	3	0	0	0	-20.1031	0.0193406	0.146087	Pput_F1:640584588	2	2	2	2	-0.133415	0.8504	0.999999	Pput_F1:640584588	3	0	2	2	0.323211	0.670442	0.915601	Pput_F1:640584588	0	0	2	2	24.2929	0.00893995	0.0224879
Pput_F1:640584589	0	0	2	0	0	0	0	0	YP_001265507	Pput_0148	EAL domain protein	COG:COG4943(T)	Pput_F1:640584589	0	0	0	0	-0.4069	0.999998	0.999998	Pput_F1:640584589	2	0	0	0	-20.4333	0.0808211	0.197931	Pput_F1:640584589	0	0	2	0	20.3262	0.0916998	0.177014	Pput_F1:640584589	0	0	0	0	0.299796	0.999999	0.999999
Pput_F1:640584590	3	0	3	2	0	0	6	9	YP_001265508	Pput_0149	multi-sensor signal transduction histidine kinase	COG:COG5002(T)	Pput_F1:640584590	3	0	0	0	-20.1031	0.0193406	0.146087	Pput_F1:640584590	3	2	6	9	0.965197	0.0458455	0.142849	Pput_F1:640584590	3	0	3	2	0.546355	0.446734	0.657508	Pput_F1:640584590	0	0	6	9	24.6146	4.13466e-07	3.34882e-06
Pput_F1:640584591	7	4	7	4	10	13	9	9	YP_001265509	Pput_0150	two component, sigma54 specific, transcriptional regulator, Fis family	COG:COG2204(T)	Pput_F1:640584591	7	4	10	13	0.339726	0.345413	0.669175	Pput_F1:640584591	7	4	9	9	0.359061	0.342379	0.543984	Pput_F1:640584591	7	4	7	4	0.0355292	0.933596	1	Pput_F1:640584591	10	13	9	9	0.0548648	0.861758	0.94737
Pput_F1:640584592	2	0	0	0	3	9	0	2	YP_001265510	Pput_0151	transport-associated	COG:COG2823(R)	Pput_F1:640584592	2	0	3	9	1.39389	0.0339628	0.204261	Pput_F1:640584592	0	0	0	2	20.1689	0.112793	0.228388	Pput_F1:640584592	2	0	0	0	-20.2668	0.100212	0.178694	Pput_F1:640584592	3	9	0	2	-1.49177	0.0220886	0.0494969
Pput_F1:640584598	0	0	0	4	2	0	3	4	YP_001265516	Pput_0157	ABC-type uncharacterized transport system auxiliary component-like protein	COG:COG3218(R)	Pput_F1:640584598	0	0	2	0	18.8928	0.15166	0.378305	Pput_F1:640584598	0	4	3	4	0.426201	0.489645	0.705982	Pput_F1:640584598	0	0	0	4	20.0194	0.0170759	0.0508495	Pput_F1:640584598	2	0	3	4	1.55275	0.0311695	0.0640786
Pput_F1:640584599	2	3	5	2	2	4	5	7	YP_001265517	Pput_0158	Mammalian cell entry related domain protein	COG:COG1463(Q)	Pput_F1:640584599	2	3	2	4	-0.215552	0.722982	0.999998	Pput_F1:640584599	5	2	5	7	0.405581	0.386849	0.596716	Pput_F1:640584599	2	3	5	2	0.372001	0.522102	0.749563	Pput_F1:640584599	2	4	5	7	0.993134	0.0394318	0.0775088
Pput_F1:640584602	0	0	0	0	0	0	3	4	YP_001265520	Pput_0161	hypothetical protein	COG:none	Pput_F1:640584602	0	0	0	0	-0.4069	0.999998	0.999998	Pput_F1:640584602	0	0	3	4	24.4217	0.00301019	0.020019	Pput_F1:640584602	0	0	0	0	0.0238597	1	1	Pput_F1:640584602	0	0	3	4	24.8525	0.000543295	0.00207223
Pput_F1:640584603	0	0	0	0	0	3	0	0	YP_001265521	Pput_0162	peptidase M16 domain protein	COG:COG0612(R)	Pput_F1:640584603	0	0	0	3	19.2983	0.079104	0.271315	Pput_F1:640584603	0	0	0	0	-0.130963	0.999999	0.999999	Pput_F1:640584603	0	0	0	0	0.0238597	1	1	Pput_F1:640584603	0	3	0	0	-19.4054	0.0681857	0.111679
Pput_F1:640584604	0	0	0	0	2	2	0	0	YP_001265522	Pput_0163	sodium-dependent inorganic phosphate (Pi) transporter	COG:COG1283(P)	Pput_F1:640584604	0	0	2	2	23.586	0.0426063	0.218225	Pput_F1:640584604	0	0	0	0	-0.130963	0.999999	0.999999	Pput_F1:640584604	0	0	0	0	0.0238597	1	1	Pput_F1:640584604	2	2	0	0	-23.6931	0.0352116	0.0705018
Pput_F1:640584608	0	0	0	2	0	0	0	0	YP_001265526	Pput_0167	hypothetical protein	COG:none	Pput_F1:640584608	0	0	0	0	-0.4069	0.999998	0.999998	Pput_F1:640584608	0	2	0	0	-19.4333	0.0808211	0.197931	Pput_F1:640584608	0	0	0	2	19.3262	0.0916998	0.177014	Pput_F1:640584608	0	0	0	0	0.299796	0.999999	0.999999
Pput_F1:640584612	0	0	4	2	0	6	4	9	YP_001265530	Pput_0171	hypothetical protein	COG:COG5457(S)	Pput_F1:640584612	0	0	0	6	19.9914	0.0130197	0.112935	Pput_F1:640584612	4	2	4	9	0.639775	0.180769	0.337093	Pput_F1:640584612	0	0	4	2	22.4248	0.00348796	0.013957	Pput_F1:640584612	0	6	4	9	1.07318	0.0230267	0.0497071
Pput_F1:640584613	68	34	11	8	40	64	0	6	YP_001265531	Pput_0172	Acetyl-CoA hydrolase	COG:COG0427(C)	Pput_F1:640584613	68	34	40	64	-0.378455	0.00680752	0.0796257	Pput_F1:640584613	11	8	0	6	-1.28609	0.00277633	0.020019	Pput_F1:640584613	68	34	11	8	-1.645	1.1432e-14	4.65767e-13	Pput_F1:640584613	40	64	0	6	-2.55264	6.24903e-19	1.86707e-17
Pput_F1:640584614	0	0	14	15	7	0	19	33	YP_001265532	Pput_0173	NAD(P)(+) transhydrogenase (AB-specific)	COG:COG1282(C)	Pput_F1:640584614	0	0	7	0	19.1456	0.00731408	0.0796257	Pput_F1:640584614	14	15	19	33	0.450533	0.047908	0.147565	Pput_F1:640584614	0	0	14	15	25.0004	1.34499e-10	3.28788e-09	Pput_F1:640584614	7	0	19	33	2.30532	2.41309e-13	4.47504e-12
Pput_F1:640584616	15	12	44	46	9	9	43	35	YP_001265534	Pput_0175	NAD(P)(+) transhydrogenase (AB-specific)	COG:COG3288(C)	Pput_F1:640584616	15	12	9	9	-0.803338	0.007445	0.0800784	Pput_F1:640584616	44	46	43	35	-0.276516	0.0733738	0.197698	Pput_F1:640584616	15	12	44	46	1.2395	6.84641e-10	1.48468e-08	Pput_F1:640584616	9	9	43	35	1.76632	7.06351e-15	1.5195e-13
Pput_F1:640584617	0	0	0	0	2	0	0	0	YP_001265535	Pput_0176	transcriptional regulator, LysR family	COG:COG0583(K)	Pput_F1:640584617	0	0	2	0	18.8928	0.15166	0.378305	Pput_F1:640584617	0	0	0	0	-0.130963	0.999999	0.999999	Pput_F1:640584617	0	0	0	0	0.0238597	1	1	Pput_F1:640584617	2	0	0	0	-18.9999	0.136459	0.194353
Pput_F1:640584618	0	0	2	0	2	2	2	3	YP_001265536	Pput_0177	acyl-CoA dehydrogenase domain protein	COG:COG1960(I)	Pput_F1:640584618	0	0	2	2	23.586	0.0426063	0.218225	Pput_F1:640584618	2	0	2	3	0.782876	0.327397	0.524342	Pput_F1:640584618	0	0	2	0	20.3262	0.0916998	0.177014	Pput_F1:640584618	2	2	2	3	0.523131	0.433639	0.536611
Pput_F1:640584619	0	0	0	0	0	0	2	0	YP_001265537	Pput_0178	Formyl-CoA transferase	COG:COG1804(C)	Pput_F1:640584619	0	0	0	0	-0.4069	0.999998	0.999998	Pput_F1:640584619	0	0	2	0	19.1689	0.112793	0.228388	Pput_F1:640584619	0	0	0	0	0.0238597	1	1	Pput_F1:640584619	0	0	2	0	19.5997	0.0645129	0.109517
Pput_F1:640584627	0	2	0	0	0	2	5	4	YP_001265541	Pput_0182	transcriptional regulator, GntR family	COG:COG1802(K)	Pput_F1:640584627	0	2	0	2	-0.397873	0.691683	0.999998	Pput_F1:640584627	0	0	5	4	22.673	0.000768449	0.00759691	Pput_F1:640584627	0	2	0	0	-19.2668	0.100212	0.178694	Pput_F1:640584627	0	2	5	4	1.80406	0.00743546	0.019954
Pput_F1:640584629	0	0	4	0	3	4	5	7	YP_001265543	Pput_0184	diguanylate cyclase/phosphodiesterase	COG:COG2200,COG3706(T)	Pput_F1:640584629	0	0	3	4	24.1456	0.00731408	0.0796257	Pput_F1:640584629	4	0	5	7	0.965197	0.0740986	0.197931	Pput_F1:640584629	0	0	4	0	20.0194	0.0170759	0.0508495	Pput_F1:640584629	3	4	5	7	0.838984	0.0711096	0.115887
Pput_F1:640584630	0	0	9	6	3	4	16	14	YP_001265544	Pput_0185	type I secretion membrane fusion protein, HlyD family	COG:COG1566(V)	Pput_F1:640584630	0	0	3	4	24.1456	0.00731408	0.0796257	Pput_F1:640584630	9	6	16	14	0.559732	0.0694555	0.189226	Pput_F1:640584630	0	0	9	6	23.3411	3.86213e-06	4.10485e-05	Pput_F1:640584630	3	4	16	14	1.75527	1.51521e-06	1.10718e-05
Pput_F1:640584631	10	0	9	8	11	3	22	25	YP_001265545	Pput_0186	ABC transporter related	COG:COG2274(V)	Pput_F1:640584631	10	0	11	3	-0.0614009	0.882316	0.999998	Pput_F1:640584631	9	8	22	25	0.883519	0.000955918	0.00924627	Pput_F1:640584631	10	0	9	8	0.566157	0.147981	0.252009	Pput_F1:640584631	11	3	22	25	1.51108	4.07869e-08	3.917e-07
Pput_F1:640584633	0	0	53	64	0	0	0	42	YP_001265547	Pput_0188	conserved repeat domain	COG:COG2931(Q)	Pput_F1:640584633	0	0	0	0	-0.4069	0.999998	0.999998	Pput_F1:640584633	53	64	0	42	-1.15792	5.40206e-12	3.72465e-10	Pput_F1:640584633	0	0	53	64	24.3952	4.54584e-38	6.43356e-36	Pput_F1:640584633	0	0	0	42	20.6442	2.42387e-17	6.32794e-16
Pput_F1:640584634	0	0	12	11	2	0	4	3	YP_001265548	Pput_0189	hypothetical protein	COG:none	Pput_F1:640584634	0	0	2	0	18.8928	0.15166	0.378305	Pput_F1:640584634	12	11	4	3	-1.323	0.000791737	0.00777	Pput_F1:640584634	0	0	12	11	25.7686	1.07029e-08	1.94461e-07	Pput_F1:640584634	2	0	4	3	1.55275	0.0311695	0.0640786
Pput_F1:640584635	0	0	0	0	0	0	26	32	YP_001265549	Pput_0190	Taurine dioxygenase	COG:COG2175(Q)	Pput_F1:640584635	0	0	0	0	-0.4069	0.999998	0.999998	Pput_F1:640584635	0	0	26	32	25.5362	1.34678e-17	2.01195e-15	Pput_F1:640584635	0	0	0	0	0.0238597	1	1	Pput_F1:640584635	0	0	26	32	25.967	2.39541e-23	9.47242e-22
Pput_F1:640584636	0	0	0	0	0	0	24	29	YP_001265550	Pput_0191	ABC-type nitrate/sulfonate/bicarbonate transport systems periplasmic components-like protein	COG:COG0715(P)	Pput_F1:640584636	0	0	0	0	-0.4069	0.999998	0.999998	Pput_F1:640584636	0	0	24	29	26.4461	3.26192e-16	3.65471e-14	Pput_F1:640584636	0	0	0	0	0.0238597	1	1	Pput_F1:640584636	0	0	24	29	26.8769	1.79372e-21	6.10547e-20
Pput_F1:640584637	0	0	0	0	0	0	10	7	YP_001265551	Pput_0192	ABC transporter related	COG:COG1116(P)	Pput_F1:640584637	0	0	0	0	-0.4069	0.999998	0.999998	Pput_F1:640584637	0	0	10	7	22.309	3.77755e-06	9.76714e-05	Pput_F1:640584637	0	0	0	0	0.0238597	1	1	Pput_F1:640584637	0	0	10	7	22.7398	7.06132e-08	6.54755e-07
Pput_F1:640584639	0	0	0	0	2	0	0	0	YP_001265553	Pput_0194	hypothetical protein	COG:none	Pput_F1:640584639	0	0	2	0	18.8928	0.15166	0.378305	Pput_F1:640584639	0	0	0	0	-0.130963	0.999999	0.999999	Pput_F1:640584639	0	0	0	0	0.0238597	1	1	Pput_F1:640584639	2	0	0	0	-18.9999	0.136459	0.194353
Pput_F1:640584642	0	0	0	0	0	0	2	0	YP_001265556	Pput_0197	Fusaric acid resistance protein conserved region	COG:COG1289(S)	Pput_F1:640584642	0	0	0	0	-0.4069	0.999998	0.999998	Pput_F1:640584642	0	0	2	0	19.1689	0.112793	0.228388	Pput_F1:640584642	0	0	0	0	0.0238597	1	1	Pput_F1:640584642	0	0	2	0	19.5997	0.0645129	0.109517
Pput_F1:640584644	0	0	3	0	0	0	4	9	YP_001265558	Pput_0199	secretion protein HlyD family protein	COG:COG1566(V)	Pput_F1:640584644	0	0	0	0	-0.4069	0.999998	0.999998	Pput_F1:640584644	3	0	4	9	1.33292	0.0192879	0.0795478	Pput_F1:640584644	0	0	3	0	19.7317	0.0388728	0.0957225	Pput_F1:640584644	0	0	4	9	22.4715	2.4401e-06	1.66534e-05
Pput_F1:640584645	0	3	0	0	0	2	0	3	YP_001265559	Pput_0200	RND efflux system, outer membrane lipoprotein, NodT family	COG:COG1538(M,U)	Pput_F1:640584645	0	3	0	2	-0.803338	0.372347	0.693381	Pput_F1:640584645	0	0	0	3	19.5744	0.052118	0.147989	Pput_F1:640584645	0	3	0	0	-19.6723	0.0440866	0.102462	Pput_F1:640584645	0	2	0	3	0.705452	0.433505	0.536611
Pput_F1:640584647	0	0	0	0	0	0	3	4	YP_001265561	Pput_0202	cytochrome c, class I	COG:COG0672(P)	Pput_F1:640584647	0	0	0	0	-0.4069	0.999998	0.999998	Pput_F1:640584647	0	0	3	4	24.4217	0.00301019	0.020019	Pput_F1:640584647	0	0	0	0	0.0238597	1	1	Pput_F1:640584647	0	0	3	4	24.8525	0.000543295	0.00207223
Pput_F1:640584648	16	14	47	25	23	34	21	15	YP_001265562	Pput_0203	hypothetical protein	COG:none	Pput_F1:640584648	16	14	23	34	0.243981	0.273857	0.562567	Pput_F1:640584648	47	25	21	15	-0.826562	2.84914e-05	0.00053953	Pput_F1:640584648	16	14	47	25	0.910998	1.09176e-05	0.000103213	Pput_F1:640584648	23	34	21	15	-0.159545	0.451107	0.551376
Pput_F1:640584649	3	0	7	4	0	9	0	4	YP_001265563	Pput_0204	hypothetical protein	COG:none	Pput_F1:640584649	3	0	0	9	0.700739	0.268565	0.560904	Pput_F1:640584649	7	4	0	4	-1.14502	0.0359903	0.11646	Pput_F1:640584649	3	0	7	4	1.33481	0.023266	0.0648313	Pput_F1:640584649	0	9	0	4	-0.510943	0.381772	0.484466
Pput_F1:640584650	14	12	9	10	14	27	15	10	YP_001265564	Pput_0205	Glutathione S-transferase, N-terminal domain	COG:COG0625(O)	Pput_F1:640584650	14	12	14	27	0.0576024	0.817903	0.999998	Pput_F1:640584650	9	10	15	10	0.141022	0.642185	0.849402	Pput_F1:640584650	14	12	9	10	-0.278128	0.354069	0.544675	Pput_F1:640584650	14	27	15	10	-0.194709	0.439631	0.541285
Pput_F1:640584651	10	2	38	33	17	19	42	48	YP_001265565	Pput_0206	argininosuccinate lyase	COG:COG0165(E)	Pput_F1:640584651	10	2	17	19	0.700739	0.0269153	0.172733	Pput_F1:640584651	38	33	42	48	0.103715	0.512733	0.7268	Pput_F1:640584651	10	2	38	33	1.8133	3.14573e-12	9.83589e-11	Pput_F1:640584651	17	19	42	48	1.21628	5.6657e-11	7.89382e-10
Pput_F1:640584652	3	0	7	5	0	2	4	0	YP_001265566	Pput_0207	two component transcriptional regulator, LytTR family	COG:COG3279(K,T)	Pput_F1:640584652	3	0	0	2	-0.803338	0.372347	0.693381	Pput_F1:640584652	7	5	4	0	-1.23203	0.0210282	0.0856741	Pput_F1:640584652	3	0	7	5	1.42182	0.013466	0.0429537	Pput_F1:640584652	0	2	4	0	0.993134	0.234384	0.314658
Pput_F1:640584653	77	61	30	29	97	88	37	32	YP_001265567	Pput_0208	porphobilinogen deaminase	COG:COG0181(H)	Pput_F1:640584653	77	61	97	88	-0.104771	0.352943	0.680821	Pput_F1:640584653	30	29	37	32	0.0231539	0.896079	0.999999	Pput_F1:640584653	77	61	30	29	-0.814187	4.68119e-08	7.58297e-07	Pput_F1:640584653	97	88	37	32	-0.686262	3.62185e-07	2.98747e-06
Pput_F1:640584654	2	2	5	10	3	4	4	7	YP_001265568	Pput_0209	Uroporphyrinogen-III synthase	COG:COG1587(H)	Pput_F1:640584654	2	2	3	4	0.161743	0.794995	0.999998	Pput_F1:640584654	5	10	4	7	-0.44357	0.26031	0.446127	Pput_F1:640584654	2	2	5	10	1.35729	0.00737376	0.0265181	Pput_F1:640584654	3	4	4	7	0.751972	0.113864	0.176676
Pput_F1:640584655	2	5	36	29	18	6	25	60	YP_001265569	Pput_0210	protein of unknown function DUF513, hemX	COG:COG2959(H)	Pput_F1:640584655	2	5	18	6	0.834271	0.0378391	0.218225	Pput_F1:640584655	36	29	25	60	0.134849	0.411899	0.628246	Pput_F1:640584655	2	5	36	29	2.26401	7.35938e-14	2.78723e-12	Pput_F1:640584655	18	6	25	60	1.56458	4.51164e-14	9.12166e-13
Pput_F1:640584656	6	6	27	30	22	16	30	63	YP_001265570	Pput_0211	HemY domain protein	COG:COG3071(H)	Pput_F1:640584656	6	6	22	16	0.754806	0.015774	0.130914	Pput_F1:640584656	27	30	30	63	0.356133	0.0321785	0.107725	Pput_F1:640584656	6	6	27	30	1.59367	7.07599e-09	1.30324e-07	Pput_F1:640584656	22	16	30	63	1.195	4.79655e-11	6.71767e-10
Pput_F1:640584658	10	4	5	3	20	16	0	0	YP_001265572	Pput_0213	regulator of RpoD, Rsd/AlgQ	COG:COG3160(K)	Pput_F1:640584658	10	4	20	16	0.546588	0.0722103	0.271315	Pput_F1:640584658	5	3	0	0	-22.8196	0.000479628	0.00530749	Pput_F1:640584658	10	4	5	3	-0.524087	0.22836	0.371258	Pput_F1:640584658	20	16	0	0	-22.8903	2.65398e-10	3.28874e-09
Pput_F1:640584659	2	0	0	0	3	4	0	0	YP_001265573	Pput_0214	peptidylprolyl isomerase, FKBP-type	COG:COG0545(O)	Pput_F1:640584659	2	0	3	4	0.85489	0.253042	0.538742	Pput_F1:640584659	0	0	0	0	-0.130963	0.999999	0.999999	Pput_F1:640584659	2	0	0	0	-20.2668	0.100212	0.178694	Pput_F1:640584659	3	4	0	0	-24.2527	0.00533849	0.0149533
Pput_F1:640584660	246	298	228	202	449	747	93	103	YP_001265574	Pput_0215	hypothetical protein	COG:none	Pput_F1:640584660	246	298	449	747	0.389916	1.30208e-14	3.183e-12	Pput_F1:640584660	228	202	93	103	-0.919086	1.01382e-28	2.72617e-26	Pput_F1:640584660	246	298	228	202	-0.199635	0.00191364	0.00873648	Pput_F1:640584660	449	747	93	103	-1.50864	3.70562e-117	1.99288e-114
Pput_F1:640584661	0	0	0	0	0	2	0	0	YP_001265575	Pput_0216	hypothetical protein	COG:COG5589(S)	Pput_F1:640584661	0	0	0	2	19.8928	0.15166	0.378305	Pput_F1:640584661	0	0	0	0	-0.130963	0.999999	0.999999	Pput_F1:640584661	0	0	0	0	0.0238597	1	1	Pput_F1:640584661	0	2	0	0	-19.9999	0.136459	0.194353
Pput_F1:640584662	14	12	7	5	25	19	10	5	YP_001265576	Pput_0217	ABC transporter related	COG:COG0488(R)	Pput_F1:640584662	14	12	25	19	0.12822	0.602338	0.949964	Pput_F1:640584662	7	5	10	5	0.0897284	0.816519	0.993117	Pput_F1:640584662	14	12	7	5	-0.737661	0.0285259	0.0772469	Pput_F1:640584662	25	19	10	5	-0.776152	0.00611889	0.0168066
Pput_F1:640584668	0	0	10	10	0	3	4	3	YP_001265582	Pput_0223	hypothetical protein	COG:none	Pput_F1:640584668	0	0	0	3	19.2983	0.079104	0.271315	Pput_F1:640584668	10	10	4	3	-1.18324	0.00379113	0.0241572	Pput_F1:640584668	0	0	10	10	25.6288	9.65089e-08	1.4181e-06	Pput_F1:640584668	0	3	4	3	1.14729	0.0797618	0.127742
Pput_F1:640584670	2	0	7	8	3	3	2	3	YP_001265584	Pput_0225	CBS domain containing protein	COG:COG0517(R)	Pput_F1:640584670	2	0	3	3	0.700739	0.366341	0.691291	Pput_F1:640584670	7	8	2	3	-1.23203	0.00988466	0.0506058	Pput_F1:640584670	2	0	7	8	2.05043	0.000618622	0.00339485	Pput_F1:640584670	3	3	2	3	0.117666	0.846241	0.931835
Pput_F1:640584673	141	86	146	114	149	177	125	142	YP_001265586	Pput_0228	succinic semialdehyde dehydrogenase	COG:COG1012(C)	Pput_F1:640584673	141	86	149	177	-0.0359258	0.678043	0.999998	Pput_F1:640584673	146	114	125	142	-0.106848	0.220297	0.391009	Pput_F1:640584673	141	86	146	114	0.171261	0.0590454	0.133647	Pput_F1:640584673	149	177	125	142	0.100338	0.224989	0.30463
Pput_F1:640584674	89	66	90	86	91	142	71	78	YP_001265587	Pput_0229	4-aminobutyrate aminotransferase	COG:COG0160(E)	Pput_F1:640584674	89	66	91	142	0.00974017	0.925108	0.999998	Pput_F1:640584674	90	86	71	78	-0.299953	0.0069223	0.0374033	Pput_F1:640584674	89	66	90	86	0.162588	0.139471	0.239487	Pput_F1:640584674	91	142	71	78	-0.147105	0.158725	0.223228
Pput_F1:640584675	6	7	4	4	12	10	5	6	YP_001265588	Pput_0230	putative signal transduction protein	COG:COG1639,COG2204(T)	Pput_F1:640584675	6	7	12	10	0.12822	0.712552	0.999998	Pput_F1:640584675	4	4	5	6	0.185039	0.689237	0.891467	Pput_F1:640584675	6	7	4	4	-0.449979	0.309931	0.483134	Pput_F1:640584675	12	10	5	6	-0.39316	0.277847	0.363922
Pput_F1:640584680	0	0	0	0	0	0	5	9	YP_001265593	Pput_0235	ABC transporter related	COG:COG1135(P)	Pput_F1:640584680	0	0	0	0	-0.4069	0.999998	0.999998	Pput_F1:640584680	0	0	5	9	23.1149	2.72221e-05	0.000519151	Pput_F1:640584680	0	0	0	0	0.0238597	1	1	Pput_F1:640584680	0	0	5	9	23.5456	1.00332e-06	7.55724e-06
Pput_F1:640584681	0	0	9	11	0	0	26	17	YP_001265594	Pput_0236	NLPA lipoprotein	COG:COG1464(P)	Pput_F1:640584681	0	0	0	0	-0.4069	0.999998	0.999998	Pput_F1:640584681	9	11	26	17	0.632053	0.0159747	0.0684739	Pput_F1:640584681	0	0	9	11	23.6288	9.65089e-08	1.4181e-06	Pput_F1:640584681	0	0	26	17	22.6678	1.01975e-17	2.7421e-16
Pput_F1:640584682	0	0	2	3	0	0	8	6	YP_001265595	Pput_0237	Coenzyme F420-dependent N5 N10-methylene tetrahydromethanopterin reductase-like protein	COG:COG2141(C)	Pput_F1:640584682	0	0	0	0	-0.4069	0.999998	0.999998	Pput_F1:640584682	2	3	8	6	0.896204	0.0683318	0.186542	Pput_F1:640584682	0	0	2	3	23.2425	0.00766254	0.0265181	Pput_F1:640584682	0	0	8	6	23.5456	1.00332e-06	7.55724e-06
Pput_F1:640584683	0	0	5	8	0	0	23	25	YP_001265596	Pput_0238	Acyl-CoA dehydrogenase, type 2, C-terminal domain	COG:COG1960(I)	Pput_F1:640584683	0	0	0	0	-0.4069	0.999998	0.999998	Pput_F1:640584683	5	8	23	25	1.17284	3.81147e-05	0.000701989	Pput_F1:640584683	0	0	5	8	23.198	1.70995e-05	0.000149287	Pput_F1:640584683	0	0	23	25	25.7778	1.34894e-19	4.16931e-18
Pput_F1:640584684	0	0	3	0	0	0	19	26	YP_001265597	Pput_0239	Acyl-CoA dehydrogenase, type 2, C-terminal domain	COG:COG1960(I)	Pput_F1:640584684	0	0	0	0	-0.4069	0.999998	0.999998	Pput_F1:640584684	3	0	19	26	2.57464	4.92155e-10	2.64681e-08	Pput_F1:640584684	0	0	3	0	19.7317	0.0388728	0.0957225	Pput_F1:640584684	0	0	19	26	24.7132	1.8063e-18	5.11278e-17
Pput_F1:640584685	6	0	19	9	8	7	21	22	YP_001265598	Pput_0240	ABC transporter related	COG:COG1126(E)	Pput_F1:640584685	6	0	8	7	0.518418	0.267472	0.560904	Pput_F1:640584685	19	9	21	22	0.29558	0.219521	0.389889	Pput_F1:640584685	6	0	19	9	1.57597	5.58496e-05	0.000424092	Pput_F1:640584685	8	7	21	22	1.35314	1.0699e-06	7.96941e-06
Pput_F1:640584687	63	39	78	70	77	117	51	48	YP_001265600	Pput_0242	extracellular solute-binding protein, family 3	COG:COG0834(E,T)	Pput_F1:640584687	63	39	77	117	0.245012	0.0426963	0.218271	Pput_F1:640584687	78	70	51	48	-0.535508	2.99485e-05	0.000563158	Pput_F1:640584687	63	39	78	70	0.407769	0.00138501	0.00683355	Pput_F1:640584687	77	117	51	48	-0.372751	0.00212955	0.00682523
Pput_F1:640584688	3	4	5	4	2	6	8	9	YP_001265601	Pput_0243	Serine O-acetyltransferase	COG:COG1045(E)	Pput_F1:640584688	3	4	2	6	-0.264342	0.61108	0.958223	Pput_F1:640584688	5	4	8	9	0.502574	0.213103	0.381007	Pput_F1:640584688	3	4	5	4	0.286844	0.567572	0.803263	Pput_F1:640584688	2	6	8	9	1.05376	0.0103472	0.0254096
Pput_F1:640584689	2	0	0	0	0	0	0	4	YP_001265602	Pput_0244	choline/carnitine/betaine transporter	COG:COG1292(M)	Pput_F1:640584689	2	0	0	0	-20.6976	0.0561713	0.238241	Pput_F1:640584689	0	0	0	4	19.8621	0.0249219	0.0910531	Pput_F1:640584689	2	0	0	0	-20.2668	0.100212	0.178694	Pput_F1:640584689	0	0	0	4	20.2929	0.00893995	0.0224879
Pput_F1:640584690	0	0	17	13	0	0	23	27	YP_001265603	Pput_0245	Taurine dioxygenase	COG:COG2175(Q)	Pput_F1:640584690	0	0	0	0	-0.4069	0.999998	0.999998	Pput_F1:640584690	17	13	23	27	0.37741	0.0978123	0.228388	Pput_F1:640584690	0	0	17	13	24.0343	6.49918e-11	1.73033e-09	Pput_F1:640584690	0	0	23	27	26.8186	2.3947e-20	7.85286e-19
Pput_F1:640584692	0	0	0	0	0	0	15	23	YP_001265605	Pput_0247	ABC transporter related	COG:COG4525(P)	Pput_F1:640584692	0	0	0	0	-0.4069	0.999998	0.999998	Pput_F1:640584692	0	0	15	23	24.1134	4.77226e-12	3.377e-10	Pput_F1:640584692	0	0	0	0	0.0238597	1	1	Pput_F1:640584692	0	0	15	23	24.5441	7.75892e-16	1.7986e-14
Pput_F1:640584693	0	0	12	15	2	2	43	46	YP_001265606	Pput_0248	taurine ABC transporter, periplasmic binding protein	COG:COG4521(P)	Pput_F1:640584693	0	0	2	2	23.586	0.0426063	0.218225	Pput_F1:640584693	12	15	43	46	1.05938	1.85966e-07	5.8831e-06	Pput_F1:640584693	0	0	12	15	23.9289	5.76987e-10	1.27174e-08	Pput_F1:640584693	2	2	43	46	3.40233	1.07682e-28	6.73388e-27
Pput_F1:640584694	24	33	175	139	35	39	203	234	YP_001265607	Pput_0249	outer membrane porin	COG:none	Pput_F1:640584694	24	33	35	39	-0.136859	0.438928	0.780302	Pput_F1:640584694	175	139	203	234	0.197125	0.00743181	0.0398091	Pput_F1:640584694	24	33	175	139	1.74187	1.48016e-46	4.4224e-44	Pput_F1:640584694	35	39	203	234	2.07586	2.66901e-90	7.17697e-88
Pput_F1:640584695	6	0	34	25	4	6	43	42	YP_001265608	Pput_0250	Peroxidase	COG:COG0450(O)	Pput_F1:640584695	6	0	4	6	0.112952	0.826097	0.999998	Pput_F1:640584695	34	25	43	42	0.231699	0.168998	0.317566	Pput_F1:640584695	6	0	34	25	2.32131	5.57023e-13	1.9203e-11	Pput_F1:640584695	4	6	43	42	2.44005	7.10951e-22	2.48279e-20
Pput_F1:640584696	0	0	0	0	0	0	15	9	YP_001265609	Pput_0251	FMN reductase	COG:COG0431(R)	Pput_F1:640584696	0	0	0	0	-0.4069	0.999998	0.999998	Pput_F1:640584696	0	0	15	9	22.6539	3.94599e-08	1.51582e-06	Pput_F1:640584696	0	0	0	0	0.0238597	1	1	Pput_F1:640584696	0	0	15	9	23.0846	1.51553e-10	1.9314e-09
Pput_F1:640584697	0	0	14	14	0	0	64	63	YP_001265610	Pput_0252	aliphatic sulfonates family ABC transporter, periplsmic ligand-binding protein	COG:COG0715(P)	Pput_F1:640584697	0	0	0	0	-0.4069	0.999998	0.999998	Pput_F1:640584697	14	14	64	63	1.37857	7.54065e-14	6.5409e-12	Pput_F1:640584697	0	0	14	14	25.9653	2.78494e-10	6.29302e-09	Pput_F1:640584697	0	0	64	63	25.7507	4.07218e-49	6.08339e-47
Pput_F1:640584698	0	0	11	13	0	2	42	53	YP_001265611	Pput_0253	Alkanesulfonate monooxygenase	COG:COG2141(C)	Pput_F1:640584698	0	0	0	2	19.8928	0.15166	0.378305	Pput_F1:640584698	11	13	42	53	1.24241	1.62569e-09	7.64732e-08	Pput_F1:640584698	0	0	11	13	24.8111	5.15149e-09	9.61969e-08	Pput_F1:640584698	0	2	42	53	4.16072	2.08499e-33	1.51528e-31
Pput_F1:640584700	0	0	3	0	0	0	22	50	YP_001265613	Pput_0255	ABC transporter related	COG:COG1116(P)	Pput_F1:640584700	0	0	0	0	-0.4069	0.999998	0.999998	Pput_F1:640584700	3	0	22	50	3.04464	6.21263e-17	8.79251e-15	Pput_F1:640584700	0	0	3	0	19.7317	0.0388728	0.0957225	Pput_F1:640584700	0	0	22	50	23.1832	1.37627e-28	8.22396e-27
Pput_F1:640584701	0	0	9	6	0	0	27	28	YP_001265614	Pput_0256	TOBE domain protein	COG:COG3585(H)	Pput_F1:640584701	0	0	0	0	-0.4069	0.999998	0.999998	Pput_F1:640584701	9	6	27	28	1.16587	1.13233e-05	0.000253736	Pput_F1:640584701	0	0	9	6	23.3411	3.86213e-06	4.10485e-05	Pput_F1:640584701	0	0	27	28	25.9139	3.19007e-22	1.14375e-20
Pput_F1:640584702	0	0	0	0	0	0	2	3	YP_001265615	Pput_0257	transcriptional regulator, TetR family	COG:COG1309(K)	Pput_F1:640584702	0	0	0	0	-0.4069	0.999998	0.999998	Pput_F1:640584702	0	0	2	3	23.0852	0.0121652	0.0549786	Pput_F1:640584702	0	0	0	0	0.0238597	1	1	Pput_F1:640584702	0	0	2	3	23.516	0.00346762	0.0102242
Pput_F1:640584703	13	5	7	13	10	12	13	5	YP_001265616	Pput_0258	glutamate--cysteine ligase	COG:COG2918(H)	Pput_F1:640584703	13	5	10	12	-0.197202	0.536602	0.880905	Pput_F1:640584703	7	13	13	5	-0.238776	0.461972	0.67782	Pput_F1:640584703	13	5	7	13	0.14089	0.664284	0.914623	Pput_F1:640584703	10	12	13	5	0.0993165	0.755107	0.856329
Pput_F1:640584705	32	24	24	21	38	53	22	37	YP_001265618	Pput_0260	RNA binding S1 domain protein	COG:COG2183(K)	Pput_F1:640584705	32	24	38	53	0.0876347	0.604667	0.952519	Pput_F1:640584705	24	21	22	37	0.13746	0.486174	0.704755	Pput_F1:640584705	32	24	24	21	-0.18316	0.358982	0.551917	Pput_F1:640584705	38	53	22	37	-0.133335	0.423003	0.528312
Pput_F1:640584706	51	35	19	24	69	72	16	13	YP_001265619	Pput_0261	two component transcriptional regulator, winged helix family	COG:COG0745(K,T)	Pput_F1:640584706	51	35	69	72	0.0965394	0.47881	0.828372	Pput_F1:640584706	19	24	16	13	-0.527319	0.0264309	0.0959145	Pput_F1:640584706	51	35	19	24	-0.657618	0.000291495	0.00181023	Pput_F1:640584706	69	72	16	13	-1.28148	1.15349e-12	1.97563e-11
Pput_F1:640584707	4	0	4	2	0	0	2	4	YP_001265620	Pput_0262	integral membrane sensor signal transduction histidine kinase	COG:COG0642(T)	Pput_F1:640584707	4	0	0	0	-20.3907	0.00691876	0.0796257	Pput_F1:640584707	4	2	2	4	-0.133415	0.817318	0.993117	Pput_F1:640584707	4	0	4	2	0.440994	0.489819	0.712343	Pput_F1:640584707	0	0	2	4	22.6983	0.00136524	0.0046004
Pput_F1:640584710	11	3	0	7	8	21	5	4	YP_001265623	Pput_0265	RNA-binding S4 domain protein	COG:COG1188(J)	Pput_F1:640584710	11	3	8	21	0.330365	0.301678	0.606286	Pput_F1:640584710	0	7	5	4	0.117899	0.81463	0.992991	Pput_F1:640584710	11	3	0	7	-0.657618	0.143829	0.245871	Pput_F1:640584710	8	21	5	4	-0.870084	0.0149035	0.0354025
Pput_F1:640584712	31	30	33	25	47	38	27	35	YP_001265625	Pput_0267	Hsp33 protein	COG:COG1281(O)	Pput_F1:640584712	31	30	47	38	-0.0660958	0.694216	0.999998	Pput_F1:640584712	33	25	27	35	-0.0667238	0.715045	0.916908	Pput_F1:640584712	31	30	33	25	-0.0149016	0.935237	1	Pput_F1:640584712	47	38	27	35	-0.0155297	0.925887	0.99748
Pput_F1:640584713	117	78	103	115	126	114	120	111	YP_001265626	Pput_0268	Phosphoenolpyruvate carboxykinase (ATP)	COG:COG1866(C)	Pput_F1:640584713	117	78	126	114	-0.190234	0.0493824	0.238241	Pput_F1:640584713	103	115	120	111	-0.0754925	0.424228	0.642314	Pput_F1:640584713	117	78	103	115	0.147025	0.135438	0.233607	Pput_F1:640584713	126	114	120	111	0.261766	0.00460292	0.0133089
Pput_F1:640584718	0	0	2	3	2	3	0	0	YP_001265631	Pput_0273	transport-associated	COG:COG1652(S)	Pput_F1:640584718	0	0	2	3	22.8091	0.0233983	0.153458	Pput_F1:640584718	2	3	0	0	-23.3496	0.00576995	0.0333147	Pput_F1:640584718	0	0	2	3	23.2425	0.00766254	0.0265181	Pput_F1:640584718	2	3	0	0	-22.9162	0.0185483	0.0423759
Pput_F1:640584719	0	0	0	0	0	0	2	2	YP_001265632	Pput_0274	HAD-superfamily hydrolase, subfamily IA, variant 3	COG:COG1011(R)	Pput_F1:640584719	0	0	0	0	-0.4069	0.999998	0.999998	Pput_F1:640584719	0	0	2	2	23.8621	0.0249219	0.0910531	Pput_F1:640584719	0	0	0	0	0.0238597	1	1	Pput_F1:640584719	0	0	2	2	24.2929	0.00893995	0.0224879
Pput_F1:640584720	5	5	3	3	6	9	6	9	YP_001265633	Pput_0275	NUDIX hydrolase	COG:none	Pput_F1:640584720	5	5	6	9	0.00759195	0.985159	0.999998	Pput_F1:640584720	3	3	6	9	0.782876	0.0898253	0.217017	Pput_F1:640584720	5	5	3	3	-0.475296	0.349956	0.539582	Pput_F1:640584720	6	9	6	9	0.299987	0.412207	0.51844
Pput_F1:640584721	0	2	3	4	4	4	5	6	YP_001265634	Pput_0276	3'(2'),5'-bisphosphate nucleotidase	COG:COG1218(P)	Pput_F1:640584721	0	2	4	4	0.988421	0.172529	0.413396	Pput_F1:640584721	3	4	5	6	0.31857	0.505807	0.719985	Pput_F1:640584721	0	2	3	4	1.28829	0.0772218	0.168684	Pput_F1:640584721	4	4	5	6	0.618441	0.179531	0.247575
Pput_F1:640584722	0	0	0	0	0	2	0	0	YP_001265635	Pput_0277	thioesterase domain, putative	COG:none	Pput_F1:640584722	0	0	0	2	19.8928	0.15166	0.378305	Pput_F1:640584722	0	0	0	0	-0.130963	0.999999	0.999999	Pput_F1:640584722	0	0	0	0	0.0238597	1	1	Pput_F1:640584722	0	2	0	0	-19.9999	0.136459	0.194353
Pput_F1:640584723	4	5	16	8	8	5	7	8	YP_001265636	Pput_0278	two component, sigma54 specific, transcriptional regulator, Fis family	COG:COG2204(T)	Pput_F1:640584723	4	5	8	5	-0.0301484	0.944623	0.999998	Pput_F1:640584723	16	8	7	8	-0.603419	0.0624945	0.172711	Pput_F1:640584723	4	5	16	8	1.01636	0.00577824	0.0218841	Pput_F1:640584723	8	5	7	8	0.443088	0.241717	0.323372
Pput_F1:640584724	3	0	0	0	4	0	5	3	YP_001265637	Pput_0279	integral membrane sensor signal transduction histidine kinase	COG:COG4191(T)	Pput_F1:640584724	3	0	4	0	-0.110191	0.88561	0.999998	Pput_F1:640584724	0	0	5	3	22.5552	0.00151638	0.0129036	Pput_F1:640584724	3	0	0	0	-19.6723	0.0440866	0.102462	Pput_F1:640584724	4	0	5	3	0.993134	0.0926272	0.146171
Pput_F1:640584725	0	0	3	2	0	4	0	0	YP_001265638	Pput_0280	dTDP-4-dehydrorhamnose 3,5-epimerase	COG:COG1898(M)	Pput_F1:640584725	0	0	0	4	19.586	0.0426063	0.218225	Pput_F1:640584725	3	2	0	0	-23.3496	0.00576995	0.0333147	Pput_F1:640584725	0	0	3	2	23.2425	0.00766254	0.0265181	Pput_F1:640584725	0	4	0	0	-19.6931	0.0352116	0.0705018
Pput_F1:640584726	11	4	0	0	5	15	5	0	YP_001265639	Pput_0281	Agmatine deiminase	COG:COG2957(E)	Pput_F1:640584726	11	4	5	15	-0.110191	0.747693	0.999998	Pput_F1:640584726	0	0	5	0	19.0852	0.0121652	0.0549786	Pput_F1:640584726	11	4	0	0	-22.2817	6.73801e-06	6.83717e-05	Pput_F1:640584726	5	15	5	0	-1.08631	0.0169863	0.0396495
Pput_F1:640584728	0	0	0	0	3	0	3	5	YP_001265641	Pput_0283	TonB-dependent siderophore receptor	COG:COG4774(P)	Pput_F1:640584728	0	0	3	0	19.2983	0.079104	0.271315	Pput_F1:640584728	0	0	3	5	23.5552	0.00151638	0.0129036	Pput_F1:640584728	0	0	0	0	0.0238597	1	1	Pput_F1:640584728	3	0	3	5	1.28082	0.0427623	0.0835668
Pput_F1:640584729	4	2	87	71	11	5	89	174	YP_001265642	Pput_0284	outer membrane porin	COG:none	Pput_F1:640584729	4	2	11	5	0.582956	0.205505	0.459469	Pput_F1:640584729	87	71	89	174	0.376144	0.000153436	0.00221823	Pput_F1:640584729	4	2	87	71	3.30636	2.48404e-41	4.77114e-39	Pput_F1:640584729	11	5	89	174	3.09955	6.3987e-77	1.43384e-74
Pput_F1:640584732	0	0	0	0	5	11	6	3	YP_001265645	Pput_0287	two component transcriptional regulator, winged helix family	COG:COG0745(K,T)	Pput_F1:640584732	0	0	5	11	21.9723	5.01133e-05	0.00182101	Pput_F1:640584732	0	0	6	3	21.673	0.000768449	0.00759691	Pput_F1:640584732	0	0	0	0	0.0238597	1	1	Pput_F1:640584732	5	11	6	3	-0.275377	0.503813	0.608605
Pput_F1:640584745	27	23	53	43	47	65	27	27	YP_001265657	Pput_0300	extracellular solute-binding protein, family 3	COG:COG0834(E,T)	Pput_F1:640584745	27	23	47	65	0.408603	0.0139393	0.119753	Pput_F1:640584745	53	43	27	27	-0.708779	2.00018e-05	0.000416937	Pput_F1:640584745	27	23	53	43	0.687854	5.06557e-05	0.000388072	Pput_F1:640584745	47	65	27	27	-0.429528	0.00805842	0.0214758
Pput_F1:640584746	9	6	20	17	24	14	28	43	YP_001265658	Pput_0301	ABC transporter related	COG:COG4598(E)	Pput_F1:640584746	9	6	24	14	0.531663	0.0712731	0.271315	Pput_F1:640584746	20	17	28	43	0.518347	0.00895373	0.0465698	Pput_F1:640584746	9	6	20	17	0.938397	0.00125644	0.00624506	Pput_F1:640584746	24	14	28	43	0.925081	2.11013e-06	1.47764e-05
Pput_F1:640584749	33	33	30	28	62	65	13	13	YP_001265661	Pput_0304	protein of unknown function DUF344	COG:COG2326(S)	Pput_F1:640584749	33	33	62	65	0.256659	0.0868211	0.293663	Pput_F1:640584749	30	28	13	13	-0.935762	3.46008e-05	0.000646121	Pput_F1:640584749	33	33	30	28	-0.0936825	0.602405	0.84608	Pput_F1:640584749	62	65	13	13	-1.2861	1.33376e-11	1.95983e-10
Pput_F1:640584751	35	12	18	18	11	27	13	18	YP_001265662	Pput_0305	Fe(II) trafficking protein YggX	COG:COG2924(C,O)	Pput_F1:640584751	35	12	11	27	-0.610435	0.00500517	0.0683192	Pput_F1:640584751	18	18	13	18	-0.282947	0.247302	0.428753	Pput_F1:640584751	35	12	18	18	-0.231099	0.294815	0.46306	Pput_F1:640584751	11	27	13	18	0.0963883	0.690968	0.794362
Pput_F1:640584752	0	0	3	0	0	0	0	4	YP_001265663	Pput_0306	A/G-specific adenine glycosylase	COG:COG1194(L)	Pput_F1:640584752	0	0	0	0	-0.4069	0.999998	0.999998	Pput_F1:640584752	3	0	0	4	0.154267	0.839426	0.999999	Pput_F1:640584752	0	0	3	0	19.7317	0.0388728	0.0957225	Pput_F1:640584752	0	0	0	4	20.2929	0.00893995	0.0224879
Pput_F1:640584753	8	11	56	42	23	21	57	52	YP_001265664	Pput_0307	AsmA family protein	COG:COG2982(M)	Pput_F1:640584753	8	11	23	21	0.441877	0.0985343	0.324307	Pput_F1:640584753	56	42	57	52	-0.0270347	0.846053	0.999999	Pput_F1:640584753	8	11	56	42	1.67606	5.06845e-15	2.23427e-13	Pput_F1:640584753	23	21	57	52	1.20715	7.38151e-13	1.29731e-11
Pput_F1:640584755	7	4	12	9	9	9	4	8	YP_001265666	Pput_0309	Imidazoleglycerol-phosphate dehydratase	COG:COG0131(E)	Pput_F1:640584755	7	4	9	9	0.0946033	0.80406	0.999998	Pput_F1:640584755	12	9	4	8	-0.693031	0.0502412	0.147989	Pput_F1:640584755	7	4	12	9	0.682156	0.0597846	0.13498	Pput_F1:640584755	9	9	4	8	-0.105478	0.77644	0.867406
Pput_F1:640584756	8	2	11	12	9	14	17	16	YP_001265667	Pput_0310	imidazole glycerol phosphate synthase, glutamine amidotransferase subunit	COG:COG0118(E)	Pput_F1:640584756	8	2	9	14	0.435036	0.238781	0.520326	Pput_F1:640584756	11	12	17	16	0.227598	0.399382	0.611234	Pput_F1:640584756	8	2	11	12	0.868438	0.0166306	0.0508495	Pput_F1:640584756	9	14	17	16	0.661001	0.0139032	0.0332317
Pput_F1:640584758	65	41	59	54	52	76	95	71	YP_001265669	Pput_0312	phosphoribosylformimino-5-aminoimidazole carboxamide ribotide isomerase	COG:COG0106(E)	Pput_F1:640584758	65	41	52	76	-0.209282	0.112517	0.36148	Pput_F1:640584758	59	54	95	71	0.251185	0.0381315	0.122212	Pput_F1:640584758	65	41	59	54	0.0994779	0.461772	0.676679	Pput_F1:640584758	52	76	95	71	0.559945	1.69358e-06	1.21441e-05
Pput_F1:640584759	13	3	17	17	9	23	10	12	YP_001265670	Pput_0313	imidazoleglycerol phosphate synthase, cyclase subunit	COG:COG0107(E)	Pput_F1:640584759	13	3	9	23	0.295274	0.327682	0.644578	Pput_F1:640584759	17	17	10	12	-0.568733	0.035076	0.114327	Pput_F1:640584759	13	3	17	17	0.789301	0.00696072	0.0256403	Pput_F1:640584759	9	23	10	12	-0.0747062	0.786904	0.877638
Pput_F1:640584760	0	0	8	5	3	0	7	5	YP_001265671	Pput_0314	glycine betaine/L-proline ABC transporter, ATPase subunit	COG:COG4175(E)	Pput_F1:640584760	0	0	3	0	19.2983	0.079104	0.271315	Pput_F1:640584760	8	5	7	5	-0.213458	0.593708	0.808344	Pput_F1:640584760	0	0	8	5	23.198	1.70995e-05	0.000149287	Pput_F1:640584760	3	0	7	5	1.68628	0.00298201	0.00925939
Pput_F1:640584762	0	0	9	10	3	2	5	3	YP_001265673	Pput_0316	Substrate-binding region of ABC-type glycine betaine transport system	COG:COG2113(E)	Pput_F1:640584762	0	0	3	2	21.8091	0.0233983	0.153458	Pput_F1:640584762	9	10	5	3	-0.998413	0.0127597	0.0572312	Pput_F1:640584762	0	0	9	10	24.5775	2.01294e-07	2.84884e-06	Pput_F1:640584762	3	2	5	3	0.769991	0.169209	0.236366
Pput_F1:640584765	6	9	7	9	6	14	7	8	YP_001265676	Pput_0319	hypothetical protein	COG:none	Pput_F1:640584765	6	9	6	14	-0.110191	0.747693	0.999998	Pput_F1:640584765	7	9	7	8	-0.197954	0.581682	0.799255	Pput_F1:640584765	6	9	7	9	0.100068	0.78061	1	Pput_F1:640584765	6	14	7	8	0.0123051	0.97127	0.999999
Pput_F1:640584773	0	0	0	0	0	6	0	0	YP_001265684	Pput_0327	hypothetical protein	COG:none	Pput_F1:640584773	0	0	0	6	19.9914	0.0130197	0.112935	Pput_F1:640584773	0	0	0	0	-0.130963	0.999999	0.999999	Pput_F1:640584773	0	0	0	0	0.0238597	1	1	Pput_F1:640584773	0	6	0	0	-20.0985	0.00990263	0.0244295
Pput_F1:640584774	7	3	7	0	6	14	6	3	YP_001265685	Pput_0328	protein of unknown function DUF1311	COG:COG3755(S)	Pput_F1:640584774	7	3	6	14	0.295274	0.439047	0.780302	Pput_F1:640584774	7	0	6	3	0.117899	0.81463	0.992991	Pput_F1:640584774	7	3	7	0	-0.321146	0.511513	0.736721	Pput_F1:640584774	6	14	6	3	-0.49852	0.20186	0.275534
Pput_F1:640584785	2	0	9	9	10	2	15	35	YP_001265696	Pput_0339	methyl-accepting chemotaxis sensory transducer	COG:COG0840(N,T)	Pput_F1:640584785	2	0	10	2	1.39389	0.0339628	0.204261	Pput_F1:640584785	9	9	15	35	0.888236	0.000623747	0.00670902	Pput_F1:640584785	2	0	9	9	2.23275	9.18454e-05	0.000653366	Pput_F1:640584785	10	2	15	35	1.7271	7.77877e-10	9.17417e-09
Pput_F1:640584786	58	23	27	18	43	48	35	57	YP_001265697	Pput_0340	hypothetical protein	COG:none	Pput_F1:640584786	58	23	43	48	-0.281463	0.0665716	0.267181	Pput_F1:640584786	27	18	35	57	0.581711	0.00101777	0.00967724	Pput_F1:640584786	58	23	27	18	-0.552257	0.00243189	0.0105134	Pput_F1:640584786	43	48	35	57	0.310916	0.0357864	0.0715462
Pput_F1:640584787	17	12	4	3	21	12	9	9	YP_001265698	Pput_0341	protein of unknown function DUF710	COG:COG3027(S)	Pput_F1:640584787	17	12	21	12	-0.268661	0.293295	0.595224	Pput_F1:640584787	4	3	9	9	0.811046	0.0559585	0.157233	Pput_F1:640584787	17	12	4	3	-1.38586	0.000218041	0.00140266	Pput_F1:640584787	21	12	9	9	-0.306149	0.289704	0.378346
Pput_F1:640584788	0	0	3	3	3	0	5	10	YP_001265699	Pput_0342	methyl-accepting chemotaxis sensory transducer	COG:COG0840(N,T)	Pput_F1:640584788	0	0	3	0	19.2983	0.079104	0.271315	Pput_F1:640584788	3	3	5	10	0.782876	0.0898253	0.217017	Pput_F1:640584788	0	0	3	3	24.4248	0.00348796	0.013957	Pput_F1:640584788	3	0	5	10	1.90943	0.000358608	0.00150907
Pput_F1:640584789	9	0	3	0	10	12	8	5	YP_001265700	Pput_0343	Threonine aldolase	COG:COG2008(E)	Pput_F1:640584789	9	0	10	12	0.495945	0.196216	0.450961	Pput_F1:640584789	3	0	8	5	1.33292	0.0192879	0.0795478	Pput_F1:640584789	9	0	3	0	-1.06308	0.0869421	0.177014	Pput_F1:640584789	10	12	8	5	-0.226106	0.514402	0.619725
Pput_F1:640584790	6	3	7	8	7	12	6	0	YP_001265701	Pput_0344	Glycine hydroxymethyltransferase	COG:COG0112(E)	Pput_F1:640584790	6	3	7	12	0.349341	0.379084	0.702037	Pput_F1:640584790	7	8	6	0	-1.04971	0.0215845	0.0876747	Pput_F1:640584790	6	3	7	8	0.546355	0.187548	0.311114	Pput_F1:640584790	7	12	6	0	-0.852692	0.0523708	0.100446
Pput_F1:640584791	0	0	0	0	0	3	0	0	YP_001265702	Pput_0345	sarcosine oxidase, beta subunit family	COG:COG0665(E)	Pput_F1:640584791	0	0	0	3	19.2983	0.079104	0.271315	Pput_F1:640584791	0	0	0	0	-0.130963	0.999999	0.999999	Pput_F1:640584791	0	0	0	0	0.0238597	1	1	Pput_F1:640584791	0	3	0	0	-19.4054	0.0681857	0.111679
Pput_F1:640584793	0	0	0	0	0	0	0	2	YP_001265704	Pput_0347	sarcosine oxidase, alpha subunit family	COG:COG0404(E,O)	Pput_F1:640584793	0	0	0	0	-0.4069	0.999998	0.999998	Pput_F1:640584793	0	0	0	2	20.1689	0.112793	0.228388	Pput_F1:640584793	0	0	0	0	0.0238597	1	1	Pput_F1:640584793	0	0	0	2	20.5997	0.0645129	0.109517
Pput_F1:640584798	0	0	0	0	0	0	0	2	YP_001265709	Pput_0352	hypothetical protein	COG:none	Pput_F1:640584798	0	0	0	0	-0.4069	0.999998	0.999998	Pput_F1:640584798	0	0	0	2	20.1689	0.112793	0.228388	Pput_F1:640584798	0	0	0	0	0.0238597	1	1	Pput_F1:640584798	0	0	0	2	20.5997	0.0645129	0.109517
Pput_F1:640584800	0	0	0	0	0	0	0	2	YP_001265711	Pput_0354	hypothetical protein	COG:none	Pput_F1:640584800	0	0	0	0	-0.4069	0.999998	0.999998	Pput_F1:640584800	0	0	0	2	20.1689	0.112793	0.228388	Pput_F1:640584800	0	0	0	0	0.0238597	1	1	Pput_F1:640584800	0	0	0	2	20.5997	0.0645129	0.109517
Pput_F1:640584801	0	0	0	0	0	3	0	0	YP_001265712	Pput_0355	phospholipid/glycerol acyltransferase	COG:COG0204(I)	Pput_F1:640584801	0	0	0	3	19.2983	0.079104	0.271315	Pput_F1:640584801	0	0	0	0	-0.130963	0.999999	0.999999	Pput_F1:640584801	0	0	0	0	0.0238597	1	1	Pput_F1:640584801	0	3	0	0	-19.4054	0.0681857	0.111679
Pput_F1:640584802	0	0	0	2	0	2	0	0	YP_001265713	Pput_0356	protein of unknown function DUF785	COG:COG4067(O)	Pput_F1:640584802	0	0	0	2	19.8928	0.15166	0.378305	Pput_F1:640584802	0	2	0	0	-19.4333	0.0808211	0.197931	Pput_F1:640584802	0	0	0	2	19.3262	0.0916998	0.177014	Pput_F1:640584802	0	2	0	0	-19.9999	0.136459	0.194353
Pput_F1:640584803	0	0	0	0	0	3	0	0	YP_001265714	Pput_0357	two component transcriptional regulator, winged helix family	COG:COG0745(K,T)	Pput_F1:640584803	0	0	0	3	19.2983	0.079104	0.271315	Pput_F1:640584803	0	0	0	0	-0.130963	0.999999	0.999999	Pput_F1:640584803	0	0	0	0	0.0238597	1	1	Pput_F1:640584803	0	3	0	0	-19.4054	0.0681857	0.111679
Pput_F1:640584804	0	0	2	0	2	0	2	4	YP_001265715	Pput_0358	integral membrane sensor signal transduction histidine kinase	COG:COG0642(T)	Pput_F1:640584804	0	0	2	0	18.8928	0.15166	0.378305	Pput_F1:640584804	2	0	2	4	0.965197	0.206627	0.370907	Pput_F1:640584804	0	0	2	0	20.3262	0.0916998	0.177014	Pput_F1:640584804	2	0	2	4	1.3986	0.0624062	0.109517
Pput_F1:640584806	9	12	23	24	20	20	11	19	YP_001265717	Pput_0360	Glutathione S-transferase, N-terminal domain	COG:COG0625(O)	Pput_F1:640584806	9	12	20	20	0.246484	0.354743	0.683802	Pput_F1:640584806	23	24	11	19	-0.582365	0.0114455	0.0549786	Pput_F1:640584806	9	12	23	24	0.841154	0.000843038	0.00437631	Pput_F1:640584806	20	20	11	19	0.0123051	0.959379	0.999999
Pput_F1:640584807	7	10	15	14	13	28	11	8	YP_001265718	Pput_0361	peptide methionine sulfoxide reductase	COG:COG0225(O)	Pput_F1:640584807	7	10	13	28	0.482486	0.0849634	0.288833	Pput_F1:640584807	15	14	11	8	-0.556272	0.0561953	0.157405	Pput_F1:640584807	7	10	15	14	0.569612	0.0575088	0.130389	Pput_F1:640584807	13	28	11	8	-0.469146	0.0831085	0.132158
Pput_F1:640584808	0	0	0	0	0	2	0	2	YP_001265719	Pput_0362	diguanylate cyclase/phosphodiesterase with PAS/PAC and GAF sensor(s)	COG:COG5001(T)	Pput_F1:640584808	0	0	0	2	19.8928	0.15166	0.378305	Pput_F1:640584808	0	0	0	2	20.1689	0.112793	0.228388	Pput_F1:640584808	0	0	0	0	0.0238597	1	1	Pput_F1:640584808	0	2	0	2	0.299987	0.764614	0.856329
Pput_F1:640584809	151	140	266	295	310	298	280	344	YP_001265720	Pput_0363	pyruvate dehydrogenase complex dihydrolipoamide acetyltransferase	COG:COG1038,COG0508(C)	Pput_F1:640584809	151	140	310	298	0.338978	1.2893e-06	6.79788e-05	Pput_F1:640584809	266	295	280	344	-0.0269857	0.642862	0.84988	Pput_F1:640584809	151	140	266	295	0.691927	7.22552e-23	4.51847e-21	Pput_F1:640584809	310	298	280	344	0.325963	1.11945e-08	1.15334e-07
Pput_F1:640584810	176	137	265	255	266	298	219	313	YP_001265721	Pput_0364	2-oxo-acid dehydrogenase E1 subunit, homodimeric type	COG:COG2609(C)	Pput_F1:640584810	176	137	266	298	0.190978	0.0062857	0.0796257	Pput_F1:640584810	265	255	219	313	-0.1106	0.0730228	0.197147	Pput_F1:640584810	176	137	265	255	0.543155	1.16251e-14	4.66567e-13	Pput_F1:640584810	266	298	219	313	0.241576	6.67491e-05	0.000347846
Pput_F1:640584811	5	12	10	11	12	12	12	7	YP_001265722	Pput_0365	(Glutamate--ammonia-ligase) adenylyltransferase	COG:COG1391(O,T)	Pput_F1:640584811	5	12	12	12	-0.0530327	0.867344	0.999998	Pput_F1:640584811	10	11	12	7	-0.233499	0.460477	0.67782	Pput_F1:640584811	5	12	10	11	0.246838	0.447907	0.658514	Pput_F1:640584811	12	12	12	7	0.0663724	0.82911	0.917858
Pput_F1:640584812	7	3	9	10	9	4	18	21	YP_001265723	Pput_0366	lipopolysaccharide heptosyltransferase II	COG:COG0859(M)	Pput_F1:640584812	7	3	9	4	-0.135509	0.748137	0.999998	Pput_F1:640584812	9	10	18	21	0.585708	0.0314217	0.107362	Pput_F1:640584812	7	3	9	10	0.677383	0.0750633	0.165041	Pput_F1:640584812	9	4	18	21	1.3986	2.0266e-06	1.42658e-05
Pput_F1:640584813	3	2	0	0	0	4	6	5	YP_001265724	Pput_0367	lipopolysaccharide heptosyltransferase I	COG:COG0859(M)	Pput_F1:640584813	3	2	0	4	-0.621017	0.352881	0.680821	Pput_F1:640584813	0	0	6	5	22.8737	0.000200053	0.00267633	Pput_F1:640584813	3	2	0	0	-24.1831	0.00934642	0.0309895	Pput_F1:640584813	0	4	6	5	1.31159	0.0157275	0.0369679
Pput_F1:640584814	2	0	3	4	0	7	14	14	YP_001265725	Pput_0368	glycosyl transferase, group 1	COG:COG0438(M)	Pput_F1:640584814	2	0	0	7	0.85489	0.253042	0.538742	Pput_F1:640584814	3	4	14	14	1.25288	0.000990069	0.0095082	Pput_F1:640584814	2	0	3	4	1.28829	0.0772218	0.168684	Pput_F1:640584814	0	7	14	14	1.68628	5.72993e-06	3.71272e-05
Pput_F1:640584815	0	0	2	2	5	3	5	4	YP_001265726	Pput_0369	lipopolysaccharide kinase	COG:none	Pput_F1:640584815	0	0	5	3	22.2791	0.00413876	0.0588843	Pput_F1:640584815	2	2	5	4	0.677515	0.242799	0.423016	Pput_F1:640584815	0	0	2	2	24.0194	0.0170759	0.0508495	Pput_F1:640584815	5	3	5	4	0.41777	0.389697	0.493825
Pput_F1:640584816	0	0	2	4	2	0	2	3	YP_001265727	Pput_0370	lipopolysaccharide kinase	COG:none	Pput_F1:640584816	0	0	2	0	18.8928	0.15166	0.378305	Pput_F1:640584816	2	4	2	3	-0.315737	0.601085	0.809065	Pput_F1:640584816	0	0	2	4	22.4248	0.00348796	0.013957	Pput_F1:640584816	2	0	2	3	1.21628	0.122493	0.185988
Pput_F1:640584817	3	2	8	7	2	11	12	23	YP_001265728	Pput_0371	lipopolysaccharide kinase	COG:none	Pput_F1:640584817	3	2	2	11	0.557638	0.271787	0.562567	Pput_F1:640584817	8	7	12	23	0.713883	0.0161882	0.0689859	Pput_F1:640584817	3	2	8	7	1.13414	0.0180212	0.0532517	Pput_F1:640584817	2	11	12	23	1.29039	2.04654e-05	0.000119895
Pput_F1:640584818	0	0	0	0	0	2	8	5	YP_001265729	Pput_0372	hypothetical protein	COG:none	Pput_F1:640584818	0	0	0	2	19.8928	0.15166	0.378305	Pput_F1:640584818	0	0	8	5	22.0407	5.27887e-05	0.00088718	Pput_F1:640584818	0	0	0	0	0.0238597	1	1	Pput_F1:640584818	0	2	8	5	2.17179	0.000375515	0.00156552
Pput_F1:640584822	0	0	0	0	2	0	0	0	YP_001265733	Pput_0376	TonB-dependent siderophore receptor	COG:COG4773(P)	Pput_F1:640584822	0	0	2	0	18.8928	0.15166	0.378305	Pput_F1:640584822	0	0	0	0	-0.130963	0.999999	0.999999	Pput_F1:640584822	0	0	0	0	0.0238597	1	1	Pput_F1:640584822	2	0	0	0	-18.9999	0.136459	0.194353
Pput_F1:640584826	0	2	0	0	2	0	3	0	YP_001265737	Pput_0380	putative CBS domain and cyclic nucleotide-regulated nucleotidyltransferase	COG:COG2905(T)	Pput_F1:640584826	0	2	2	0	-0.397873	0.691683	0.999998	Pput_F1:640584826	0	0	3	0	19.5744	0.052118	0.147989	Pput_F1:640584826	0	2	0	0	-19.2668	0.100212	0.178694	Pput_F1:640584826	2	0	3	0	0.705452	0.433505	0.536611
Pput_F1:640584828	83	49	118	92	84	100	77	79	YP_001265739	Pput_0382	malate synthase G	COG:COG2225(C)	Pput_F1:640584828	83	49	84	100	-0.0657393	0.565122	0.914137	Pput_F1:640584828	118	92	77	79	-0.430667	4.09196e-05	0.00072587	Pput_F1:640584828	83	49	118	92	0.499835	5.02903e-06	5.2415e-05	Pput_F1:640584828	84	100	77	79	0.134907	0.216159	0.293413
Pput_F1:640584829	0	0	2	2	0	0	0	2	YP_001265740	Pput_0383	amino acid-binding ACT domain protein	COG:COG2716(E)	Pput_F1:640584829	0	0	0	0	-0.4069	0.999998	0.999998	Pput_F1:640584829	2	2	0	2	-0.826562	0.323907	0.524342	Pput_F1:640584829	0	0	2	2	24.0194	0.0170759	0.0508495	Pput_F1:640584829	0	0	0	2	20.5997	0.0645129	0.109517
Pput_F1:640584831	0	0	0	0	0	0	2	0	YP_001265742	Pput_0385	aminoglycoside phosphotransferase	COG:COG2334(R)	Pput_F1:640584831	0	0	0	0	-0.4069	0.999998	0.999998	Pput_F1:640584831	0	0	2	0	19.1689	0.112793	0.228388	Pput_F1:640584831	0	0	0	0	0.0238597	1	1	Pput_F1:640584831	0	0	2	0	19.5997	0.0645129	0.109517
Pput_F1:640584832	0	0	4	6	0	0	4	6	YP_001265743	Pput_0386	transcriptional regulator, ModE family	COG:COG2005(R)	Pput_F1:640584832	0	0	0	0	-0.4069	0.999998	0.999998	Pput_F1:640584832	4	6	4	6	-0.133415	0.765539	0.949071	Pput_F1:640584832	0	0	4	6	22.9357	0.000162513	0.00106067	Pput_F1:640584832	0	0	4	6	24.2091	3.57067e-05	0.000194363
Pput_F1:640584834	0	0	16	13	0	2	41	38	YP_001265745	Pput_0388	biotin synthase	COG:COG0502(H)	Pput_F1:640584834	0	0	0	2	19.8928	0.15166	0.378305	Pput_F1:640584834	16	13	41	38	0.868737	2.37162e-05	0.000475918	Pput_F1:640584834	0	0	16	13	25.0004	1.34499e-10	3.28788e-09	Pput_F1:640584834	0	2	41	38	3.97629	1.38264e-27	7.29004e-26
Pput_F1:640584835	0	0	4	4	0	0	8	9	YP_001265746	Pput_0389	8-amino-7-oxononanoate synthase	COG:COG0156(H)	Pput_F1:640584835	0	0	0	0	-0.4069	0.999998	0.999998	Pput_F1:640584835	4	4	8	9	0.620357	0.135853	0.265384	Pput_F1:640584835	0	0	4	4	24.7125	0.000743546	0.00388987	Pput_F1:640584835	0	0	8	9	25.7398	7.06132e-08	6.54755e-07
Pput_F1:640584836	0	0	7	9	0	0	17	30	YP_001265747	Pput_0390	Carboxylesterase	COG:COG0596(R)	Pput_F1:640584836	0	0	0	0	-0.4069	0.999998	0.999998	Pput_F1:640584836	7	9	17	30	0.944144	0.00050896	0.00560898	Pput_F1:640584836	0	0	7	9	23.4057	1.84099e-06	2.11556e-05	Pput_F1:640584836	0	0	17	30	23.7567	3.20255e-19	9.78599e-18
Pput_F1:640584837	0	0	0	0	0	0	11	14	YP_001265748	Pput_0391	biotin biosynthesis protein BioC	COG:COG2226(H)	Pput_F1:640584837	0	0	0	0	-0.4069	0.999998	0.999998	Pput_F1:640584837	0	0	11	14	24.6947	2.06427e-08	8.2848e-07	Pput_F1:640584837	0	0	0	0	0.0238597	1	1	Pput_F1:640584837	0	0	11	14	25.1254	6.32473e-11	8.50361e-10
Pput_F1:640584838	6	4	10	13	4	3	12	18	YP_001265749	Pput_0392	dethiobiotin synthase	COG:COG0132(H)	Pput_F1:640584838	6	4	4	3	-0.754548	0.121785	0.374263	Pput_F1:640584838	10	13	12	18	0.132288	0.632267	0.83876	Pput_F1:640584838	6	4	10	13	0.868438	0.0166306	0.0508495	Pput_F1:640584838	4	3	12	18	1.75527	1.51521e-06	1.10718e-05
Pput_F1:640584840	11	4	6	10	24	23	7	15	YP_001265751	Pput_0394	acyl-CoA dehydrogenase domain protein	COG:COG1960(I)	Pput_F1:640584840	11	4	24	23	0.744224	0.00794111	0.0844017	Pput_F1:640584840	6	10	7	15	0.185039	0.571713	0.789187	Pput_F1:640584840	11	4	6	10	0.100068	0.78061	1	Pput_F1:640584840	24	23	7	15	-0.459118	0.0686814	0.112338
Pput_F1:640584842	2	0	2	6	4	6	5	7	YP_001265753	Pput_0396	acyl-CoA dehydrogenase domain protein	COG:COG1960(I)	Pput_F1:640584842	2	0	4	6	1.21156	0.0777706	0.271315	Pput_F1:640584842	2	6	5	7	0.27205	0.548122	0.765543	Pput_F1:640584842	2	0	2	6	1.42182	0.0436196	0.102462	Pput_F1:640584842	4	6	5	7	0.482309	0.258801	0.343833
Pput_F1:640584848	0	0	2	0	2	2	0	0	YP_001265759	Pput_0402	coenzyme PQQ synthesis D	COG:none	Pput_F1:640584848	0	0	2	2	23.586	0.0426063	0.218225	Pput_F1:640584848	2	0	0	0	-20.4333	0.0808211	0.197931	Pput_F1:640584848	0	0	2	0	20.3262	0.0916998	0.177014	Pput_F1:640584848	2	2	0	0	-23.6931	0.0352116	0.0705018
Pput_F1:640584849	0	0	0	0	0	0	0	2	YP_001265760	Pput_0403	coenzyme PQQ biosynthesis protein C	COG:COG5424(H)	Pput_F1:640584849	0	0	0	0	-0.4069	0.999998	0.999998	Pput_F1:640584849	0	0	0	2	20.1689	0.112793	0.228388	Pput_F1:640584849	0	0	0	0	0.0238597	1	1	Pput_F1:640584849	0	0	0	2	20.5997	0.0645129	0.109517
Pput_F1:640584850	9	2	4	4	7	10	0	4	YP_001265761	Pput_0404	coenzyme PQQ biosynthesis protein B	COG:COG1235(R)	Pput_F1:640584850	9	2	7	10	0.0374449	0.922809	0.999998	Pput_F1:640584850	4	4	0	4	-0.826562	0.162996	0.308441	Pput_F1:640584850	9	2	4	4	-0.282925	0.540248	0.771022	Pput_F1:640584850	7	10	0	4	-1.14693	0.0221659	0.0495875
Pput_F1:640584851	0	2	0	0	0	0	0	0	YP_001265762	Pput_0405	coenzyme PQQ biosynthesis protein PqqF	COG:COG1025(O)	Pput_F1:640584851	0	2	0	0	-19.6976	0.0561713	0.238241	Pput_F1:640584851	0	0	0	0	-0.130963	0.999999	0.999999	Pput_F1:640584851	0	2	0	0	-19.2668	0.100212	0.178694	Pput_F1:640584851	0	0	0	0	0.299796	0.999999	0.999999
Pput_F1:640584852	4	0	2	0	3	5	2	5	YP_001265763	Pput_0406	Nitrilase/cyanide hydratase and apolipoprotein N-acyltransferase	COG:COG0388(R)	Pput_F1:640584852	4	0	3	5	0.295274	0.624561	0.968275	Pput_F1:640584852	2	0	2	5	1.11935	0.128141	0.253308	Pput_F1:640584852	4	0	2	0	-0.657618	0.434626	0.644627	Pput_F1:640584852	3	5	2	5	0.166456	0.748327	0.850487
Pput_F1:640584853	0	0	0	0	0	3	4	2	YP_001265764	Pput_0407	amine oxidase	COG:COG1231(E)	Pput_F1:640584853	0	0	0	3	19.2983	0.079104	0.271315	Pput_F1:640584853	0	0	4	2	21.2676	0.00602117	0.0333147	Pput_F1:640584853	0	0	0	0	0.0238597	1	1	Pput_F1:640584853	0	3	4	2	0.993134	0.145284	0.205291
Pput_F1:640584858	5	2	9	3	6	7	10	6	YP_001265769	Pput_0412	protein of unknown function DUF955	COG:COG2856(E)	Pput_F1:640584858	5	2	6	7	0.221166	0.633659	0.974219	Pput_F1:640584858	9	3	10	6	0.154267	0.685289	0.889784	Pput_F1:640584858	5	2	9	3	0.574526	0.218369	0.357504	Pput_F1:640584858	6	7	10	6	0.507627	0.172524	0.240371
Pput_F1:640584859	0	0	0	0	0	6	5	4	YP_001265770	Pput_0413	hypothetical protein	COG:none	Pput_F1:640584859	0	0	0	6	19.9914	0.0130197	0.112935	Pput_F1:640584859	0	0	5	4	22.673	0.000768449	0.00759691	Pput_F1:640584859	0	0	0	0	0.0238597	1	1	Pput_F1:640584859	0	6	5	4	0.705452	0.174923	0.243133
Pput_F1:640584865	52	35	39	31	63	63	53	62	YP_001265775	Pput_0421	RNA polymerase, sigma 70 subunit, RpoD	COG:COG0568(K)	Pput_F1:640584865	52	35	63	63	-0.0274994	0.843742	0.999998	Pput_F1:640584865	39	31	53	62	0.363022	0.0153533	0.0659506	Pput_F1:640584865	52	35	39	31	-0.181884	0.256062	0.409607	Pput_F1:640584865	63	63	53	62	0.208637	0.10658	0.166237
Pput_F1:640584866	2	0	0	2	4	5	3	3	YP_001265776	Pput_0422	DNA primase	COG:COG0358(L)	Pput_F1:640584866	2	0	4	5	1.1062	0.116367	0.365549	Pput_F1:640584866	0	2	3	3	0.965197	0.206627	0.370907	Pput_F1:640584866	2	0	0	2	0.0355292	0.971659	1	Pput_F1:640584866	4	5	3	3	-0.105478	0.840862	0.929337
Pput_F1:640584867	44	17	31	26	55	66	18	39	YP_001265777	Pput_0423	ribosomal protein S21	COG:COG0828(J)	Pput_F1:640584867	44	17	55	66	0.287044	0.0636955	0.262293	Pput_F1:640584867	31	26	18	39	-0.133415	0.476478	0.692568	Pput_F1:640584867	44	17	31	26	-0.0322934	0.860824	1	Pput_F1:640584867	55	66	18	39	-0.452752	0.00390997	0.0114282
Pput_F1:640584868	0	0	2	0	0	0	6	8	YP_001265778	Pput_0424	putative metalloendopeptidase, glycoprotease family	COG:COG0533(O)	Pput_F1:640584868	0	0	0	0	-0.4069	0.999998	0.999998	Pput_F1:640584868	2	0	6	8	1.8125	0.0033723	0.0217461	Pput_F1:640584868	0	0	2	0	20.3262	0.0916998	0.177014	Pput_F1:640584868	0	0	6	8	24.5456	1.00332e-06	7.55724e-06
Pput_F1:640584870	0	0	0	0	0	0	5	0	YP_001265780	Pput_0426	dihydroneopterin aldolase	COG:COG1539(H)	Pput_F1:640584870	0	0	0	0	-0.4069	0.999998	0.999998	Pput_F1:640584870	0	0	5	0	19.0852	0.0121652	0.0549786	Pput_F1:640584870	0	0	0	0	0.0238597	1	1	Pput_F1:640584870	0	0	5	0	19.516	0.00346762	0.0102242
Pput_F1:640584871	0	0	0	0	0	0	3	0	YP_001265781	Pput_0427	2-amino-4-hydroxy-6- hydroxymethyldihydropteridine pyrophosphokinase	COG:COG0801(H)	Pput_F1:640584871	0	0	0	0	-0.4069	0.999998	0.999998	Pput_F1:640584871	0	0	3	0	19.5744	0.052118	0.147989	Pput_F1:640584871	0	0	0	0	0.0238597	1	1	Pput_F1:640584871	0	0	3	0	20.0052	0.0235688	0.0497071
Pput_F1:640584872	8	4	0	2	9	12	2	0	YP_001265782	Pput_0428	Polynucleotide adenylyltransferase region	COG:COG0617(J)	Pput_F1:640584872	8	4	9	12	0.161743	0.652683	0.997294	Pput_F1:640584872	0	2	2	0	-0.133415	0.893904	0.999999	Pput_F1:640584872	8	4	0	2	-1.75623	0.00592166	0.022157	Pput_F1:640584872	9	12	2	0	-2.05139	0.000293671	0.00125545
Pput_F1:640584873	0	0	0	2	0	2	0	0	YP_001265783	Pput_0429	SpoVR family protein	COG:COG2719(S)	Pput_F1:640584873	0	0	0	2	19.8928	0.15166	0.378305	Pput_F1:640584873	0	2	0	0	-19.4333	0.0808211	0.197931	Pput_F1:640584873	0	0	0	2	19.3262	0.0916998	0.177014	Pput_F1:640584873	0	2	0	0	-19.9999	0.136459	0.194353
Pput_F1:640584874	3	0	4	8	0	0	0	0	YP_001265784	Pput_0430	protein of unknown function DUF444	COG:COG2718(S)	Pput_F1:640584874	3	0	0	0	-20.1031	0.0193406	0.146087	Pput_F1:640584874	4	8	0	0	-22.2251	1.89713e-05	0.000398545	Pput_F1:640584874	3	0	4	8	1.42182	0.013466	0.0429537	Pput_F1:640584874	0	0	0	0	0.299796	0.999999	0.999999
Pput_F1:640584875	24	29	117	91	24	26	13	15	YP_001265785	Pput_0431	putative serine protein kinase, PrkA	COG:COG2766(T)	Pput_F1:640584875	24	29	24	26	-0.456142	0.0209529	0.153458	Pput_F1:640584875	117	91	13	15	-2.13875	4.12564e-41	1.84897e-38	Pput_F1:640584875	24	29	117	91	1.40278	2.02383e-24	1.36052e-22	Pput_F1:640584875	24	26	13	15	-0.279831	0.230345	0.311099
Pput_F1:640584876	10	6	5	4	14	43	0	7	YP_001265786	Pput_0432	Rhodanese domain protein	COG:COG0607(P)	Pput_F1:640584876	10	6	14	43	0.872589	0.000920772	0.0214354	Pput_F1:640584876	5	4	0	7	-0.38473	0.442949	0.662453	Pput_F1:640584876	10	6	5	4	-0.539835	0.186427	0.309445	Pput_F1:640584876	14	43	0	7	-1.79715	2.6184e-08	2.56966e-07
Pput_F1:640584878	3	0	7	6	4	6	5	5	YP_001265788	Pput_0434	ApaG domain protein	COG:COG2967(P)	Pput_F1:640584878	3	0	4	6	0.8061	0.191957	0.443447	Pput_F1:640584878	7	6	5	5	-0.395779	0.344142	0.545636	Pput_F1:640584878	3	0	7	6	1.50187	0.00771455	0.0265596	Pput_F1:640584878	4	6	5	5	0.299987	0.503151	0.608605
Pput_F1:640584879	3	0	5	4	2	8	5	7	YP_001265789	Pput_0435	dimethyladenosine transferase	COG:COG0030(J)	Pput_F1:640584879	3	0	2	8	0.8061	0.191957	0.443447	Pput_F1:640584879	5	4	5	7	0.154267	0.725617	0.925609	Pput_F1:640584879	3	0	5	4	1.13414	0.0669422	0.148644	Pput_F1:640584879	2	8	5	7	0.482309	0.258801	0.343833
Pput_F1:640584880	0	0	0	0	3	6	9	5	YP_001265790	Pput_0436	4-hydroxythreonine-4-phosphate dehydrogenase	COG:COG1995(H)	Pput_F1:640584880	0	0	3	6	22.3969	0.00235541	0.0408625	Pput_F1:640584880	0	0	9	5	22.1149	2.72221e-05	0.000519151	Pput_F1:640584880	0	0	0	0	0.0238597	1	1	Pput_F1:640584880	3	6	9	5	0.74182	0.0777582	0.12528
Pput_F1:640584881	76	50	37	40	74	107	48	60	YP_001265791	Pput_0437	SurA N-terminal domain	COG:COG0760(O)	Pput_F1:640584881	76	50	74	107	-0.035658	0.758843	0.999998	Pput_F1:640584881	37	40	48	60	0.204911	0.167416	0.314812	Pput_F1:640584881	76	50	37	40	-0.456947	0.00135333	0.00668954	Pput_F1:640584881	74	107	48	60	-0.216379	0.0727721	0.118238
Pput_F1:640584882	18	22	60	58	63	42	80	129	YP_001265792	Pput_0438	Organic solvent tolerance protein	COG:COG1452(M)	Pput_F1:640584882	18	22	63	42	0.567208	0.00153077	0.0307183	Pput_F1:640584882	60	58	80	129	0.438234	0.000108953	0.00165523	Pput_F1:640584882	18	22	60	58	1.11733	5.28823e-11	1.422e-09	Pput_F1:640584882	63	42	80	129	0.988361	1.09036e-17	2.90296e-16
Pput_F1:640584883	0	0	0	0	0	0	2	0	YP_001265793	Pput_0439	aminoglycoside phosphotransferase	COG:COG3178(R)	Pput_F1:640584883	0	0	0	0	-0.4069	0.999998	0.999998	Pput_F1:640584883	0	0	2	0	19.1689	0.112793	0.228388	Pput_F1:640584883	0	0	0	0	0.0238597	1	1	Pput_F1:640584883	0	0	2	0	19.5997	0.0645129	0.109517
Pput_F1:640584884	12	4	6	7	11	12	2	3	YP_001265794	Pput_0440	Nucleotidyl transferase	COG:COG1208(J,M)	Pput_F1:640584884	12	4	11	12	-0.0349677	0.914552	0.999998	Pput_F1:640584884	6	7	2	3	-1.08893	0.0279632	0.100257	Pput_F1:640584884	12	4	6	7	-0.17211	0.644065	0.889975	Pput_F1:640584884	11	12	2	3	-1.22607	0.00531878	0.0149533
Pput_F1:640584885	5	0	2	3	0	4	4	3	YP_001265795	Pput_0441	heat shock protein DnaJ domain protein	COG:COG1076(O)	Pput_F1:640584885	5	0	0	4	-0.621017	0.352881	0.680821	Pput_F1:640584885	2	3	4	3	0.203057	0.727496	0.926221	Pput_F1:640584885	5	0	2	3	0.0355292	0.955202	1	Pput_F1:640584885	0	4	4	3	0.859603	0.159902	0.224413
Pput_F1:640584886	9	4	7	5	6	11	3	7	YP_001265796	Pput_0442	hypothetical protein	COG:none	Pput_F1:640584886	9	4	6	11	-0.129609	0.725851	0.999998	Pput_F1:640584886	7	5	3	7	-0.315737	0.459659	0.677644	Pput_F1:640584886	9	4	7	5	-0.0445135	0.911439	1	Pput_F1:640584886	6	11	3	7	-0.230641	0.559261	0.663888
Pput_F1:640584887	0	0	7	3	0	2	4	4	YP_001265797	Pput_0443	PAS/PAC sensor signal transduction histidine kinase	COG:COG4585(T)	Pput_F1:640584887	0	0	0	2	19.8928	0.15166	0.378305	Pput_F1:640584887	7	3	4	4	-0.356559	0.450437	0.670848	Pput_F1:640584887	0	0	7	3	21.9357	0.000162513	0.00106067	Pput_F1:640584887	0	2	4	4	1.68628	0.0153229	0.0362067
Pput_F1:640584888	4	3	0	2	4	3	4	4	YP_001265798	Pput_0444	two component transcriptional regulator, LuxR family	COG:COG2197(K,T)	Pput_F1:640584888	4	3	4	3	-0.397873	0.458136	0.802373	Pput_F1:640584888	0	2	4	4	1.25288	0.0783466	0.197931	Pput_F1:640584888	4	3	0	2	-1.21723	0.0962184	0.178694	Pput_F1:640584888	4	3	4	4	0.433519	0.401805	0.507018
Pput_F1:640584889	0	0	6	14	3	3	10	12	YP_001265799	Pput_0445	spermidine/putrescine ABC transporter ATPase subunit	COG:COG3842(E)	Pput_F1:640584889	0	0	3	3	23.9914	0.0130197	0.112935	Pput_F1:640584889	6	14	10	12	-0.038105	0.901875	0.999999	Pput_F1:640584889	0	0	6	14	21.6288	9.65089e-08	1.4181e-06	Pput_F1:640584889	3	3	10	12	1.59927	9.94475e-05	0.000480098
Pput_F1:640584890	5	0	10	12	8	8	11	19	YP_001265800	Pput_0446	extracellular solute-binding protein, family 1	COG:COG0687(E)	Pput_F1:640584890	5	0	8	8	0.765278	0.113232	0.36291	Pput_F1:640584890	10	12	11	19	0.17674	0.52731	0.743543	Pput_F1:640584890	5	0	10	12	1.51713	0.000486289	0.00275699	Pput_F1:640584890	8	8	11	19	0.928596	0.00198853	0.00641917
Pput_F1:640584891	0	0	0	0	0	0	0	2	YP_001265801	Pput_0447	binding-protein-dependent transport systems inner membrane component	COG:COG1176(E)	Pput_F1:640584891	0	0	0	0	-0.4069	0.999998	0.999998	Pput_F1:640584891	0	0	0	2	20.1689	0.112793	0.228388	Pput_F1:640584891	0	0	0	0	0.0238597	1	1	Pput_F1:640584891	0	0	0	2	20.5997	0.0645129	0.109517
Pput_F1:640584893	35	18	8	11	24	31	7	10	YP_001265803	Pput_0449	Ribulose-phosphate 3-epimerase	COG:COG0036(G)	Pput_F1:640584893	35	18	24	31	-0.360832	0.061831	0.256184	Pput_F1:640584893	8	11	7	10	-0.244641	0.463231	0.67782	Pput_F1:640584893	35	18	8	11	-0.990324	8.13083e-05	0.000586161	Pput_F1:640584893	24	31	7	10	-0.874133	0.000765329	0.00282688
Pput_F1:640584894	0	0	3	0	4	3	5	6	YP_001265804	Pput_0450	phosphoglycolate phosphatase	COG:COG0546(R)	Pput_F1:640584894	0	0	4	3	22.1456	0.00731408	0.0796257	Pput_F1:640584894	3	0	5	6	1.16587	0.0496033	0.147989	Pput_F1:640584894	0	0	3	0	19.7317	0.0388728	0.0957225	Pput_F1:640584894	4	3	5	6	0.751972	0.113864	0.176676
Pput_F1:640584895	16	16	40	35	18	28	32	23	YP_001265805	Pput_0451	anthranilate synthase component I	COG:COG0147(E,H)	Pput_F1:640584895	16	16	18	28	-0.0349677	0.87939	0.999998	Pput_F1:640584895	40	35	32	23	-0.44357	0.0118342	0.0549786	Pput_F1:640584895	16	16	40	35	0.887281	1.09393e-05	0.000103213	Pput_F1:640584895	18	28	32	23	0.478679	0.0163321	0.0382885
Pput_F1:640584896	0	0	0	3	0	0	0	3	YP_001265806	Pput_0452	outer membrane autotransporter barrel domain	COG:COG3240(I,R)	Pput_F1:640584896	0	0	0	0	-0.4069	0.999998	0.999998	Pput_F1:640584896	0	3	0	3	-0.133415	0.870252	0.999999	Pput_F1:640584896	0	0	0	3	19.7317	0.0388728	0.0957225	Pput_F1:640584896	0	0	0	3	20.0052	0.0235688	0.0497071
Pput_F1:640584897	8	0	4	5	3	6	6	6	YP_001265807	Pput_0453	glutamine amidotransferase of anthranilate synthase	COG:COG0512(E,H)	Pput_F1:640584897	8	0	3	6	-0.28009	0.566024	0.914137	Pput_F1:640584897	4	5	6	6	0.154267	0.725617	0.925609	Pput_F1:640584897	8	0	4	5	0.153312	0.752128	1	Pput_F1:640584897	3	6	6	6	0.587669	0.179628	0.247575
Pput_F1:640584898	8	5	20	19	5	11	17	21	YP_001265808	Pput_0454	anthranilate phosphoribosyltransferase	COG:COG0547(E)	Pput_F1:640584898	8	5	5	11	-0.190234	0.611852	0.958223	Pput_F1:640584898	20	19	17	21	-0.159391	0.484467	0.70266	Pput_F1:640584898	8	5	20	19	1.13414	0.000136879	0.000936558	Pput_F1:640584898	5	11	17	21	1.16498	3.66181e-05	0.00019852
Pput_F1:640584899	53	36	37	50	46	38	24	37	YP_001265809	Pput_0455	Indole-3-glycerol-phosphate synthase	COG:COG0134(E)	Pput_F1:640584899	53	36	46	38	-0.455693	0.00279633	0.0452972	Pput_F1:640584899	37	50	24	37	-0.488449	0.00315041	0.0206621	Pput_F1:640584899	53	36	37	50	0.012801	0.932338	1	Pput_F1:640584899	46	38	24	37	-0.0199557	0.905521	0.981189
Pput_F1:640584900	7	0	3	3	8	11	0	4	YP_001265810	Pput_0456	Lipoate-protein ligase A-like protein	COG:COG0095(H)	Pput_F1:640584900	7	0	8	11	0.600656	0.157109	0.385462	Pput_F1:640584900	3	3	0	4	-0.53888	0.398117	0.61034	Pput_F1:640584900	7	0	3	3	-0.118621	0.830955	1	Pput_F1:640584900	8	11	0	4	-1.25816	0.00993346	0.0244831
Pput_F1:640584901	0	2	0	0	0	3	0	0	YP_001265811	Pput_0457	putative transcriptional regulator, Crp/Fnr family	COG:COG0664(T)	Pput_F1:640584901	0	2	0	3	0.00759194	0.993363	0.999998	Pput_F1:640584901	0	0	0	0	-0.130963	0.999999	0.999999	Pput_F1:640584901	0	2	0	0	-19.2668	0.100212	0.178694	Pput_F1:640584901	0	3	0	0	-19.4054	0.0681857	0.111679
Pput_F1:640584902	4	0	4	3	10	9	3	0	YP_001265812	Pput_0458	OsmC family protein	COG:COG1765(O)	Pput_F1:640584902	4	0	10	9	1.16027	0.0182992	0.146087	Pput_F1:640584902	4	3	3	0	-0.980713	0.1359	0.265384	Pput_F1:640584902	4	0	4	3	0.595145	0.332613	0.514316	Pput_F1:640584902	10	9	3	0	-1.54584	0.00324152	0.0100304
Pput_F1:640584904	27	20	20	24	42	38	14	19	YP_001265814	Pput_0460	Ubiquinone biosynthesis protein COQ7-like protein	COG:COG2941(H)	Pput_F1:640584904	27	20	42	38	0.134006	0.46347	0.80717	Pput_F1:640584904	20	24	14	19	-0.421097	0.0657215	0.180885	Pput_F1:640584904	27	20	20	24	-0.0304288	0.884649	1	Pput_F1:640584904	42	38	14	19	-0.585532	0.0033824	0.0102242
Pput_F1:640584905	42	33	31	35	48	51	26	22	YP_001265815	Pput_0461	histidine triad (HIT) protein	COG:COG0537(F,G,R)	Pput_F1:640584905	42	33	48	51	-0.120241	0.433585	0.776755	Pput_F1:640584905	31	35	26	22	-0.451869	0.0163725	0.0695564	Pput_F1:640584905	42	33	31	35	-0.0923042	0.584139	0.824406	Pput_F1:640584905	48	51	26	22	-0.423932	0.013807	0.0332083
Pput_F1:640584906	0	0	0	0	0	0	0	2	YP_001265816	Pput_0462	short-chain dehydrogenase/reductase SDR	COG:COG0300(R)	Pput_F1:640584906	0	0	0	0	-0.4069	0.999998	0.999998	Pput_F1:640584906	0	0	0	2	20.1689	0.112793	0.228388	Pput_F1:640584906	0	0	0	0	0.0238597	1	1	Pput_F1:640584906	0	0	0	2	20.5997	0.0645129	0.109517
Pput_F1:640584907	0	0	0	0	0	2	0	0	YP_001265817	Pput_0463	2-nitropropane dioxygenase, NPD	COG:COG2070(R)	Pput_F1:640584907	0	0	0	2	19.8928	0.15166	0.378305	Pput_F1:640584907	0	0	0	0	-0.130963	0.999999	0.999999	Pput_F1:640584907	0	0	0	0	0.0238597	1	1	Pput_F1:640584907	0	2	0	0	-19.9999	0.136459	0.194353
Pput_F1:640584909	38	29	27	30	52	74	38	23	YP_001265819	Pput_0465	N-acetyl-gamma-glutamyl-phosphate reductase	COG:COG0002(E)	Pput_F1:640584909	38	29	52	74	0.233716	0.118125	0.368491	Pput_F1:640584909	27	30	38	23	-0.0655926	0.721923	0.923525	Pput_F1:640584909	38	29	27	30	-0.126112	0.483408	0.703899	Pput_F1:640584909	52	74	38	23	-0.425421	0.0053287	0.0149533
Pput_F1:640584910	6	0	3	3	6	6	7	10	YP_001265820	Pput_0466	iron-sulfur cluster assembly accessory protein	COG:COG0316(S)	Pput_F1:640584910	6	0	6	6	0.295274	0.548916	0.897285	Pput_F1:640584910	3	3	7	10	0.908039	0.0424516	0.134139	Pput_F1:640584910	6	0	3	3	0.0355292	0.950932	1	Pput_F1:640584910	6	6	7	10	0.648294	0.0824293	0.131233
Pput_F1:640584911	0	0	0	0	0	0	3	4	YP_001265821	Pput_0467	protein of unknown function UPF0075	COG:COG2377(O)	Pput_F1:640584911	0	0	0	0	-0.4069	0.999998	0.999998	Pput_F1:640584911	0	0	3	4	24.4217	0.00301019	0.020019	Pput_F1:640584911	0	0	0	0	0.0238597	1	1	Pput_F1:640584911	0	0	3	4	24.8525	0.000543295	0.00207223
Pput_F1:640584912	0	0	0	0	3	3	0	0	YP_001265822	Pput_0468	peptidase M23B	COG:COG0739(M)	Pput_F1:640584912	0	0	3	3	23.9914	0.0130197	0.112935	Pput_F1:640584912	0	0	0	0	-0.130963	0.999999	0.999999	Pput_F1:640584912	0	0	0	0	0.0238597	1	1	Pput_F1:640584912	3	3	0	0	-24.0985	0.00990263	0.0244295
Pput_F1:640584913	86	63	88	78	83	98	57	78	YP_001265823	Pput_0469	tyrosyl-tRNA synthetase	COG:COG0162(J)	Pput_F1:640584913	86	63	83	98	-0.203322	0.0671753	0.268801	Pput_F1:640584913	88	78	57	78	-0.340128	0.0032302	0.0211245	Pput_F1:640584913	86	63	88	78	0.143571	0.20291	0.333953	Pput_F1:640584913	83	98	57	78	0.00676497	0.952571	0.999999
Pput_F1:640584919	0	0	2	0	0	0	0	5	YP_001265824	Pput_0470	biotin--acetyl-CoA-carboxylase ligase	COG:COG0340(H)	Pput_F1:640584919	0	0	0	0	-0.4069	0.999998	0.999998	Pput_F1:640584919	2	0	0	5	0.782876	0.327397	0.524342	Pput_F1:640584919	0	0	2	0	20.3262	0.0916998	0.177014	Pput_F1:640584919	0	0	0	5	20.516	0.00346762	0.0102242
Pput_F1:640584920	0	0	5	0	0	0	0	0	YP_001265825	Pput_0471	putative transcriptional acitvator, Baf family	COG:COG1521(K)	Pput_F1:640584920	0	0	0	0	-0.4069	0.999998	0.999998	Pput_F1:640584920	5	0	0	0	-20.3496	0.00576995	0.0333147	Pput_F1:640584920	0	0	5	0	20.2425	0.00766254	0.0265181	Pput_F1:640584920	0	0	0	0	0.299796	0.999999	0.999999
Pput_F1:640584921	0	2	2	0	0	0	3	7	YP_001265826	Pput_0472	hypothetical protein	COG:none	Pput_F1:640584921	0	2	0	0	-19.6976	0.0561713	0.238241	Pput_F1:640584921	2	0	3	7	1.47602	0.0283262	0.100487	Pput_F1:640584921	0	2	2	0	0.0355292	0.971659	1	Pput_F1:640584921	0	0	3	7	22.2091	3.57067e-05	0.000194363
Pput_F1:640584925	1530	1180	707	727	1807	2387	835	931	YP_001265827	Pput_0473	translation elongation factor Tu	COG:COG0050(J)	Pput_F1:640584925	1530	1180	1807	2387	0.0388331	0.114619	0.364889	Pput_F1:640584925	707	727	835	931	0.0748342	0.0350576	0.114327	Pput_F1:640584925	1530	1180	707	727	-0.600952	2.92916e-79	1.96913e-76	Pput_F1:640584925	1807	2387	835	931	-0.564951	3.81951e-94	1.46724e-91
Pput_F1:640584928	57	37	61	50	94	80	40	44	YP_001265829	Pput_0475	NusG antitermination factor	COG:COG0250(K)	Pput_F1:640584928	57	37	94	80	0.217887	0.0855724	0.289804	Pput_F1:640584928	61	50	40	44	-0.412129	0.00414359	0.0260329	Pput_F1:640584928	57	37	61	50	0.201765	0.149234	0.253981	Pput_F1:640584928	94	80	40	44	-0.428251	0.000988339	0.00354352
Pput_F1:640584929	89	91	57	57	103	113	68	85	YP_001265830	Pput_0476	ribosomal protein L11	COG:COG0080(J)	Pput_F1:640584929	89	91	103	113	-0.215552	0.0334319	0.204261	Pput_F1:640584929	57	57	68	85	0.160824	0.192142	0.351716	Pput_F1:640584929	89	91	57	57	-0.421229	0.00036738	0.00216168	Pput_F1:640584929	103	113	68	85	-0.0448533	0.670836	0.776832
Pput_F1:640584930	270	212	173	151	347	337	203	231	YP_001265831	Pput_0477	ribosomal protein L1	COG:COG0081(J)	Pput_F1:640584930	270	212	347	337	-0.0478594	0.421618	0.761916	Pput_F1:640584930	173	151	203	231	0.158886	0.0299105	0.105274	Pput_F1:640584930	270	212	173	151	-0.361671	3.75773e-07	5.1398e-06	Pput_F1:640584930	347	337	203	231	-0.154926	0.0111506	0.027258
Pput_F1:640584931	346	329	212	200	470	531	307	352	YP_001265832	Pput_0478	ribosomal protein L10	COG:COG0244(J)	Pput_F1:640584931	346	329	470	531	-0.00383107	0.938693	0.999998	Pput_F1:640584931	212	200	307	352	0.336285	6.23382e-08	2.20562e-06	Pput_F1:640584931	346	329	212	200	-0.45816	1.05187e-13	3.77129e-12	Pput_F1:640584931	470	531	307	352	-0.118044	0.0181735	0.0422373
Pput_F1:640584932	131	88	82	73	132	204	89	86	YP_001265833	Pput_0479	ribosomal protein L7/L12	COG:COG0222(J)	Pput_F1:640584932	131	88	132	204	0.0301663	0.728057	0.999998	Pput_F1:640584932	82	73	89	86	-0.0120543	0.912985	0.999999	Pput_F1:640584932	131	88	82	73	-0.310117	0.00293071	0.0124105	Pput_F1:640584932	132	204	89	86	-0.352338	0.000122344	0.000582269
Pput_F1:640584933	302	214	321	310	489	476	392	382	YP_001265834	Pput_0480	DNA-directed RNA polymerase, beta subunit	COG:COG0085(K)	Pput_F1:640584933	302	214	489	476	0.228148	2.35903e-05	0.000961124	Pput_F1:640584933	321	310	392	382	0.0708509	0.186028	0.342624	Pput_F1:640584933	302	214	321	310	0.236728	6.34334e-05	0.000473812	Pput_F1:640584933	489	476	392	382	0.079431	0.100266	0.157485
Pput_F1:640584934	312	214	286	248	454	420	306	312	YP_001265835	Pput_0481	DNA-directed RNA polymerase, beta' subunit	COG:COG0086(K)	Pput_F1:640584934	312	214	454	420	0.109906	0.0454733	0.227539	Pput_F1:640584934	286	248	306	312	0.0126775	0.830076	0.999999	Pput_F1:640584934	312	214	286	248	0.0506238	0.409893	0.615069	Pput_F1:640584934	454	420	306	312	-0.0466047	0.374604	0.476721
Pput_F1:640584935	158	68	65	56	125	175	40	60	YP_001265836	Pput_0482	ribosomal protein S12	COG:COG0048(J)	Pput_F1:640584935	158	68	125	175	-0.114626	0.194443	0.448036	Pput_F1:640584935	65	56	40	60	-0.324036	0.0161828	0.0689859	Pput_F1:640584935	158	68	65	56	-0.589215	8.64988e-08	1.30977e-06	Pput_F1:640584935	125	175	40	60	-0.798625	2.43534e-13	4.48535e-12
Pput_F1:640584936	152	100	73	73	176	178	48	89	YP_001265837	Pput_0483	ribosomal protein S7	COG:COG0049(J)	Pput_F1:640584936	152	100	176	178	-0.0580053	0.482315	0.828372	Pput_F1:640584936	73	73	48	89	-0.197041	0.0975351	0.228388	Pput_F1:640584936	152	100	73	73	-0.510293	5.93191e-07	7.78093e-06	Pput_F1:640584936	176	178	48	89	-0.649329	1.77221e-11	2.57593e-10
Pput_F1:640584937	830	636	492	453	932	1023	492	555	YP_001265838	Pput_0484	translation elongation factor G	COG:COG0480(J)	Pput_F1:640584937	830	636	932	1023	-0.110021	0.00149645	0.0302553	Pput_F1:640584937	492	453	492	555	-0.0309159	0.49094	0.707469	Pput_F1:640584937	830	636	492	453	-0.403579	1.31836e-22	8.05695e-21	Pput_F1:640584937	932	1023	492	555	-0.324474	8.27568e-18	2.27074e-16
Pput_F1:640584938	1530	1180	707	727	1807	2387	835	931	YP_001265839	Pput_0485	translation elongation factor Tu	COG:COG0050(J)	Pput_F1:640584938	1530	1180	1807	2387	0.0388331	0.114619	0.364889	Pput_F1:640584938	707	727	835	931	0.0748342	0.0350576	0.114327	Pput_F1:640584938	1530	1180	707	727	-0.600952	2.92916e-79	1.96913e-76	Pput_F1:640584938	1807	2387	835	931	-0.564951	3.81951e-94	1.46724e-91
Pput_F1:640584939	93	96	48	55	114	142	70	78	YP_001265840	Pput_0486	ribosomal protein S10	COG:COG0051(J)	Pput_F1:640584939	93	96	114	142	-0.0944427	0.325964	0.642147	Pput_F1:640584939	48	55	70	78	0.229068	0.0725692	0.196119	Pput_F1:640584939	93	96	48	55	-0.571489	1.84994e-06	2.1168e-05	Pput_F1:640584939	114	142	70	78	-0.247978	0.0152955	0.0362067
Pput_F1:640584941	240	194	196	150	271	305	171	201	YP_001265841	Pput_0487	ribosomal protein L3	COG:COG0087(J)	Pput_F1:640584941	240	194	271	305	-0.11481	0.0717167	0.271315	Pput_F1:640584941	196	150	171	201	-0.0609601	0.414598	0.63093	Pput_F1:640584941	240	194	196	150	-0.191077	0.00784314	0.0269351	Pput_F1:640584941	271	305	171	201	-0.137227	0.0382187	0.075516
Pput_F1:640584942	231	161	107	123	234	205	202	158	YP_001265842	Pput_0488	ribosomal protein L4/L1e	COG:COG0088(J)	Pput_F1:640584942	231	161	234	205	-0.284636	4.53688e-05	0.00171827	Pput_F1:640584942	107	123	202	158	0.31461	0.000167903	0.00240888	Pput_F1:640584942	231	161	107	123	-0.497653	1.10855e-09	2.31076e-08	Pput_F1:640584942	234	205	202	158	0.101592	0.153839	0.216696
Pput_F1:640584943	217	189	73	77	263	145	74	98	YP_001265843	Pput_0489	Ribosomal protein L25/L23	COG:COG0089(J)	Pput_F1:640584943	217	189	263	145	-0.392959	2.31145e-08	2.14327e-06	Pput_F1:640584943	73	77	74	98	0.00344404	0.975406	0.999999	Pput_F1:640584943	217	189	73	77	-0.960189	1.66447e-26	1.17783e-24	Pput_F1:640584943	263	145	74	98	-0.563785	1.4661e-10	1.88629e-09
Pput_F1:640584944	241	147	209	185	259	343	243	268	YP_001265844	Pput_0490	ribosomal protein L2	COG:COG0090(J)	Pput_F1:640584944	241	147	259	343	0.0413789	0.52444	0.868362	Pput_F1:640584944	209	185	243	268	0.126604	0.058374	0.162701	Pput_F1:640584944	241	147	209	185	0.0508748	0.476883	0.696166	Pput_F1:640584944	259	343	243	268	0.136099	0.0239706	0.0504753
Pput_F1:640584945	80	67	31	29	46	86	31	30	YP_001265845	Pput_0491	ribosomal protein S19	COG:COG0185(J)	Pput_F1:640584945	80	67	46	86	-0.505504	2.52646e-05	0.00101398	Pput_F1:640584945	31	29	31	30	-0.116886	0.520507	0.736654	Pput_F1:640584945	80	67	31	29	-0.860559	3.846e-09	7.33467e-08	Pput_F1:640584945	46	86	31	30	-0.471941	0.00177424	0.00575504
Pput_F1:640584946	167	135	135	105	188	261	91	113	YP_001265846	Pput_0492	ribosomal protein L22	COG:COG0091(J)	Pput_F1:640584946	167	135	188	261	-0.00127729	0.986307	0.999998	Pput_F1:640584946	135	105	91	113	-0.295934	0.00184332	0.0153458	Pput_F1:640584946	167	135	135	105	-0.194259	0.0242589	0.0671243	Pput_F1:640584946	188	261	91	113	-0.488916	2.75523e-09	2.96352e-08
Pput_F1:640584947	338	223	251	242	353	474	196	285	YP_001265847	Pput_0493	ribosomal protein S3	COG:COG0092(J)	Pput_F1:640584947	338	223	353	474	-0.00978937	0.858001	0.999998	Pput_F1:640584947	251	242	196	285	-0.158057	0.0136735	0.0593989	Pput_F1:640584947	338	223	251	242	-0.0936825	0.128812	0.224191	Pput_F1:640584947	353	474	196	285	-0.24195	2.04526e-05	0.000119895
Pput_F1:640584948	136	133	77	80	145	196	70	78	YP_001265848	Pput_0494	ribosomal protein L16	COG:COG0197(J)	Pput_F1:640584948	136	133	145	196	-0.160702	0.0495986	0.238241	Pput_F1:640584948	77	80	70	78	-0.192449	0.0929479	0.223557	Pput_F1:640584948	136	133	77	80	-0.502936	3.5035e-07	4.85614e-06	Pput_F1:640584948	145	196	70	78	-0.534683	2.15555e-08	2.13885e-07
Pput_F1:640584949	96	61	75	68	116	131	79	73	YP_001265849	Pput_0495	ribosomal protein L29	COG:COG0255(J)	Pput_F1:640584949	96	61	116	131	0.0552694	0.587424	0.931358	Pput_F1:640584949	75	68	79	73	-0.0723793	0.534605	0.752646	Pput_F1:640584949	96	61	75	68	-0.057872	0.61649	0.862061	Pput_F1:640584949	116	131	79	73	-0.185521	0.070033	0.114341
Pput_F1:640584950	140	115	67	87	132	262	37	43	YP_001265850	Pput_0496	ribosomal protein S17	COG:COG0186(J)	Pput_F1:640584950	140	115	132	262	0.0372142	0.642914	0.985875	Pput_F1:640584950	67	87	37	43	-0.788341	3.80409e-09	1.68363e-07	Pput_F1:640584950	140	115	67	87	-0.468782	3.11917e-06	3.44362e-05	Pput_F1:640584950	132	262	37	43	-1.29434	5.32538e-33	3.67178e-31
Pput_F1:640584951	134	101	87	78	170	207	73	95	YP_001265851	Pput_0497	ribosomal protein L14	COG:COG0093(J)	Pput_F1:640584951	134	101	170	207	0.0747865	0.366886	0.691834	Pput_F1:640584951	87	78	73	95	-0.115397	0.292626	0.489892	Pput_F1:640584951	134	101	87	78	-0.318111	0.00160632	0.00740892	Pput_F1:640584951	170	207	73	95	-0.508294	1.74709e-08	1.73997e-07
Pput_F1:640584952	105	53	84	73	90	166	82	66	YP_001265852	Pput_0498	ribosomal protein L24	COG:COG0198(J)	Pput_F1:640584952	105	53	90	166	0.0847092	0.400917	0.733378	Pput_F1:640584952	84	73	82	66	-0.192449	0.0929479	0.223557	Pput_F1:640584952	105	53	84	73	0.02918	0.795684	1	Pput_F1:640584952	90	166	82	66	-0.247978	0.0152955	0.0362067
Pput_F1:640584953	209	173	147	122	312	307	91	123	YP_001265853	Pput_0499	ribosomal protein L5	COG:COG0094(J)	Pput_F1:640584953	209	173	312	307	0.0848115	0.190975	0.443447	Pput_F1:640584953	147	122	91	123	-0.362151	7.18275e-05	0.00116352	Pput_F1:640584953	209	173	147	122	-0.31518	6.66105e-05	0.000494794	Pput_F1:640584953	312	307	91	123	-0.762142	3.9282e-24	1.60045e-22
Pput_F1:640584954	86	119	44	62	121	81	46	49	YP_001265854	Pput_0500	ribosomal protein S14	COG:COG0199(J)	Pput_F1:640584954	86	119	121	81	-0.412615	3.33275e-05	0.00131791	Pput_F1:640584954	44	62	46	49	-0.242977	0.0851568	0.207416	Pput_F1:640584954	86	119	44	62	-0.624042	8.67013e-08	1.30977e-06	Pput_F1:640584954	121	81	46	49	-0.454404	0.000184012	0.000850185
Pput_F1:640584955	167	94	79	58	168	267	67	70	YP_001265855	Pput_0501	ribosomal protein S8	COG:COG0096(J)	Pput_F1:640584955	167	94	168	267	0.112952	0.147313	0.378305	Pput_F1:640584955	79	58	67	70	-0.133415	0.269681	0.45926	Pput_F1:640584955	167	94	79	58	-0.60901	3.29069e-09	6.41208e-08	Pput_F1:640584955	168	267	67	70	-0.855378	1.33121e-20	4.47451e-19
Pput_F1:640584956	217	179	114	108	222	176	91	127	YP_001265856	Pput_0502	ribosomal protein L6	COG:COG0097(J)	Pput_F1:640584956	217	179	222	176	-0.392835	3.46608e-08	2.91259e-06	Pput_F1:640584956	114	108	91	127	-0.151597	0.111946	0.228388	Pput_F1:640584956	217	179	114	108	-0.543208	3.88301e-11	1.07643e-09	Pput_F1:640584956	222	176	91	127	-0.30197	0.000282625	0.00121209
Pput_F1:640584957	149	76	116	108	237	267	59	115	YP_001265857	Pput_0503	ribosomal protein L18	COG:COG0256(J)	Pput_F1:640584957	149	76	237	267	0.408603	1.82876e-07	1.36598e-05	Pput_F1:640584957	116	108	59	115	-0.386006	0.000123496	0.00184489	Pput_F1:640584957	149	76	116	108	0.0310749	0.741989	0.993135	Pput_F1:640584957	237	267	59	115	-0.763534	5.32956e-20	1.68602e-18
Pput_F1:640584958	189	197	148	128	214	344	171	171	YP_001265858	Pput_0504	ribosomal protein S5	COG:COG0098(J)	Pput_F1:640584958	189	197	214	344	-0.0293516	0.657797	0.999998	Pput_F1:640584958	148	128	171	171	0.0809947	0.316199	0.520036	Pput_F1:640584958	189	197	148	128	-0.299907	0.000128498	0.000881457	Pput_F1:640584958	214	344	171	171	-0.189561	0.00544595	0.0151753
Pput_F1:640584959	56	44	55	54	77	98	92	109	YP_001265859	Pput_0505	ribosomal protein L30	COG:COG1841(J)	Pput_F1:640584959	56	44	77	98	0.161743	0.193893	0.447152	Pput_F1:640584959	55	54	92	109	0.478542	4.1031e-05	0.00072587	Pput_F1:640584959	56	44	55	54	0.121707	0.379169	0.577341	Pput_F1:640584959	77	98	92	109	0.438506	2.17826e-05	0.000127057
Pput_F1:640584960	119	91	102	91	155	202	105	114	YP_001265860	Pput_0506	ribosomal protein L15	COG:COG0200(J)	Pput_F1:640584960	119	91	155	202	0.132755	0.124834	0.378305	Pput_F1:640584960	102	91	105	114	-0.00703361	0.94321	0.999999	Pput_F1:640584960	119	91	102	91	-0.0488881	0.623838	0.870333	Pput_F1:640584960	155	202	105	114	-0.188677	0.0268777	0.0564201
Pput_F1:640584961	8	3	5	4	6	5	3	2	YP_001265861	Pput_0507	preprotein translocase, SecY subunit	COG:COG0201(U)	Pput_F1:640584961	8	3	6	5	-0.397873	0.352348	0.680821	Pput_F1:640584961	5	4	3	2	-0.721202	0.185268	0.341457	Pput_F1:640584961	8	3	5	4	-0.165141	0.712708	0.961601	Pput_F1:640584961	6	5	3	2	-0.48847	0.352441	0.452801
Pput_F1:640584962	0	0	0	0	0	9	3	12	YP_001265862	Pput_0508	ribosomal protein L36	COG:COG0257(J)	Pput_F1:640584962	0	0	0	9	19.3969	0.00235541	0.0408625	Pput_F1:640584962	0	0	3	12	21.1838	1.4068e-05	0.000305071	Pput_F1:640584962	0	0	0	0	0.0238597	1	1	Pput_F1:640584962	0	9	3	12	0.810813	0.0496306	0.0961504
Pput_F1:640584963	59	36	45	38	68	73	48	65	YP_001265863	Pput_0509	ribosomal protein S13	COG:COG0099(J)	Pput_F1:640584963	59	36	68	73	-0.00299016	0.982029	0.999998	Pput_F1:640584963	45	38	48	65	0.175132	0.223929	0.396408	Pput_F1:640584963	59	36	45	38	-0.0995071	0.507401	0.733549	Pput_F1:640584963	68	73	48	65	0.0786151	0.534162	0.640376
Pput_F1:640584964	162	155	71	83	158	243	82	101	YP_001265864	Pput_0510	ribosomal protein S11	COG:COG0100(J)	Pput_F1:640584964	162	155	158	243	-0.162814	0.0309016	0.191022	Pput_F1:640584964	71	83	82	101	0.0391184	0.720406	0.922023	Pput_F1:640584964	162	155	71	83	-0.68642	5.69084e-13	1.93705e-11	Pput_F1:640584964	158	243	82	101	-0.484488	2.48472e-08	2.44741e-07
Pput_F1:640584965	386	365	267	263	437	492	309	328	YP_001265865	Pput_0511	ribosomal protein S4	COG:COG0522(J)	Pput_F1:640584965	386	365	437	492	-0.18517	0.000170887	0.00528177	Pput_F1:640584965	267	263	309	328	0.0504775	0.390243	0.600666	Pput_F1:640584965	386	365	267	263	-0.312999	2.75769e-08	4.66379e-07	Pput_F1:640584965	437	492	309	328	-0.0773519	0.131782	0.194353
Pput_F1:640584966	129	92	121	105	182	195	87	108	YP_001265866	Pput_0512	DNA-directed RNA polymerase, alpha subunit	COG:COG0202(K)	Pput_F1:640584966	129	92	182	195	0.136209	0.105932	0.343003	Pput_F1:640584966	121	105	87	108	-0.280951	0.00398066	0.0253049	Pput_F1:640584966	129	92	121	105	0.0579015	0.54049	0.771022	Pput_F1:640584966	182	195	87	108	-0.359258	3.45168e-05	0.000194363
Pput_F1:640584967	124	85	78	93	130	136	75	96	YP_001265867	Pput_0513	ribosomal protein L17	COG:COG0203(J)	Pput_F1:640584967	124	85	130	136	-0.156711	0.0911737	0.305313	Pput_F1:640584967	78	93	75	96	-0.133415	0.217508	0.386824	Pput_F1:640584967	124	85	78	93	-0.165141	0.108484	0.192044	Pput_F1:640584967	130	136	75	96	-0.141846	0.145936	0.206104
Pput_F1:640584968	62	52	84	66	49	47	12	13	YP_001265868	Pput_0514	Catalase	COG:COG0753(P)	Pput_F1:640584968	62	52	49	47	-0.569723	3.81128e-05	0.00148529	Pput_F1:640584968	84	66	12	13	-1.92517	3.66439e-27	8.95776e-25	Pput_F1:640584968	62	52	84	66	0.309966	0.0121642	0.039552	Pput_F1:640584968	49	47	12	13	-1.04549	3.64827e-07	3.00006e-06
Pput_F1:640584969	10	9	24	24	4	8	9	11	YP_001265869	Pput_0515	bacterioferritin	COG:COG2193(P)	Pput_F1:640584969	10	9	4	8	-0.857405	0.0179778	0.146049	Pput_F1:640584969	24	24	9	11	-1.00888	6.61624e-05	0.00108838	Pput_F1:640584969	10	9	24	24	0.962291	0.000180072	0.00116398	Pput_F1:640584969	4	8	9	11	0.810813	0.0234005	0.0497071
Pput_F1:640584970	4	4	15	9	8	15	12	14	YP_001265870	Pput_0516	excinuclease ABC, A subunit	COG:COG0178(L)	Pput_F1:640584970	4	4	8	15	0.65818	0.0929538	0.308965	Pput_F1:640584970	15	9	12	14	-0.0533724	0.850508	0.999999	Pput_F1:640584970	4	4	15	9	1.13414	0.00277388	0.0117835	Pput_F1:640584970	8	15	12	14	0.42259	0.139629	0.198374
Pput_F1:640584972	25	12	23	21	30	39	19	24	YP_001265872	Pput_0518	single-strand binding protein	COG:COG0629(L)	Pput_F1:640584972	25	12	30	39	0.225315	0.26385	0.555592	Pput_F1:640584972	23	21	19	24	-0.156405	0.465866	0.678415	Pput_F1:640584972	25	12	23	21	0.208801	0.348213	0.537511	Pput_F1:640584972	30	39	19	24	-0.172919	0.37054	0.472218
Pput_F1:640584973	0	0	3	4	0	0	0	3	YP_001265873	Pput_0519	putative transcriptional regulator, GntR family	COG:COG1167(E,K)	Pput_F1:640584973	0	0	0	0	-0.4069	0.999998	0.999998	Pput_F1:640584973	3	4	0	3	-0.980713	0.1359	0.265384	Pput_F1:640584973	0	0	3	4	23.579	0.00160415	0.00740892	Pput_F1:640584973	0	0	0	3	20.0052	0.0235688	0.0497071
Pput_F1:640584975	3	0	15	21	4	4	15	19	YP_001265875	Pput_0521	short-chain dehydrogenase/reductase SDR	COG:COG4221(R)	Pput_F1:640584975	3	0	4	4	0.582956	0.370673	0.693381	Pput_F1:640584975	15	21	15	19	-0.190574	0.425439	0.643784	Pput_F1:640584975	3	0	15	21	2.52044	5.24191e-09	9.72103e-08	Pput_F1:640584975	4	4	15	19	1.74691	3.30155e-07	2.74857e-06
Pput_F1:640584976	0	0	0	0	2	0	0	0	YP_001265876	Pput_0522	molybdopterin oxidoreductase Fe4S4 region	COG:COG0243(C)	Pput_F1:640584976	0	0	2	0	18.8928	0.15166	0.378305	Pput_F1:640584976	0	0	0	0	-0.130963	0.999999	0.999999	Pput_F1:640584976	0	0	0	0	0.0238597	1	1	Pput_F1:640584976	2	0	0	0	-18.9999	0.136459	0.194353
Pput_F1:640584977	3	3	0	0	0	0	0	0	YP_001265877	Pput_0523	formate dehydrogenase, alpha subunit	COG:COG0243(C)	Pput_F1:640584977	3	3	0	0	-23.7962	0.00094064	0.0214354	Pput_F1:640584977	0	0	0	0	-0.130963	0.999999	0.999999	Pput_F1:640584977	3	3	0	0	-23.3654	0.00441072	0.0169435	Pput_F1:640584977	0	0	0	0	0.299796	0.999999	0.999999
Pput_F1:640584980	3	0	0	0	0	0	0	0	YP_001265880	Pput_0526	formate dehydrogenase accessory protein FdhE	COG:COG3058(O)	Pput_F1:640584980	3	0	0	0	-20.1031	0.0193406	0.146087	Pput_F1:640584980	0	0	0	0	-0.130963	0.999999	0.999999	Pput_F1:640584980	3	0	0	0	-19.6723	0.0440866	0.102462	Pput_F1:640584980	0	0	0	0	0.299796	0.999999	0.999999
Pput_F1:640584981	7	9	5	5	2	4	0	0	YP_001265881	Pput_0527	L-seryl-tRNA(Sec) selenium transferase	COG:COG1921(E)	Pput_F1:640584981	7	9	2	4	-1.3787	0.00198833	0.0379072	Pput_F1:640584981	5	5	0	0	-25.0428	9.45985e-05	0.00147376	Pput_F1:640584981	7	9	5	5	-0.434474	0.274885	0.43583	Pput_F1:640584981	2	4	0	0	-22.0985	0.00990263	0.0244295
Pput_F1:640584984	2	5	2	0	4	2	0	4	YP_001265884	Pput_0530	amino acid carrier protein	COG:COG1115(E)	Pput_F1:640584984	2	5	4	2	-0.552024	0.320722	0.633668	Pput_F1:640584984	2	0	0	4	0.559732	0.50739	0.719985	Pput_F1:640584984	2	5	2	0	-1.21723	0.0962184	0.178694	Pput_F1:640584984	4	2	0	4	-0.105478	0.869774	0.953017
Pput_F1:640584985	0	0	0	0	0	0	2	0	YP_001265885	Pput_0531	hypothetical protein	COG:none	Pput_F1:640584985	0	0	0	0	-0.4069	0.999998	0.999998	Pput_F1:640584985	0	0	2	0	19.1689	0.112793	0.228388	Pput_F1:640584985	0	0	0	0	0.0238597	1	1	Pput_F1:640584985	0	0	2	0	19.5997	0.0645129	0.109517
Pput_F1:640584987	4	0	4	0	4	3	5	5	YP_001265887	Pput_0535	dTDP-4-dehydrorhamnose reductase	COG:COG1091(M)	Pput_F1:640584987	4	0	4	3	0.161743	0.794995	0.999998	Pput_F1:640584987	4	0	5	5	0.782876	0.16604	0.312663	Pput_F1:640584987	4	0	4	0	0.0355292	0.959928	1	Pput_F1:640584987	4	3	5	5	0.656662	0.178125	0.246544
Pput_F1:640584988	6	0	0	2	3	3	7	9	YP_001265888	Pput_0536	NAD-dependent epimerase/dehydratase	COG:COG0451(G,M)	Pput_F1:640584988	6	0	3	3	-0.397873	0.492156	0.83643	Pput_F1:640584988	0	2	7	9	1.94603	0.00112626	0.0103716	Pput_F1:640584988	6	0	0	2	-1.06308	0.162221	0.273487	Pput_F1:640584988	3	3	7	9	1.28082	0.00416706	0.0121269
Pput_F1:640584991	16	15	150	149	25	23	83	73	YP_001265891	Pput_0539	OmpW family protein	COG:COG3047(M)	Pput_F1:640584991	16	15	25	23	0.0393406	0.864244	0.999998	Pput_F1:640584991	150	149	83	73	-0.784003	2.98192e-16	3.48626e-14	Pput_F1:640584991	16	15	150	149	2.30199	8.18715e-59	3.66921e-56	Pput_F1:640584991	25	23	83	73	1.47864	6.35404e-23	2.40648e-21
Pput_F1:640584994	0	0	2	0	0	0	3	5	YP_001265894	Pput_0542	ABC transporter related	COG:COG1136(V)	Pput_F1:640584994	0	0	0	0	-0.4069	0.999998	0.999998	Pput_F1:640584994	2	0	3	5	1.25288	0.0783466	0.197931	Pput_F1:640584994	0	0	2	0	20.3262	0.0916998	0.177014	Pput_F1:640584994	0	0	3	5	23.986	0.000217958	0.000960803
Pput_F1:640584995	4	3	3	3	2	3	2	0	YP_001265895	Pput_0543	hypothetical protein	COG:none	Pput_F1:640584995	4	3	2	3	-0.734345	0.205556	0.459469	Pput_F1:640584995	3	3	2	0	-1.23203	0.102757	0.228388	Pput_F1:640584995	4	3	3	3	-0.118621	0.830955	1	Pput_F1:640584995	2	3	2	0	-0.616304	0.444272	0.544755
Pput_F1:640584996	7	3	0	0	4	4	8	5	YP_001265896	Pput_0544	hypothetical protein	COG:none	Pput_F1:640584996	7	3	4	4	-0.621017	0.188904	0.443447	Pput_F1:640584996	0	0	8	5	22.0407	5.27887e-05	0.00088718	Pput_F1:640584996	7	3	0	0	-22.8763	0.000237193	0.00149022	Pput_F1:640584996	4	4	8	5	0.785495	0.0748821	0.121158
Pput_F1:640584997	12	11	27	28	23	17	32	44	YP_001265897	Pput_0545	thioredoxin	COG:COG3118(O)	Pput_F1:640584997	12	11	23	17	0.155512	0.549722	0.898058	Pput_F1:640584997	27	28	32	44	0.189985	0.281099	0.475164	Pput_F1:640584997	12	11	27	28	0.907368	0.000127032	0.000876363	Pput_F1:640584997	23	17	32	44	0.941841	6.4977e-07	5.12385e-06
Pput_F1:640584998	0	2	0	0	0	0	0	0	YP_001265898	Pput_0546	Methyltransferase type 12	COG:COG3897(R)	Pput_F1:640584998	0	2	0	0	-19.6976	0.0561713	0.238241	Pput_F1:640584998	0	0	0	0	-0.130963	0.999999	0.999999	Pput_F1:640584998	0	2	0	0	-19.2668	0.100212	0.178694	Pput_F1:640584998	0	0	0	0	0.299796	0.999999	0.999999
Pput_F1:640584999	3	3	11	9	10	0	18	9	YP_001265899	Pput_0547	hypothetical protein	COG:COG3126(S)	Pput_F1:640584999	3	3	10	0	0.112952	0.826097	0.999998	Pput_F1:640584999	11	9	18	9	0.166689	0.570692	0.788992	Pput_F1:640584999	3	3	11	9	1.2395	0.00363311	0.0144732	Pput_F1:640584999	10	0	18	9	1.29324	0.000178871	0.000827855
Pput_F1:640585000	3	0	2	0	3	7	3	0	YP_001265900	Pput_0548	ATP-cone domain protein	COG:COG1327(K)	Pput_F1:640585000	3	0	3	7	0.8061	0.191957	0.443447	Pput_F1:640585000	2	0	3	0	0.27205	0.763957	0.949071	Pput_F1:640585000	3	0	2	0	-0.369936	0.68243	0.928671	Pput_F1:640585000	3	7	3	0	-0.903986	0.14091	0.199845
Pput_F1:640585001	17	10	6	4	17	13	7	4	YP_001265901	Pput_0549	riboflavin biosynthesis protein RibD	COG:COG0117,COG1985(H)	Pput_F1:640585001	17	10	17	13	-0.292513	0.272237	0.562567	Pput_F1:640585001	6	4	7	4	-0.038105	0.930527	0.999999	Pput_F1:640585001	17	10	6	4	-0.957723	0.00610333	0.0226997	Pput_F1:640585001	17	13	7	4	-0.703315	0.0365786	0.0728053
Pput_F1:640585002	26	24	6	10	30	36	11	5	YP_001265902	Pput_0550	riboflavin synthase, alpha subunit	COG:COG0307(H)	Pput_F1:640585002	26	24	30	36	-0.120241	0.522579	0.865813	Pput_F1:640585002	6	10	11	5	-0.133415	0.706014	0.909056	Pput_F1:640585002	26	24	6	10	-1.10391	3.36618e-05	0.000270199	Pput_F1:640585002	30	36	11	5	-1.11708	9.69775e-06	6.0364e-05
Pput_F1:640585003	37	36	34	25	66	69	27	19	YP_001265903	Pput_0551	3,4-dihydroxy-2-butanone 4-phosphate synthase	COG:COG0108,COG0807(H)	Pput_F1:640585003	37	36	66	69	0.216942	0.131514	0.378305	Pput_F1:640585003	34	25	27	19	-0.382311	0.0507971	0.147989	Pput_F1:640585003	37	36	34	25	-0.177393	0.309715	0.483076	Pput_F1:640585003	66	69	27	19	-0.776646	1.55345e-06	1.13204e-05
Pput_F1:640585004	121	93	67	47	113	96	163	158	YP_001265904	Pput_0552	Riboflavin synthase	COG:COG0054(H)	Pput_F1:640585004	121	93	113	96	-0.421515	1.54616e-05	0.000639634	Pput_F1:640585004	67	47	163	158	0.901828	1.77774e-18	2.81197e-16	Pput_F1:640585004	121	93	67	47	-0.594248	1.54741e-07	2.22513e-06	Pput_F1:640585004	113	96	163	158	0.729094	8.3487e-17	2.13806e-15
Pput_F1:640585005	21	9	23	19	28	32	27	33	YP_001265905	Pput_0553	NusB antitermination factor	COG:COG0781(K)	Pput_F1:640585005	21	9	28	32	0.295274	0.180158	0.430179	Pput_F1:640585005	23	19	27	33	0.22326	0.264462	0.452091	Pput_F1:640585005	21	9	23	19	0.372001	0.116895	0.205177	Pput_F1:640585005	28	32	27	33	0.299987	0.100998	0.158174
Pput_F1:640585006	0	3	0	0	4	0	0	2	YP_001265906	Pput_0554	thiamine-monophosphate kinase	COG:COG0611(H)	Pput_F1:640585006	0	3	4	0	-0.110191	0.88561	0.999998	Pput_F1:640585006	0	0	0	2	20.1689	0.112793	0.228388	Pput_F1:640585006	0	3	0	0	-19.6723	0.0440866	0.102462	Pput_F1:640585006	4	0	0	2	-0.39316	0.643567	0.747539
Pput_F1:640585009	14	10	14	10	14	15	9	7	YP_001265909	Pput_0557	GTP cyclohydrolase II	COG:COG0807(H)	Pput_F1:640585009	14	10	14	15	-0.208631	0.45151	0.797792	Pput_F1:640585009	14	10	9	7	-0.53888	0.0910321	0.219538	Pput_F1:640585009	14	10	14	10	0.0355292	0.902049	1	Pput_F1:640585009	14	15	9	7	-0.29472	0.337889	0.435771
Pput_F1:640585011	0	0	0	0	0	0	0	2	YP_001265911	Pput_0559	periplasmic binding protein	COG:COG0614(P)	Pput_F1:640585011	0	0	0	0	-0.4069	0.999998	0.999998	Pput_F1:640585011	0	0	0	2	20.1689	0.112793	0.228388	Pput_F1:640585011	0	0	0	0	0.0238597	1	1	Pput_F1:640585011	0	0	0	2	20.5997	0.0645129	0.109517
Pput_F1:640585012	0	0	0	0	0	0	0	2	YP_001265912	Pput_0560	TonB-dependent receptor, plug	COG:COG4206(H)	Pput_F1:640585012	0	0	0	0	-0.4069	0.999998	0.999998	Pput_F1:640585012	0	0	0	2	20.1689	0.112793	0.228388	Pput_F1:640585012	0	0	0	0	0.0238597	1	1	Pput_F1:640585012	0	0	0	2	20.5997	0.0645129	0.109517
Pput_F1:640585013	8	11	5	9	4	8	7	13	YP_001265913	Pput_0561	deoxyxylulose-5-phosphate synthase	COG:COG1154(H,I)	Pput_F1:640585013	8	11	4	8	-0.857405	0.0179778	0.146049	Pput_F1:640585013	5	9	7	13	0.22326	0.519401	0.735864	Pput_F1:640585013	8	11	5	9	-0.269852	0.441158	0.653234	Pput_F1:640585013	4	8	7	13	0.810813	0.0234005	0.0497071
Pput_F1:640585014	8	6	8	8	9	11	8	7	YP_001265914	Pput_0562	Polyprenyl synthetase	COG:COG0142(H)	Pput_F1:640585014	8	6	9	11	-0.0411982	0.906004	0.999998	Pput_F1:640585014	8	8	8	7	-0.197954	0.581682	0.799255	Pput_F1:640585014	8	6	8	8	0.169061	0.643683	0.889975	Pput_F1:640585014	9	11	8	7	0.0123051	0.97127	0.999999
Pput_F1:640585015	25	9	9	5	13	11	21	18	YP_001265915	Pput_0563	exodeoxyribonuclease VII, small subunit	COG:COG1722(L)	Pput_F1:640585015	25	9	13	11	-0.74618	0.00469864	0.0644624	Pput_F1:640585015	9	5	21	18	0.891089	0.00245429	0.0186812	Pput_F1:640585015	25	9	9	5	-0.851774	0.00495027	0.018935	Pput_F1:640585015	13	11	21	18	0.785495	0.00203481	0.00655015
Pput_F1:640585016	0	0	0	0	4	10	0	3	YP_001265916	Pput_0564	3,4-dihydroxy-2-butanone 4-phosphate synthase	COG:COG0108(H)	Pput_F1:640585016	0	0	4	10	21.8387	0.00014872	0.00467885	Pput_F1:640585016	0	0	0	3	19.5744	0.052118	0.147989	Pput_F1:640585016	0	0	0	0	0.0238597	1	1	Pput_F1:640585016	4	10	0	3	-1.24046	0.0283903	0.0592713
Pput_F1:640585020	0	0	0	0	0	3	0	0	YP_001265920	Pput_0568	two component transcriptional regulator, winged helix family	COG:COG0745(K,T)	Pput_F1:640585020	0	0	0	3	19.2983	0.079104	0.271315	Pput_F1:640585020	0	0	0	0	-0.130963	0.999999	0.999999	Pput_F1:640585020	0	0	0	0	0.0238597	1	1	Pput_F1:640585020	0	3	0	0	-19.4054	0.0681857	0.111679
Pput_F1:640585021	0	0	0	0	0	0	4	4	YP_001265921	Pput_0569	TonB-dependent siderophore receptor	COG:COG4773(P)	Pput_F1:640585021	0	0	0	0	-0.4069	0.999998	0.999998	Pput_F1:640585021	0	0	4	4	23.5552	0.00151638	0.0129036	Pput_F1:640585021	0	0	0	0	0.0238597	1	1	Pput_F1:640585021	0	0	4	4	23.986	0.000217958	0.000960803
Pput_F1:640585026	0	0	0	5	0	2	0	0	YP_001265926	Pput_0574	copper-resistance protein, CopA family	COG:COG2132(Q)	Pput_F1:640585026	0	0	0	2	19.8928	0.15166	0.378305	Pput_F1:640585026	0	5	0	0	-20.3496	0.00576995	0.0333147	Pput_F1:640585026	0	0	0	5	20.2425	0.00766254	0.0265181	Pput_F1:640585026	0	2	0	0	-19.9999	0.136459	0.194353
Pput_F1:640585029	43	27	32	26	56	67	23	17	YP_001265929	Pput_0577	Inorganic diphosphatase	COG:COG0221(C)	Pput_F1:640585029	43	27	56	67	0.165816	0.264687	0.556921	Pput_F1:640585029	32	26	23	17	-0.504979	0.0130508	0.0581985	Pput_F1:640585029	43	27	32	26	-0.152523	0.389438	0.589208	Pput_F1:640585029	56	67	23	17	-0.823318	1.56559e-06	1.13473e-05
Pput_F1:640585031	0	0	0	0	0	0	0	2	YP_001265931	Pput_0579	SNARE associated Golgi protein	COG:COG0586(S)	Pput_F1:640585031	0	0	0	0	-0.4069	0.999998	0.999998	Pput_F1:640585031	0	0	0	2	20.1689	0.112793	0.228388	Pput_F1:640585031	0	0	0	0	0.0238597	1	1	Pput_F1:640585031	0	0	0	2	20.5997	0.0645129	0.109517
Pput_F1:640585032	6	4	11	12	8	8	3	3	YP_001265932	Pput_0580	GCN5-related N-acetyltransferase	COG:COG0456(R)	Pput_F1:640585032	6	4	8	8	0.0721305	0.857614	0.999998	Pput_F1:640585032	11	12	3	3	-1.47715	0.000306502	0.00390609	Pput_F1:640585032	6	4	11	12	0.868438	0.0166306	0.0508495	Pput_F1:640585032	8	8	3	3	-0.680842	0.137136	0.195008
Pput_F1:640585033	0	0	4	9	3	2	0	0	YP_001265933	Pput_0581	Ethanolamine ammonia-lyase	COG:COG4302(E)	Pput_F1:640585033	0	0	3	2	21.8091	0.0233983	0.153458	Pput_F1:640585033	4	9	0	0	-22.3051	8.53539e-06	0.000203112	Pput_F1:640585033	0	0	4	9	22.198	1.70995e-05	0.000149287	Pput_F1:640585033	3	2	0	0	-21.9162	0.0185483	0.0423759
Pput_F1:640585034	0	2	0	0	0	0	2	0	YP_001265934	Pput_0582	Ethanolamine ammonia lyase large subunit	COG:COG4303(E)	Pput_F1:640585034	0	2	0	0	-19.6976	0.0561713	0.238241	Pput_F1:640585034	0	0	2	0	19.1689	0.112793	0.228388	Pput_F1:640585034	0	2	0	0	-19.2668	0.100212	0.178694	Pput_F1:640585034	0	0	2	0	19.5997	0.0645129	0.109517
Pput_F1:640585036	14	12	102	98	10	18	12	22	YP_001265936	Pput_0584	aldehyde dehydrogenase	COG:COG1012(C)	Pput_F1:640585036	14	12	10	18	-0.323765	0.236475	0.516976	Pput_F1:640585036	102	98	12	22	-1.90537	2.81886e-35	9.47489e-33	Pput_F1:640585036	14	12	102	98	2.07575	2.76769e-36	3.54396e-34	Pput_F1:640585036	10	18	12	22	0.494143	0.0521435	0.100153
Pput_F1:640585038	19	21	23	21	31	29	21	19	YP_001265938	Pput_0586	UDP-N-acetylmuramate	COG:COG0773(M)	Pput_F1:640585038	19	21	31	29	0.00759195	0.970324	0.999998	Pput_F1:640585038	23	21	21	19	-0.228725	0.294766	0.492009	Pput_F1:640585038	19	21	23	21	0.130839	0.548966	0.781456	Pput_F1:640585038	31	29	21	19	-0.105478	0.604151	0.708796
Pput_F1:640585039	0	0	0	0	0	0	2	5	YP_001265939	Pput_0587	3-octaprenyl-4-hydroxybenzoate carboxy-lyase	COG:COG0163(H)	Pput_F1:640585039	0	0	0	0	-0.4069	0.999998	0.999998	Pput_F1:640585039	0	0	2	5	22.4217	0.00301019	0.020019	Pput_F1:640585039	0	0	0	0	0.0238597	1	1	Pput_F1:640585039	0	0	2	5	22.8525	0.000543295	0.00207223
Pput_F1:640585041	0	0	3	5	2	0	0	0	YP_001265941	Pput_0589	nucleoside-diphosphate-sugar epimerase-like protein	COG:COG0702(G,M)	Pput_F1:640585041	0	0	2	0	18.8928	0.15166	0.378305	Pput_F1:640585041	3	5	0	0	-22.8196	0.000479628	0.00530749	Pput_F1:640585041	0	0	3	5	22.7125	0.000743546	0.00388987	Pput_F1:640585041	2	0	0	0	-18.9999	0.136459	0.194353
Pput_F1:640585042	0	0	2	2	0	3	4	7	YP_001265942	Pput_0590	MORN repeat-containing protein	COG:COG4642(S)	Pput_F1:640585042	0	0	0	3	19.2983	0.079104	0.271315	Pput_F1:640585042	2	2	4	7	0.878186	0.111718	0.228388	Pput_F1:640585042	0	0	2	2	24.0194	0.0170759	0.0508495	Pput_F1:640585042	0	3	4	7	1.59927	0.00592299	0.0163857
Pput_F1:640585043	0	0	4	2	0	0	0	0	YP_001265943	Pput_0591	Alcohol dehydrogenase, zinc-binding domain protein	COG:COG1063(E,R)	Pput_F1:640585043	0	0	0	0	-0.4069	0.999998	0.999998	Pput_F1:640585043	4	2	0	0	-22.5319	0.00249407	0.0186812	Pput_F1:640585043	0	0	4	2	22.4248	0.00348796	0.013957	Pput_F1:640585043	0	0	0	0	0.299796	0.999999	0.999999
Pput_F1:640585044	0	0	14	14	0	0	0	0	YP_001265944	Pput_0592	alpha/beta hydrolase fold	COG:COG0508(C,R)	Pput_F1:640585044	0	0	0	0	-0.4069	0.999998	0.999998	Pput_F1:640585044	14	14	0	0	-26.0724	6.45878e-11	3.85948e-09	Pput_F1:640585044	0	0	14	14	25.9653	2.78494e-10	6.29302e-09	Pput_F1:640585044	0	0	0	0	0.299796	0.999999	0.999999
Pput_F1:640585045	0	0	36	36	0	0	3	2	YP_001265945	Pput_0593	Transketolase, central region	COG:COG0022(C)	Pput_F1:640585045	0	0	0	0	-0.4069	0.999998	0.999998	Pput_F1:640585045	36	36	3	2	-2.80064	6.16672e-19	1.03639e-16	Pput_F1:640585045	0	0	36	36	26.9097	4.55074e-24	2.98462e-22	Pput_F1:640585045	0	0	3	2	22.516	0.00346762	0.0102242
Pput_F1:640585046	0	0	22	17	0	0	0	0	YP_001265946	Pput_0594	Pyruvate dehydrogenase (acetyl-transferring)	COG:COG1071(C)	Pput_F1:640585046	0	0	0	0	-0.4069	0.999998	0.999998	Pput_F1:640585046	22	17	0	0	-24.4037	1.25946e-14	1.1289e-12	Pput_F1:640585046	0	0	22	17	24.2966	9.52142e-14	3.50727e-12	Pput_F1:640585046	0	0	0	0	0.299796	0.999999	0.999999
Pput_F1:640585047	0	0	4	0	0	0	0	0	YP_001265947	Pput_0595	ATP-NAD/AcoX kinase	COG:COG3199(S)	Pput_F1:640585047	0	0	0	0	-0.4069	0.999998	0.999998	Pput_F1:640585047	4	0	0	0	-20.1265	0.013544	0.0589319	Pput_F1:640585047	0	0	4	0	20.0194	0.0170759	0.0508495	Pput_F1:640585047	0	0	0	0	0.299796	0.999999	0.999999
Pput_F1:640585049	104	57	86	83	149	193	73	69	YP_001265949	Pput_0597	acetyl-CoA carboxylase, biotin carboxylase	COG:COG0439(I)	Pput_F1:640585049	104	57	149	193	0.355533	0.00014964	0.00467885	Pput_F1:640585049	86	83	73	69	-0.307487	0.00677336	0.0369443	Pput_F1:640585049	104	57	86	83	0.0840236	0.445401	0.657508	Pput_F1:640585049	149	193	73	69	-0.578996	1.94827e-09	2.15593e-08
Pput_F1:640585050	120	99	39	52	98	105	91	70	YP_001265950	Pput_0598	acetyl-CoA carboxylase, biotin carboxyl carrier protein	COG:COG0511(I)	Pput_F1:640585050	120	99	98	105	-0.473739	1.20782e-06	6.49567e-05	Pput_F1:640585050	39	52	91	70	0.43713	0.000701964	0.00734468	Pput_F1:640585050	120	99	39	52	-0.842683	1.52469e-12	4.99988e-11	Pput_F1:640585050	98	105	91	70	0.0681856	0.518799	0.624464
Pput_F1:640585051	0	0	0	0	0	0	2	0	YP_001265951	Pput_0599	3-dehydroquinate dehydratase, type II	COG:COG0757(E)	Pput_F1:640585051	0	0	0	0	-0.4069	0.999998	0.999998	Pput_F1:640585051	0	0	2	0	19.1689	0.112793	0.228388	Pput_F1:640585051	0	0	0	0	0.0238597	1	1	Pput_F1:640585051	0	0	2	0	19.5997	0.0645129	0.109517
Pput_F1:640585052	0	0	0	0	0	0	2	0	YP_001265952	Pput_0600	Protein-disulfide reductase	COG:COG4232(C,O)	Pput_F1:640585052	0	0	0	0	-0.4069	0.999998	0.999998	Pput_F1:640585052	0	0	2	0	19.1689	0.112793	0.228388	Pput_F1:640585052	0	0	0	0	0.0238597	1	1	Pput_F1:640585052	0	0	2	0	19.5997	0.0645129	0.109517
Pput_F1:640585053	0	0	0	0	3	0	5	8	YP_001265953	Pput_0601	methyl-accepting chemotaxis sensory transducer	COG:COG0840(N,T)	Pput_F1:640585053	0	0	3	0	19.2983	0.079104	0.271315	Pput_F1:640585053	0	0	5	8	23.0407	5.27887e-05	0.00088718	Pput_F1:640585053	0	0	0	0	0.0238597	1	1	Pput_F1:640585053	3	0	5	8	1.76632	0.00148533	0.0049554
Pput_F1:640585054	2	0	0	0	2	3	0	0	YP_001265954	Pput_0602	response regulator receiver modulated diguanylate cyclase	COG:COG3706(T)	Pput_F1:640585054	2	0	2	3	0.518418	0.522026	0.86543	Pput_F1:640585054	0	0	0	0	-0.130963	0.999999	0.999999	Pput_F1:640585054	2	0	0	0	-20.2668	0.100212	0.178694	Pput_F1:640585054	2	3	0	0	-22.9162	0.0185483	0.0423759
Pput_F1:640585055	0	0	25	19	5	8	16	19	YP_001265955	Pput_0603	hypothetical protein	COG:COG5345(S)	Pput_F1:640585055	0	0	5	8	22.7646	0.000256966	0.00708036	Pput_F1:640585055	25	19	16	19	-0.362257	0.108251	0.228388	Pput_F1:640585055	0	0	25	19	24.4173	2.56603e-15	1.1695e-13	Pput_F1:640585055	5	8	16	19	1.29039	2.04654e-05	0.000119895
Pput_F1:640585056	2	2	0	2	3	3	6	0	YP_001265956	Pput_0604	NUDIX hydrolase	COG:COG1443(I)	Pput_F1:640585056	2	2	3	3	0.00759195	0.990614	0.999998	Pput_F1:640585056	0	2	6	0	0.965197	0.206627	0.370907	Pput_F1:640585056	2	2	0	2	-0.657618	0.434626	0.644627	Pput_F1:640585056	3	3	6	0	0.299987	0.604023	0.708796
Pput_F1:640585057	0	0	0	0	0	0	2	0	YP_001265957	Pput_0605	translation initiation factor SUI1	COG:COG0023(J)	Pput_F1:640585057	0	0	0	0	-0.4069	0.999998	0.999998	Pput_F1:640585057	0	0	2	0	19.1689	0.112793	0.228388	Pput_F1:640585057	0	0	0	0	0.0238597	1	1	Pput_F1:640585057	0	0	2	0	19.5997	0.0645129	0.109517
Pput_F1:640585058	2	2	0	4	0	5	7	7	YP_001265958	Pput_0606	arginine decarboxylase	COG:COG1166(E)	Pput_F1:640585058	2	2	0	5	-0.17473	0.795273	0.999998	Pput_F1:640585058	0	4	7	7	1.11935	0.0314219	0.107362	Pput_F1:640585058	2	2	0	4	0.0355292	0.959928	1	Pput_F1:640585058	0	5	7	7	1.32961	0.00595242	0.0164333
Pput_F1:640585061	5	5	4	8	4	6	26	13	YP_001265961	Pput_0609	alpha-2-macroglobulin domain protein	COG:COG2373(R)	Pput_F1:640585061	5	5	4	6	-0.397873	0.375206	0.697739	Pput_F1:640585061	4	8	26	13	1.04524	0.000633478	0.00675961	Pput_F1:640585061	5	5	4	8	0.217851	0.610072	0.854418	Pput_F1:640585061	4	6	26	13	1.66096	1.12997e-07	1.0028e-06
Pput_F1:640585065	0	0	0	2	0	0	0	0	YP_001265965	Pput_0613	two component transcriptional regulator, LuxR family	COG:COG2197(K,T)	Pput_F1:640585065	0	0	0	0	-0.4069	0.999998	0.999998	Pput_F1:640585065	0	2	0	0	-19.4333	0.0808211	0.197931	Pput_F1:640585065	0	0	0	2	19.3262	0.0916998	0.177014	Pput_F1:640585065	0	0	0	0	0.299796	0.999999	0.999999
Pput_F1:640585067	0	0	0	4	0	0	0	0	YP_001265967	Pput_0615	hypothetical protein	COG:none	Pput_F1:640585067	0	0	0	0	-0.4069	0.999998	0.999998	Pput_F1:640585067	0	4	0	0	-20.1265	0.013544	0.0589319	Pput_F1:640585067	0	0	0	4	20.0194	0.0170759	0.0508495	Pput_F1:640585067	0	0	0	0	0.299796	0.999999	0.999999
Pput_F1:640585068	0	0	0	0	0	0	2	0	YP_001265968	Pput_0616	hypothetical protein	COG:none	Pput_F1:640585068	0	0	0	0	-0.4069	0.999998	0.999998	Pput_F1:640585068	0	0	2	0	19.1689	0.112793	0.228388	Pput_F1:640585068	0	0	0	0	0.0238597	1	1	Pput_F1:640585068	0	0	2	0	19.5997	0.0645129	0.109517
Pput_F1:640585069	0	3	0	3	10	7	4	0	YP_001265969	Pput_0617	Methyltransferase type 11	COG:COG2227(H)	Pput_F1:640585069	0	3	10	7	1.33673	0.0140357	0.120197	Pput_F1:640585069	0	3	4	0	0.154267	0.839426	0.999999	Pput_F1:640585069	0	3	0	3	0.0355292	0.965293	1	Pput_F1:640585069	10	7	4	0	-1.14693	0.0221659	0.0495875
Pput_F1:640585072	6	4	10	8	12	9	7	5	YP_001265972	Pput_0620	short-chain dehydrogenase/reductase SDR	COG:COG1028(I,Q,R)	Pput_F1:640585072	6	4	12	9	0.344064	0.361753	0.691291	Pput_F1:640585072	10	8	7	5	-0.53888	0.143313	0.277643	Pput_F1:640585072	6	4	10	8	0.623316	0.106129	0.188335	Pput_F1:640585072	12	9	7	5	-0.259629	0.46842	0.570204
Pput_F1:640585075	0	0	14	17	3	0	29	75	YP_001265975	Pput_0623	methyl-accepting chemotaxis sensory transducer	COG:COG0840(N,T)	Pput_F1:640585075	0	0	3	0	19.2983	0.079104	0.271315	Pput_F1:640585075	14	17	29	75	1.07699	1.17545e-08	4.86275e-07	Pput_F1:640585075	0	0	14	17	24.0671	3.1421e-11	8.80116e-10	Pput_F1:640585075	3	0	29	75	3.84577	2.73412e-35	2.10058e-33
Pput_F1:640585076	3	7	0	0	0	3	0	2	YP_001265976	Pput_0624	putative transcriptional regulator, MerR family	COG:COG0789(K)	Pput_F1:640585076	3	7	0	3	-1.60185	0.00700082	0.0796257	Pput_F1:640585076	0	0	0	2	20.1689	0.112793	0.228388	Pput_F1:640585076	3	7	0	0	-20.8763	0.000237193	0.00149022	Pput_F1:640585076	0	3	0	2	-0.105478	0.90771	0.981189
Pput_F1:640585077	0	2	9	8	3	2	8	4	YP_001265977	Pput_0625	heavy metal translocating P-type ATPase	COG:COG2217,COG2608(P)	Pput_F1:640585077	0	2	3	2	0.518418	0.522026	0.86543	Pput_F1:640585077	9	8	8	4	-0.481722	0.197277	0.360134	Pput_F1:640585077	0	2	9	8	2.1756	0.000174112	0.00113362	Pput_F1:640585077	3	2	8	4	1.17546	0.0195589	0.0443082
Pput_F1:640585078	3	0	5	6	4	6	6	5	YP_001265978	Pput_0626	hypothetical protein	COG:none	Pput_F1:640585078	3	0	4	6	0.8061	0.191957	0.443447	Pput_F1:640585078	5	6	6	5	-0.133415	0.754455	0.949071	Pput_F1:640585078	3	0	5	6	1.33481	0.023266	0.0648313	Pput_F1:640585078	4	6	6	5	0.395297	0.365671	0.466479
Pput_F1:640585079	0	0	3	0	0	2	0	0	YP_001265979	Pput_0627	Heavy metal transport/detoxification protein	COG:COG2608(P)	Pput_F1:640585079	0	0	0	2	19.8928	0.15166	0.378305	Pput_F1:640585079	3	0	0	0	-19.8388	0.0324897	0.107725	Pput_F1:640585079	0	0	3	0	19.7317	0.0388728	0.0957225	Pput_F1:640585079	0	2	0	0	-19.9999	0.136459	0.194353
Pput_F1:640585082	0	0	0	0	0	0	2	0	YP_001265982	Pput_0630	regulatory protein, ArsR	COG:COG0640(K)	Pput_F1:640585082	0	0	0	0	-0.4069	0.999998	0.999998	Pput_F1:640585082	0	0	2	0	19.1689	0.112793	0.228388	Pput_F1:640585082	0	0	0	0	0.0238597	1	1	Pput_F1:640585082	0	0	2	0	19.5997	0.0645129	0.109517
Pput_F1:640585083	23	13	5	11	18	10	10	12	YP_001265983	Pput_0631	adenosine deaminase	COG:COG1816(F)	Pput_F1:640585083	23	13	18	10	-0.649188	0.0096309	0.0988454	Pput_F1:640585083	5	11	10	12	0.185039	0.571713	0.789187	Pput_F1:640585083	23	13	5	11	-0.775401	0.00729041	0.0265181	Pput_F1:640585083	18	10	10	12	0.0588252	0.83662	0.925791
Pput_F1:640585084	8	9	13	12	9	13	6	3	YP_001265984	Pput_0632	short-chain dehydrogenase/reductase SDR	COG:COG1028(I,Q,R)	Pput_F1:640585084	8	9	9	13	-0.140044	0.665587	0.999998	Pput_F1:640585084	13	12	6	3	-1.15507	0.00146577	0.0129036	Pput_F1:640585084	8	9	13	12	0.421192	0.176051	0.295691	Pput_F1:640585084	9	13	6	3	-0.593831	0.119884	0.184459
Pput_F1:640585085	0	0	0	0	0	0	4	2	YP_001265985	Pput_0633	protein of unknown function UPF0029	COG:COG1739(S)	Pput_F1:640585085	0	0	0	0	-0.4069	0.999998	0.999998	Pput_F1:640585085	0	0	4	2	21.2676	0.00602117	0.0333147	Pput_F1:640585085	0	0	0	0	0.0238597	1	1	Pput_F1:640585085	0	0	4	2	21.6983	0.00136524	0.0046004
Pput_F1:640585086	3	0	0	0	0	5	0	0	YP_001265986	Pput_0634	transcriptional regulator, TetR family	COG:COG1309(K)	Pput_F1:640585086	3	0	0	5	0.112952	0.876539	0.999998	Pput_F1:640585086	0	0	0	0	-0.130963	0.999999	0.999999	Pput_F1:640585086	3	0	0	0	-19.6723	0.0440866	0.102462	Pput_F1:640585086	0	5	0	0	-19.9162	0.0185483	0.0423759
Pput_F1:640585087	0	0	0	0	0	0	3	0	YP_001265987	Pput_0635	transcriptional regulator, LysR family	COG:COG0583(K)	Pput_F1:640585087	0	0	0	0	-0.4069	0.999998	0.999998	Pput_F1:640585087	0	0	3	0	19.5744	0.052118	0.147989	Pput_F1:640585087	0	0	0	0	0.0238597	1	1	Pput_F1:640585087	0	0	3	0	20.0052	0.0235688	0.0497071
Pput_F1:640585088	33	24	23	33	16	25	7	10	YP_001265988	Pput_0636	aminotransferase class-III	COG:COG0161(H)	Pput_F1:640585088	33	24	16	25	-0.727352	0.000338734	0.00920056	Pput_F1:640585088	23	33	7	10	-1.32555	1.58003e-07	5.24531e-06	Pput_F1:640585088	33	24	23	33	0.0178296	0.924506	1	Pput_F1:640585088	16	25	7	10	-0.580372	0.0373106	0.0739421
Pput_F1:640585089	64	41	39	32	68	74	3	9	YP_001265989	Pput_0637	methylmalonate-semialdehyde dehydrogenase	COG:COG1012(C)	Pput_F1:640585089	64	41	68	74	-0.0960065	0.456879	0.802373	Pput_F1:640585089	39	32	3	9	-1.91119	1.39427e-13	1.17162e-11	Pput_F1:640585089	64	41	39	32	-0.355751	0.0194878	0.0566776	Pput_F1:640585089	68	74	3	9	-2.17093	3.75789e-22	1.3296e-20
Pput_F1:640585095	2	2	7	6	2	5	28	21	YP_001265992	Pput_0640	Mammalian cell entry related domain protein	COG:COG3008(R)	Pput_F1:640585095	2	2	2	5	0.161743	0.794995	0.999998	Pput_F1:640585095	7	6	28	21	1.19346	2.52527e-05	0.000499298	Pput_F1:640585095	2	2	7	6	1.21418	0.0208186	0.0584354	Pput_F1:640585095	2	5	28	21	2.2459	2.20911e-12	3.60017e-11
Pput_F1:640585096	98	72	46	49	109	125	35	51	YP_001265993	Pput_0641	ribosomal protein S20	COG:COG0268(J)	Pput_F1:640585096	98	72	109	125	-0.0783505	0.437886	0.780302	Pput_F1:640585096	46	49	35	51	-0.232945	0.11728	0.236464	Pput_F1:640585096	98	72	46	49	-0.546392	1.35021e-05	0.000124767	Pput_F1:640585096	109	125	35	51	-0.700987	5.79824e-09	6.1143e-08
Pput_F1:640585098	6	5	0	6	10	4	11	10	YP_001265995	Pput_0643	riboflavin biosynthesis protein RibF	COG:COG0196(H)	Pput_F1:640585098	6	5	10	4	-0.156711	0.698358	0.999998	Pput_F1:640585098	0	6	11	10	1.11935	0.00840706	0.0441002	Pput_F1:640585098	6	5	0	6	-0.570607	0.250542	0.402454	Pput_F1:640585098	10	4	11	10	0.705452	0.0382495	0.075516
Pput_F1:640585099	17	9	27	38	32	53	44	61	YP_001265996	Pput_0644	isoleucyl-tRNA synthetase	COG:COG0060(J)	Pput_F1:640585099	17	9	32	53	0.786682	0.00019031	0.00574991	Pput_F1:640585099	27	38	44	61	0.346158	0.0265489	0.096213	Pput_F1:640585099	17	9	27	38	0.95182	1.54427e-05	0.000139806	Pput_F1:640585099	32	53	44	61	0.511296	0.000436845	0.00180998
Pput_F1:640585101	8	0	9	11	11	7	8	11	YP_001265998	Pput_0646	peptidylprolyl isomerase, FKBP-type	COG:COG1047(O)	Pput_F1:640585101	8	0	11	7	0.413057	0.319595	0.63237	Pput_F1:640585101	9	11	8	11	-0.184708	0.564204	0.782034	Pput_F1:640585101	8	0	9	11	0.95182	0.0165043	0.0508495	Pput_F1:640585101	11	7	8	11	0.354054	0.282225	0.368937
Pput_F1:640585102	6	4	9	5	7	23	5	8	YP_001265999	Pput_0647	hydroxymethylbutenyl pyrophosphate reductase	COG:COG0761(I,M)	Pput_F1:640585102	6	4	7	23	0.700739	0.0433886	0.220136	Pput_F1:640585102	9	5	5	8	-0.207523	0.589888	0.806821	Pput_F1:640585102	6	4	9	5	0.372001	0.365333	0.559761	Pput_F1:640585102	7	23	5	8	-0.536261	0.0959261	0.151022
Pput_F1:640585107	0	0	7	6	3	3	6	6	YP_001266004	Pput_0652	FAD dependent oxidoreductase	COG:COG0665(E)	Pput_F1:640585107	0	0	3	3	23.9914	0.0130197	0.112935	Pput_F1:640585107	7	6	6	6	-0.213458	0.593708	0.808344	Pput_F1:640585107	0	0	7	6	25.198	1.70995e-05	0.000149287	Pput_F1:640585107	3	3	6	6	0.993134	0.0394318	0.0775088
Pput_F1:640585108	0	0	0	0	0	0	2	3	YP_001266005	Pput_0653	Amidase	COG:COG0154(J)	Pput_F1:640585108	0	0	0	0	-0.4069	0.999998	0.999998	Pput_F1:640585108	0	0	2	3	23.0852	0.0121652	0.0549786	Pput_F1:640585108	0	0	0	0	0.0238597	1	1	Pput_F1:640585108	0	0	2	3	23.516	0.00346762	0.0102242
Pput_F1:640585109	0	0	0	0	0	0	2	2	YP_001266006	Pput_0654	amidase, hydantoinase/carbamoylase family	COG:COG0624(E)	Pput_F1:640585109	0	0	0	0	-0.4069	0.999998	0.999998	Pput_F1:640585109	0	0	2	2	23.8621	0.0249219	0.0910531	Pput_F1:640585109	0	0	0	0	0.0238597	1	1	Pput_F1:640585109	0	0	2	2	24.2929	0.00893995	0.0224879
Pput_F1:640585116	0	0	0	0	0	0	0	5	YP_001266013	Pput_0661	hypothetical protein	COG:none	Pput_F1:640585116	0	0	0	0	-0.4069	0.999998	0.999998	Pput_F1:640585116	0	0	0	5	20.0852	0.0121652	0.0549786	Pput_F1:640585116	0	0	0	0	0.0238597	1	1	Pput_F1:640585116	0	0	0	5	20.516	0.00346762	0.0102242
Pput_F1:640585117	10	7	20	18	9	9	15	30	YP_001266014	Pput_0662	DNA uptake lipoprotein-like protein	COG:COG4105(R)	Pput_F1:640585117	10	7	9	9	-0.340715	0.315668	0.62552	Pput_F1:640585117	20	18	15	30	0.0356612	0.871351	0.999999	Pput_F1:640585117	10	7	20	18	0.839902	0.00271638	0.0115942	Pput_F1:640585117	9	9	15	30	1.21628	3.60097e-06	2.39678e-05
Pput_F1:640585118	11	4	5	5	13	17	16	12	YP_001266015	Pput_0663	pseudouridine synthase, RluA family	COG:COG0564(J)	Pput_F1:640585118	11	4	13	17	0.295274	0.343276	0.666476	Pput_F1:640585118	5	5	16	12	0.896204	0.00994183	0.0507278	Pput_F1:640585118	11	4	5	5	-0.369936	0.360251	0.552604	Pput_F1:640585118	13	17	16	12	0.230994	0.380517	0.483331
Pput_F1:640585119	5	0	0	2	0	5	3	3	YP_001266016	Pput_0664	protein of unknown function DUF152	COG:COG1496(S)	Pput_F1:640585119	5	0	0	5	-0.397873	0.530635	0.873472	Pput_F1:640585119	0	2	3	3	0.965197	0.206627	0.370907	Pput_F1:640585119	5	0	0	2	-0.880762	0.268595	0.427116	Pput_F1:640585119	0	5	3	3	0.482309	0.424589	0.529555
Pput_F1:640585120	234	159	153	142	280	304	76	85	YP_001266017	Pput_0665	ATPase AAA-2 domain protein	COG:COG0542(O)	Pput_F1:640585120	234	159	280	304	-0.00178179	0.978214	0.999998	Pput_F1:640585120	153	142	76	85	-0.738986	1.01348e-14	9.39741e-13	Pput_F1:640585120	234	159	153	142	-0.251305	0.00104723	0.00530321	Pput_F1:640585120	280	304	76	85	-0.988509	2.25015e-33	1.59228e-31
Pput_F1:640585126	17	9	10	6	28	27	10	10	YP_001266018	Pput_0666	FAD-dependent pyridine nucleotide-disulphide oxidoreductase	COG:COG1252(C)	Pput_F1:640585126	17	9	28	27	0.351363	0.132485	0.378305	Pput_F1:640585126	10	6	10	10	0.0897284	0.788762	0.970233	Pput_F1:640585126	17	9	10	6	-0.449979	0.151018	0.256693	Pput_F1:640585126	28	27	10	10	-0.711614	0.00426755	0.0124059
Pput_F1:640585131	0	0	2	0	0	0	2	0	YP_001266023	Pput_0671	protein of unknown function DUF329	COG:COG3024(S)	Pput_F1:640585131	0	0	0	0	-0.4069	0.999998	0.999998	Pput_F1:640585131	2	0	2	0	-0.133415	0.893904	0.999999	Pput_F1:640585131	0	0	2	0	20.3262	0.0916998	0.177014	Pput_F1:640585131	0	0	2	0	19.5997	0.0645129	0.109517
Pput_F1:640585132	4	8	7	5	14	4	4	6	YP_001266024	Pput_0672	dephospho-CoA kinase	COG:COG0237(H)	Pput_F1:640585132	4	8	14	4	0.00759195	0.983743	0.999998	Pput_F1:640585132	7	5	4	6	-0.315737	0.459659	0.677644	Pput_F1:640585132	4	8	7	5	0.0355292	0.930651	1	Pput_F1:640585132	14	4	4	6	-0.287799	0.460131	0.561895
Pput_F1:640585135	2	0	2	2	2	0	7	9	YP_001266027	Pput_0675	Fimbrial protein pilin	COG:COG4969(N,U)	Pput_F1:640585135	2	0	2	0	-0.397873	0.691683	0.999998	Pput_F1:640585135	2	2	7	9	1.25288	0.0127913	0.0572312	Pput_F1:640585135	2	0	2	2	0.728676	0.385671	0.583935	Pput_F1:640585135	2	0	7	9	2.37943	3.7407e-05	0.000202389
Pput_F1:640585137	0	0	0	2	0	0	2	0	YP_001266028	Pput_0676	filamentation induced by cAMP protein Fic	COG:COG3177(S)	Pput_F1:640585137	0	0	0	0	-0.4069	0.999998	0.999998	Pput_F1:640585137	0	2	2	0	-0.133415	0.893904	0.999999	Pput_F1:640585137	0	0	0	2	19.3262	0.0916998	0.177014	Pput_F1:640585137	0	0	2	0	19.5997	0.0645129	0.109517
Pput_F1:640585138	0	2	2	2	9	11	7	7	YP_001266029	Pput_0680	hypothetical protein	COG:none	Pput_F1:640585138	0	2	9	11	1.90471	0.00101623	0.0227737	Pput_F1:640585138	2	2	7	7	1.11935	0.0314219	0.107362	Pput_F1:640585138	0	2	2	2	0.728676	0.385671	0.583935	Pput_F1:640585138	9	11	7	7	-0.0566877	0.870566	0.953017
Pput_F1:640585140	0	0	3	7	0	2	0	3	YP_001266031	Pput_0682	hypothetical protein	COG:none	Pput_F1:640585140	0	0	0	2	19.8928	0.15166	0.378305	Pput_F1:640585140	3	7	0	3	-1.33739	0.025817	0.0939405	Pput_F1:640585140	0	0	3	7	21.9357	0.000162513	0.00106067	Pput_F1:640585140	0	2	0	3	0.705452	0.433505	0.536611
Pput_F1:640585146	0	0	0	0	3	0	0	0	YP_001266036	Pput_0687	Lactate/malate dehydrogenase	COG:COG0039(C)	Pput_F1:640585146	0	0	3	0	19.2983	0.079104	0.271315	Pput_F1:640585146	0	0	0	0	-0.130963	0.999999	0.999999	Pput_F1:640585146	0	0	0	0	0.0238597	1	1	Pput_F1:640585146	3	0	0	0	-19.4054	0.0681857	0.111679
Pput_F1:640585149	0	0	13	20	3	7	33	26	YP_001266039	Pput_0691	extracellular solute-binding protein, family 3	COG:COG0834(E,T)	Pput_F1:640585149	0	0	3	7	21.5023	0.00134671	0.027434	Pput_F1:640585149	13	20	33	26	0.447615	0.0361674	0.116752	Pput_F1:640585149	0	0	13	20	23.1296	7.35457e-12	2.19738e-10	Pput_F1:640585149	3	7	33	26	2.07494	1.33802e-13	2.58844e-12
Pput_F1:640585150	20	8	17	24	30	18	20	21	YP_001266040	Pput_0692	homocysteine S-methyltransferase	COG:COG2040(E)	Pput_F1:640585150	20	8	30	18	0.141123	0.550559	0.898879	Pput_F1:640585150	17	24	20	21	-0.133415	0.545951	0.765543	Pput_F1:640585150	20	8	17	24	0.416897	0.0860037	0.177014	Pput_F1:640585150	30	18	20	21	0.142358	0.504199	0.608798
Pput_F1:640585160	147	154	148	167	161	140	180	186	YP_001266050	Pput_0702	Glycine hydroxymethyltransferase	COG:COG0112(E)	Pput_F1:640585160	147	154	161	140	-0.397873	1.14405e-06	6.27825e-05	Pput_F1:640585160	148	167	180	186	0.0166455	0.828501	0.999999	Pput_F1:640585160	147	154	148	167	0.0809916	0.314901	0.490029	Pput_F1:640585160	161	140	180	186	0.49551	1.69164e-10	2.1356e-09
Pput_F1:640585161	2	0	3	3	2	0	3	2	YP_001266051	Pput_0703	diguanylate cyclase/phosphodiesterase with PAS/PAC and GAF sensor(s)	COG:COG5001(T)	Pput_F1:640585161	2	0	2	0	-0.397873	0.691683	0.999998	Pput_F1:640585161	3	3	3	2	-0.315737	0.601085	0.809065	Pput_F1:640585161	2	0	3	3	1.13414	0.134687	0.23246	Pput_F1:640585161	2	0	3	2	1.21628	0.122493	0.185988
Pput_F1:640585162	16	9	2	0	19	29	9	6	YP_001266052	Pput_0704	hypothetical protein	COG:none	Pput_F1:640585162	16	9	19	29	0.254452	0.296341	0.599143	Pput_F1:640585162	2	0	9	6	1.88149	0.00195316	0.0156778	Pput_F1:640585162	16	9	2	0	-2.4902	2.25741e-06	2.55049e-05	Pput_F1:640585162	19	29	9	6	-0.863164	0.00185184	0.00599951
Pput_F1:640585163	97	77	142	108	160	137	66	109	YP_001266053	Pput_0705	ABC transporter related	COG:COG0488(R)	Pput_F1:640585163	97	77	160	137	0.136804	0.149576	0.378305	Pput_F1:640585163	142	108	66	109	-0.49009	5.16607e-07	1.50995e-05	Pput_F1:640585163	97	77	142	108	0.397935	4.78722e-05	0.000369909	Pput_F1:640585163	160	137	66	109	-0.228959	0.0153501	0.0362392
Pput_F1:640585164	4	0	72	81	4	10	111	124	YP_001266054	Pput_0706	Glu/Leu/Phe/Val dehydrogenase, C terminal domain	COG:COG0334(E)	Pput_F1:640585164	4	0	4	10	0.85489	0.106001	0.343003	Pput_F1:640585164	72	81	111	124	0.295732	0.00408306	0.0258337	Pput_F1:640585164	4	0	72	81	3.67967	2.71262e-42	6.07854e-40	Pput_F1:640585164	4	10	111	124	3.12052	3.14504e-69	6.50539e-67
Pput_F1:640585165	0	0	0	0	0	0	2	0	YP_001266055	Pput_0707	GreA/GreB family elongation factor	COG:COG0782(K)	Pput_F1:640585165	0	0	0	0	-0.4069	0.999998	0.999998	Pput_F1:640585165	0	0	2	0	19.1689	0.112793	0.228388	Pput_F1:640585165	0	0	0	0	0.0238597	1	1	Pput_F1:640585165	0	0	2	0	19.5997	0.0645129	0.109517
Pput_F1:640585169	55	33	55	53	66	64	53	59	YP_001266059	Pput_0711	ATP-dependent protease-like protein	COG:COG1067(O)	Pput_F1:640585169	55	33	66	64	-0.00767553	0.95567	0.999998	Pput_F1:640585169	55	53	53	59	-0.0970475	0.471986	0.686408	Pput_F1:640585169	55	33	55	53	0.240324	0.0932818	0.178694	Pput_F1:640585169	66	64	53	59	0.150952	0.24275	0.324592
Pput_F1:640585173	133	93	59	68	136	153	101	96	YP_001266063	Pput_0715	peptidylprolyl isomerase, FKBP-type	COG:COG0545(O)	Pput_F1:640585173	133	93	136	153	-0.151981	0.0881078	0.297267	Pput_F1:640585173	59	68	101	96	0.305601	0.00672494	0.0367548	Pput_F1:640585173	133	93	59	68	-0.540819	6.57854e-07	8.58723e-06	Pput_F1:640585173	136	153	101	96	-0.0832357	0.366452	0.46723
Pput_F1:640585175	5	0	4	2	5	8	2	3	YP_001266065	Pput_0717	alkylphosphonate utilization operon protein PhnA	COG:COG2824(P)	Pput_F1:640585175	5	0	5	8	0.557638	0.271787	0.562567	Pput_F1:640585175	4	2	2	3	-0.315737	0.601085	0.809065	Pput_F1:640585175	5	0	4	2	0.217851	0.718396	0.968304	Pput_F1:640585175	5	8	2	3	-0.655524	0.194058	0.266372
Pput_F1:640585176	20	13	16	24	23	36	22	20	YP_001266066	Pput_0718	Polyprenyl synthetase	COG:COG0142(H)	Pput_F1:640585176	20	13	23	36	0.183157	0.395684	0.729738	Pput_F1:640585176	16	24	22	20	-0.084625	0.701829	0.905574	Pput_F1:640585176	20	13	16	24	0.227901	0.33125	0.513685	Pput_F1:640585176	23	36	22	20	-0.0398806	0.843238	0.930434
Pput_F1:640585178	84	48	58	59	82	158	75	103	YP_001266068	Pput_0720	ribosomal protein L21	COG:COG0261(J)	Pput_F1:640585178	84	48	82	158	0.199964	0.0626179	0.259045	Pput_F1:640585178	58	59	75	103	0.286194	0.0153274	0.0659444	Pput_F1:640585178	84	48	58	59	-0.0850988	0.50243	0.729548	Pput_F1:640585178	82	158	75	103	0.00113185	0.990871	0.999999
Pput_F1:640585179	75	55	30	28	44	137	39	23	YP_001266069	Pput_0721	ribosomal protein L27	COG:COG0211(J)	Pput_F1:640585179	75	55	44	137	-0.0669106	0.561316	0.909812	Pput_F1:640585179	30	28	39	23	-0.0667238	0.715045	0.916908	Pput_F1:640585179	75	55	30	28	-0.771562	3.80117e-07	5.1623e-06	Pput_F1:640585179	44	137	39	23	-0.771375	3.15393e-08	3.05069e-07
Pput_F1:640585180	57	53	28	24	75	68	39	62	YP_001266070	Pput_0722	GTP-binding protein Obg/CgtA	COG:COG0536(R)	Pput_F1:640585180	57	53	75	68	-0.135509	0.286895	0.585326	Pput_F1:640585180	28	24	39	62	0.530462	0.00147011	0.0129036	Pput_F1:640585180	57	53	28	24	-0.713707	1.16247e-05	0.000108916	Pput_F1:640585180	75	68	39	62	-0.0477369	0.713053	0.817147
Pput_F1:640585181	11	5	12	10	19	16	14	17	YP_001266071	Pput_0723	glutamate 5-kinase	COG:COG0263(E)	Pput_F1:640585181	11	5	19	16	0.384886	0.192602	0.444555	Pput_F1:640585181	12	10	14	17	0.20953	0.449994	0.670848	Pput_F1:640585181	11	5	12	10	0.353983	0.278067	0.440615	Pput_F1:640585181	19	16	14	17	0.178626	0.470006	0.571876
Pput_F1:640585182	3	0	0	4	4	6	7	0	YP_001266072	Pput_0724	CreA family protein	COG:COG3045(S)	Pput_F1:640585182	3	0	4	6	0.8061	0.191957	0.443447	Pput_F1:640585182	0	4	7	0	0.426201	0.489645	0.705982	Pput_F1:640585182	3	0	0	4	0.323211	0.670442	0.915601	Pput_F1:640585182	4	6	7	0	-0.0566877	0.908275	0.981189
Pput_F1:640585183	16	10	20	10	24	18	27	32	YP_001266073	Pput_0725	hypothetical protein	COG:COG1196(D)	Pput_F1:640585183	16	10	24	18	0.0816999	0.742603	0.999998	Pput_F1:640585183	20	10	27	32	0.542925	0.0131346	0.0583783	Pput_F1:640585183	16	10	20	10	0.17863	0.504362	0.729548	Pput_F1:640585183	24	18	27	32	0.639855	0.00137527	0.0046284
Pput_F1:640585184	0	0	0	0	0	3	2	0	YP_001266074	Pput_0726	hypothetical protein	COG:none	Pput_F1:640585184	0	0	0	3	19.2983	0.079104	0.271315	Pput_F1:640585184	0	0	2	0	19.1689	0.112793	0.228388	Pput_F1:640585184	0	0	0	0	0.0238597	1	1	Pput_F1:640585184	0	3	2	0	-0.105478	0.90771	0.981189
Pput_F1:640585185	7	4	0	2	5	7	4	4	YP_001266075	Pput_0727	hypothetical protein	COG:none	Pput_F1:640585185	7	4	5	7	-0.310862	0.45835	0.802373	Pput_F1:640585185	0	2	4	4	1.25288	0.0783466	0.197931	Pput_F1:640585185	7	4	0	2	-1.66922	0.0105252	0.0345572	Pput_F1:640585185	5	7	4	4	-0.105478	0.816652	0.906305
Pput_F1:640585186	2	0	2	0	0	0	3	0	YP_001266076	Pput_0728	hypothetical protein	COG:none	Pput_F1:640585186	2	0	0	0	-20.6976	0.0561713	0.238241	Pput_F1:640585186	2	0	3	0	0.27205	0.763957	0.949071	Pput_F1:640585186	2	0	2	0	0.0355292	0.971659	1	Pput_F1:640585186	0	0	3	0	20.0052	0.0235688	0.0497071
Pput_F1:640585188	0	0	3	0	0	0	3	0	YP_001266078	Pput_0730	Peptidase M15A	COG:COG3108(S)	Pput_F1:640585188	0	0	0	0	-0.4069	0.999998	0.999998	Pput_F1:640585188	3	0	3	0	-0.133415	0.870252	0.999999	Pput_F1:640585188	0	0	3	0	19.7317	0.0388728	0.0957225	Pput_F1:640585188	0	0	3	0	20.0052	0.0235688	0.0497071
Pput_F1:640585197	0	0	3	2	0	0	3	0	YP_001266086	Pput_0738	DNA-3-methyladenine glycosylase II	COG:COG0122(L)	Pput_F1:640585197	0	0	0	0	-0.4069	0.999998	0.999998	Pput_F1:640585197	3	2	3	0	-0.644241	0.368787	0.575214	Pput_F1:640585197	0	0	3	2	23.2425	0.00766254	0.0265181	Pput_F1:640585197	0	0	3	0	20.0052	0.0235688	0.0497071
Pput_F1:640585199	0	0	11	9	4	2	11	11	YP_001266088	Pput_0740	MscS Mechanosensitive ion channel	COG:COG3264(M)	Pput_F1:640585199	0	0	4	2	20.9914	0.0130197	0.112935	Pput_F1:640585199	11	9	11	11	-0.038105	0.901875	0.999999	Pput_F1:640585199	0	0	11	9	24.6288	9.65089e-08	1.4181e-06	Pput_F1:640585199	4	2	11	11	1.59927	9.94475e-05	0.000480098
Pput_F1:640585201	3	0	0	0	0	0	0	0	YP_001266090	Pput_0742	aldehyde dehydrogenase	COG:COG1012(C)	Pput_F1:640585201	3	0	0	0	-20.1031	0.0193406	0.146087	Pput_F1:640585201	0	0	0	0	-0.130963	0.999999	0.999999	Pput_F1:640585201	3	0	0	0	-19.6723	0.0440866	0.102462	Pput_F1:640585201	0	0	0	0	0.299796	0.999999	0.999999
Pput_F1:640585204	0	0	0	2	0	0	0	0	YP_001266093	Pput_0745	isochorismatase hydrolase	COG:COG1335(Q)	Pput_F1:640585204	0	0	0	0	-0.4069	0.999998	0.999998	Pput_F1:640585204	0	2	0	0	-19.4333	0.0808211	0.197931	Pput_F1:640585204	0	0	0	2	19.3262	0.0916998	0.177014	Pput_F1:640585204	0	0	0	0	0.299796	0.999999	0.999999
Pput_F1:640585205	0	0	4	3	0	0	0	0	YP_001266094	Pput_0746	protein of unknown function DUF344	COG:COG2326(S)	Pput_F1:640585205	0	0	0	0	-0.4069	0.999998	0.999998	Pput_F1:640585205	4	3	0	0	-23.6861	0.00108941	0.0101014	Pput_F1:640585205	0	0	4	3	23.579	0.00160415	0.00740892	Pput_F1:640585205	0	0	0	0	0.299796	0.999999	0.999999
Pput_F1:640585212	88	76	68	75	106	100	76	84	YP_001266101	Pput_0753	GTP-binding protein YchF	COG:COG0012(J)	Pput_F1:640585212	88	76	106	100	-0.169863	0.105881	0.343003	Pput_F1:640585212	68	75	76	84	-0.021086	0.854646	0.999999	Pput_F1:640585212	88	76	68	75	-0.101493	0.374594	0.571022	Pput_F1:640585212	106	100	76	84	0.0472849	0.653969	0.758965
Pput_F1:640585213	2	2	11	9	5	13	7	10	YP_001266102	Pput_0754	Aminoacyl-tRNA hydrolase	COG:COG0193(J)	Pput_F1:640585213	2	2	5	13	1.1062	0.0263774	0.170093	Pput_F1:640585213	11	9	7	10	-0.295934	0.368629	0.575214	Pput_F1:640585213	2	2	11	9	1.64497	0.000472757	0.00274567	Pput_F1:640585213	5	13	7	10	0.242829	0.473806	0.575978
Pput_F1:640585214	460	383	184	188	425	525	243	230	YP_001266103	Pput_0755	ribosomal 5S rRNA E-loop binding protein Ctc/L25/TL5	COG:COG1825(J)	Pput_F1:640585214	460	383	425	525	-0.278378	4.69253e-09	5.04728e-07	Pput_F1:640585214	184	188	243	230	0.106786	0.122619	0.244419	Pput_F1:640585214	460	383	184	188	-0.782544	4.24091e-39	6.70812e-37	Pput_F1:640585214	425	525	243	230	-0.397379	6.04243e-13	1.07603e-11
Pput_F1:640585215	57	56	90	101	112	124	65	68	YP_001266104	Pput_0756	ribose-phosphate pyrophosphokinase	COG:COG0462(E,F)	Pput_F1:640585215	57	56	112	124	0.338571	0.00258678	0.0426739	Pput_F1:640585215	90	101	65	68	-0.495339	9.45903e-06	0.000221177	Pput_F1:640585215	57	56	90	101	0.560415	1.53316e-06	1.82418e-05	Pput_F1:640585215	112	124	65	68	-0.273495	0.010737	0.0263188
Pput_F1:640585217	5	0	0	0	3	7	0	0	YP_001266105	Pput_0757	4-diphosphocytidyl-2C-methyl-D-erythritol kinase	COG:COG1947(I)	Pput_F1:640585217	5	0	3	7	0.295274	0.584267	0.927995	Pput_F1:640585217	0	0	0	0	-0.130963	0.999999	0.999999	Pput_F1:640585217	5	0	0	0	-20.1831	0.00934642	0.0309895	Pput_F1:640585217	3	7	0	0	-21.6094	0.00086925	0.00314168
Pput_F1:640585218	0	3	0	4	0	0	8	6	YP_001266106	Pput_0758	outer membrane lipoprotein LolB	COG:COG3017(M)	Pput_F1:640585218	0	3	0	0	-20.1031	0.0193406	0.146087	Pput_F1:640585218	0	4	8	6	1.11935	0.0314219	0.107362	Pput_F1:640585218	0	3	0	4	0.323211	0.670442	0.915601	Pput_F1:640585218	0	0	8	6	23.5456	1.00332e-06	7.55724e-06
Pput_F1:640585219	11	3	12	9	13	7	23	25	YP_001266107	Pput_0759	Tetratricopeptide TPR_2 repeat protein	COG:COG5010(U)	Pput_F1:640585219	11	3	13	7	-0.0411982	0.906004	0.999998	Pput_F1:640585219	12	9	23	25	0.693263	0.00597622	0.0333147	Pput_F1:640585219	11	3	12	9	0.440994	0.196361	0.323737	Pput_F1:640585219	13	7	23	25	1.17546	3.0207e-06	2.04087e-05
Pput_F1:640585220	4	2	6	3	0	5	8	18	YP_001266108	Pput_0760	Glutamyl-tRNA reductase	COG:COG0373(H)	Pput_F1:640585220	4	2	0	5	-0.580195	0.337108	0.656396	Pput_F1:640585220	6	3	8	18	0.927457	0.0107597	0.0540802	Pput_F1:640585220	4	2	6	3	0.440994	0.397661	0.597715	Pput_F1:640585220	0	5	8	18	1.94865	2.01794e-06	1.42421e-05
Pput_F1:640585221	3	11	7	7	13	14	9	13	YP_001266109	Pput_0761	peptide chain release factor 1	COG:COG0216(J)	Pput_F1:640585221	3	11	13	14	0.258906	0.426031	0.768341	Pput_F1:640585221	7	7	9	13	0.31857	0.34671	0.549059	Pput_F1:640585221	3	11	7	7	0.0355292	0.92511	1	Pput_F1:640585221	13	14	9	13	0.0951928	0.740766	0.843677
Pput_F1:640585222	14	3	2	2	5	6	2	4	YP_001266110	Pput_0762	modification methylase, HemK family	COG:COG2890(J)	Pput_F1:640585222	14	3	5	6	-0.833191	0.0287275	0.179619	Pput_F1:640585222	2	2	2	4	0.27205	0.671076	0.876834	Pput_F1:640585222	14	3	2	2	-1.41139	0.00417384	0.0163132	Pput_F1:640585222	5	6	2	4	-0.306149	0.541013	0.647146
Pput_F1:640585223	0	3	5	5	6	3	5	8	YP_001266111	Pput_0763	UBA/THIF-type NAD/FAD binding protein	COG:COG0476(H)	Pput_F1:640585223	0	3	6	3	0.700739	0.268565	0.560904	Pput_F1:640585223	5	5	5	8	0.128949	0.758597	0.949071	Pput_F1:640585223	0	3	5	5	1.2395	0.0397312	0.0973904	Pput_F1:640585223	6	3	5	8	0.667712	0.119459	0.184084
Pput_F1:640585224	2	3	0	2	0	4	3	0	YP_001266112	Pput_0764	glutamate racemase	COG:COG0796(M)	Pput_F1:640585224	2	3	0	4	-0.621017	0.352881	0.680821	Pput_F1:640585224	0	2	3	0	0.27205	0.763957	0.949071	Pput_F1:640585224	2	3	0	2	-0.880762	0.268595	0.427116	Pput_F1:640585224	0	4	3	0	0.0123051	0.987149	0.999999
Pput_F1:640585225	0	0	10	15	0	3	7	7	YP_001266113	Pput_0765	hypothetical protein	COG:none	Pput_F1:640585225	0	0	0	3	19.2983	0.079104	0.271315	Pput_F1:640585225	10	15	7	7	-0.713234	0.0286911	0.101514	Pput_F1:640585225	0	0	10	15	22.8519	2.48144e-09	4.8705e-08	Pput_F1:640585225	0	3	7	7	1.84043	0.000732889	0.00271826
Pput_F1:640585226	0	2	6	7	4	3	6	11	YP_001266114	Pput_0766	hypothetical protein	COG:none	Pput_F1:640585226	0	2	4	3	0.85489	0.253042	0.538742	Pput_F1:640585226	6	7	6	11	0.134849	0.713646	0.916863	Pput_F1:640585226	0	2	6	7	1.90733	0.00215836	0.0094834	Pput_F1:640585226	4	3	6	11	1.18729	0.00512643	0.0146337
Pput_F1:640585227	5	2	3	4	8	8	5	7	YP_001266115	Pput_0767	Deoxyribodipyrimidine photo-lyase	COG:COG0415(L)	Pput_F1:640585227	5	2	8	8	0.428805	0.332005	0.64881	Pput_F1:640585227	3	4	5	7	0.405581	0.386849	0.596716	Pput_F1:640585227	5	2	3	4	0.0355292	0.947006	1	Pput_F1:640585227	8	8	5	7	0.0123051	0.974302	0.999999
Pput_F1:640585228	0	0	4	3	2	0	6	4	YP_001266116	Pput_0768	putative transcriptional regulator, MerR family	COG:COG0789(K)	Pput_F1:640585228	0	0	2	0	18.8928	0.15166	0.378305	Pput_F1:640585228	4	3	6	4	0.22326	0.648701	0.855078	Pput_F1:640585228	0	0	4	3	23.579	0.00160415	0.00740892	Pput_F1:640585228	2	0	6	4	1.90943	0.00356921	0.0104777
Pput_F1:640585229	0	0	0	2	0	0	0	0	YP_001266117	Pput_0769	Protein of unknown function DUF1722	COG:COG3272(S)	Pput_F1:640585229	0	0	0	0	-0.4069	0.999998	0.999998	Pput_F1:640585229	0	2	0	0	-19.4333	0.0808211	0.197931	Pput_F1:640585229	0	0	0	2	19.3262	0.0916998	0.177014	Pput_F1:640585229	0	0	0	0	0.299796	0.999999	0.999999
Pput_F1:640585230	7	4	11	10	8	5	6	11	YP_001266118	Pput_0770	NAD/FAD-dependent oxidoreductase-like protein	COG:COG3380(R)	Pput_F1:640585230	7	4	8	5	-0.230819	0.574791	0.919647	Pput_F1:640585230	11	10	6	11	-0.344724	0.288959	0.485025	Pput_F1:640585230	7	4	11	10	0.682156	0.0597846	0.13498	Pput_F1:640585230	8	5	6	11	0.568251	0.12077	0.185044
Pput_F1:640585232	0	2	0	0	4	4	4	6	YP_001266120	Pput_0772	Ferrochelatase	COG:COG0276(H)	Pput_F1:640585232	0	2	4	4	0.988421	0.172529	0.413396	Pput_F1:640585232	0	0	4	6	23.7784	0.000391306	0.00449667	Pput_F1:640585232	0	2	0	0	-19.2668	0.100212	0.178694	Pput_F1:640585232	4	4	4	6	0.523131	0.268164	0.354172
Pput_F1:640585234	23	18	9	13	39	36	9	13	YP_001266122	Pput_0774	uracil phosphoribosyltransferase	COG:COG0035(F)	Pput_F1:640585234	23	18	39	36	0.206043	0.284286	0.58177	Pput_F1:640585234	9	13	9	13	-0.133415	0.658255	0.865126	Pput_F1:640585234	23	18	9	13	-0.587	0.0230442	0.0644805	Pput_F1:640585234	39	36	9	13	-0.926458	3.98071e-05	0.000214512
Pput_F1:640585235	5	0	0	0	5	3	0	2	YP_001266123	Pput_0775	phosphoribosyltransferase	COG:COG0634(F)	Pput_F1:640585235	5	0	5	3	0.0721305	0.899048	0.999998	Pput_F1:640585235	0	0	0	2	20.1689	0.112793	0.228388	Pput_F1:640585235	5	0	0	0	-20.1831	0.00934642	0.0309895	Pput_F1:640585235	5	3	0	2	-1.08631	0.131127	0.194353
Pput_F1:640585236	5	7	2	0	4	7	2	0	YP_001266124	Pput_0776	hypothetical protein	COG:none	Pput_F1:640585236	5	7	4	7	-0.484885	0.246037	0.533543	Pput_F1:640585236	2	0	2	0	-0.133415	0.893904	0.999999	Pput_F1:640585236	5	7	2	0	-1.75623	0.00592166	0.022157	Pput_F1:640585236	4	7	2	0	-1.40476	0.0348823	0.0705018
Pput_F1:640585237	0	0	0	0	2	4	0	3	YP_001266125	Pput_0777	hypothetical protein	COG:none	Pput_F1:640585237	0	0	2	4	21.9914	0.0130197	0.112935	Pput_F1:640585237	0	0	0	3	19.5744	0.052118	0.147989	Pput_F1:640585237	0	0	0	0	0.0238597	1	1	Pput_F1:640585237	2	4	0	3	-0.39316	0.570911	0.675695
Pput_F1:640585238	14	22	17	18	10	18	12	8	YP_001266126	Pput_0778	hypothetical protein	COG:none	Pput_F1:640585238	14	22	10	18	-0.649188	0.0096309	0.0988454	Pput_F1:640585238	17	18	12	8	-0.693031	0.0114831	0.0549786	Pput_F1:640585238	14	22	17	18	0.00735833	0.975272	1	Pput_F1:640585238	10	18	12	8	-0.036485	0.900727	0.979796
Pput_F1:640585239	45	26	71	76	50	67	78	72	YP_001266127	Pput_0779	malate--quinone oxidoreductase	COG:COG0579(R)	Pput_F1:640585239	45	26	50	67	0.101621	0.497662	0.843766	Pput_F1:640585239	71	76	78	72	-0.113212	0.329541	0.526209	Pput_F1:640585239	45	26	71	76	0.763282	4.71866e-08	7.59789e-07	Pput_F1:640585239	50	67	78	72	0.548449	7.85321e-06	4.92921e-05
Pput_F1:640585240	20	22	48	49	52	19	46	83	YP_001266128	Pput_0780	hypothetical protein	COG:none	Pput_F1:640585240	20	22	52	19	0.127137	0.51152	0.856462	Pput_F1:640585240	48	49	46	83	0.151686	0.257549	0.442807	Pput_F1:640585240	20	22	48	49	0.872571	7.96082e-07	1.02917e-05	Pput_F1:640585240	52	19	46	83	0.89712	4.35654e-10	5.22979e-09
Pput_F1:640585243	15	7	5	10	20	16	4	9	YP_001266131	Pput_0783	phospholipid/glycerol acyltransferase	COG:none	Pput_F1:640585243	15	7	20	16	0.0946033	0.725693	0.999998	Pput_F1:640585243	5	10	4	9	-0.276516	0.464799	0.67782	Pput_F1:640585243	15	7	5	10	-0.347463	0.295297	0.463546	Pput_F1:640585243	20	16	4	9	-0.718582	0.0197861	0.0447098
Pput_F1:640585246	0	2	0	3	0	0	2	2	YP_001266134	Pput_0786	protein of unknown function DUF159	COG:COG2135(S)	Pput_F1:640585246	0	2	0	0	-19.6976	0.0561713	0.238241	Pput_F1:640585246	0	3	2	2	0.154267	0.839426	0.999999	Pput_F1:640585246	0	2	0	3	0.440994	0.625319	0.870333	Pput_F1:640585246	0	0	2	2	24.2929	0.00893995	0.0224879
Pput_F1:640585247	21	7	34	28	39	21	23	40	YP_001266135	Pput_0787	peptidase M48, Ste24p	COG:COG0501(O)	Pput_F1:640585247	21	7	39	21	0.364267	0.104505	0.341035	Pput_F1:640585247	34	28	23	40	-0.117415	0.511788	0.725842	Pput_F1:640585247	21	7	34	28	0.830459	0.00014739	0.00100337	Pput_F1:640585247	39	21	23	40	0.348777	0.0534405	0.102352
Pput_F1:640585249	3	4	4	4	10	11	11	15	YP_001266137	Pput_0789	rRNA (guanine-N(2)-)-methyltransferase	COG:COG2813(J)	Pput_F1:640585249	3	4	10	11	0.700739	0.0910258	0.305197	Pput_F1:640585249	4	4	11	15	1.04524	0.00527317	0.0324475	Pput_F1:640585249	3	4	4	4	0.169061	0.74361	0.994315	Pput_F1:640585249	10	11	11	15	0.513561	0.0789528	0.1269
Pput_F1:640585250	10	6	6	8	10	13	13	14	YP_001266138	Pput_0790	D-isomer specific 2-hydroxyacid dehydrogenase, NAD-binding	COG:COG1052(C,H,R)	Pput_F1:640585250	10	6	10	13	-0.0349677	0.914552	0.999998	Pput_F1:640585250	6	8	13	14	0.523364	0.104081	0.228388	Pput_F1:640585250	10	6	6	8	-0.0980022	0.788675	1	Pput_F1:640585250	10	13	13	14	0.46033	0.104138	0.162712
Pput_F1:640585251	2	0	4	5	2	7	2	0	YP_001266139	Pput_0791	AMP-dependent synthetase and ligase	COG:COG0318(I,Q)	Pput_F1:640585251	2	0	2	7	1.1062	0.116367	0.365549	Pput_F1:640585251	4	5	2	0	-1.63749	0.0160171	0.0684739	Pput_F1:640585251	2	0	4	5	1.53961	0.0243385	0.0671243	Pput_F1:640585251	2	7	2	0	-1.20409	0.085094	0.134678
Pput_F1:640585252	0	0	18	21	0	0	5	10	YP_001266140	Pput_0792	protein of unknown function DUF1302	COG:none	Pput_F1:640585252	0	0	0	0	-0.4069	0.999998	0.999998	Pput_F1:640585252	18	21	5	10	-1.08893	0.00014083	0.00205811	Pput_F1:640585252	0	0	18	21	24.2966	9.52142e-14	3.50727e-12	Pput_F1:640585252	0	0	5	10	22.6146	4.13466e-07	3.34882e-06
Pput_F1:640585253	15	5	37	40	16	25	3	9	YP_001266141	Pput_0793	protein of unknown function DUF1329	COG:none	Pput_F1:640585253	15	5	16	25	0.319967	0.23298	0.509751	Pput_F1:640585253	37	40	3	9	-1.99231	3.3409e-15	3.32729e-13	Pput_F1:640585253	15	5	37	40	1.3836	7.80721e-10	1.66616e-08	Pput_F1:640585253	16	25	3	9	-0.928678	0.00234002	0.00745534
Pput_F1:640585255	3	9	12	8	9	6	8	19	YP_001266143	Pput_0795	response regulator receiver protein	COG:COG3437(K,T)	Pput_F1:640585255	3	9	9	6	-0.17473	0.653132	0.997294	Pput_F1:640585255	12	8	8	19	0.166689	0.570692	0.788992	Pput_F1:640585255	3	9	12	8	0.546355	0.128073	0.22305	Pput_F1:640585255	9	6	8	19	0.887774	0.00463133	0.0133479
Pput_F1:640585256	2	0	0	0	0	0	3	7	YP_001266144	Pput_0796	histidine kinase	COG:COG0642(T)	Pput_F1:640585256	2	0	0	0	-20.6976	0.0561713	0.238241	Pput_F1:640585256	0	0	3	7	21.7784	0.000391306	0.00449667	Pput_F1:640585256	2	0	0	0	-20.2668	0.100212	0.178694	Pput_F1:640585256	0	0	3	7	22.2091	3.57067e-05	0.000194363
Pput_F1:640585258	7	9	32	28	22	21	33	40	YP_001266146	Pput_0798	OmpA/MotB domain protein	COG:COG2885(M)	Pput_F1:640585258	7	9	22	21	0.590738	0.0358305	0.211755	Pput_F1:640585258	32	28	33	40	0.0626997	0.718734	0.92076	Pput_F1:640585258	7	9	32	28	1.35729	8.37064e-08	1.28572e-06	Pput_F1:640585258	22	21	33	40	0.829247	1.03421e-05	6.39306e-05
Pput_F1:640585259	20	8	3	3	25	21	6	16	YP_001266147	Pput_0799	phosphate acetyltransferase	COG:COG0280(C,H)	Pput_F1:640585259	20	8	25	21	0.0985637	0.679771	0.999998	Pput_F1:640585259	3	3	6	16	1.16587	0.00549269	0.0333147	Pput_F1:640585259	20	8	3	3	-1.50492	0.000127719	0.000878357	Pput_F1:640585259	25	21	6	16	-0.437612	0.0842827	0.133788
Pput_F1:640585261	88	50	59	42	82	97	44	49	YP_001266149	Pput_0801	peptidylprolyl isomerase, FKBP-type	COG:COG1047(O)	Pput_F1:640585261	88	50	82	97	-0.137741	0.225574	0.495158	Pput_F1:640585261	59	42	44	49	-0.215936	0.132758	0.261529	Pput_F1:640585261	88	50	59	42	-0.276604	0.0336583	0.0893458	Pput_F1:640585261	82	97	44	49	-0.354799	0.00477924	0.0137301
Pput_F1:640585262	2	3	2	0	2	7	2	2	YP_001266150	Pput_0802	Peroxiredoxin	COG:COG0386(O)	Pput_F1:640585262	2	3	2	7	0.189914	0.731335	0.999998	Pput_F1:640585262	2	0	2	2	0.559732	0.50739	0.719985	Pput_F1:640585262	2	3	2	0	-0.880762	0.268595	0.427116	Pput_F1:640585262	2	7	2	2	-0.510943	0.381772	0.484466
Pput_F1:640585264	0	0	2	0	3	0	9	14	YP_001266152	Pput_0804	methyl-accepting chemotaxis sensory transducer	COG:COG0840(N,T)	Pput_F1:640585264	0	0	3	0	19.2983	0.079104	0.271315	Pput_F1:640585264	2	0	9	14	2.30893	2.17641e-05	0.000443361	Pput_F1:640585264	0	0	2	0	20.3262	0.0916998	0.177014	Pput_F1:640585264	3	0	9	14	2.33687	9.48682e-07	7.41572e-06
Pput_F1:640585268	62	59	32	38	64	89	43	36	YP_001266156	Pput_0809	thioredoxin reductase	COG:COG0492(O)	Pput_F1:640585268	62	59	64	89	-0.163226	0.181316	0.430705	Pput_F1:640585268	32	38	43	36	-0.0124625	0.939488	0.999999	Pput_F1:640585268	62	59	32	38	-0.511766	0.000522752	0.00292846	Pput_F1:640585268	64	89	43	36	-0.361003	0.0080516	0.0214758
Pput_F1:640585269	19	10	12	15	14	26	21	24	YP_001266157	Pput_0810	nicotinate-nucleotide pyrophosphorylase	COG:COG0157(H)	Pput_F1:640585269	19	10	14	26	-0.0762895	0.75494	0.999998	Pput_F1:640585269	12	15	21	24	0.37741	0.116277	0.234736	Pput_F1:640585269	19	10	12	15	-0.0359298	0.893105	1	Pput_F1:640585269	14	26	21	24	0.41777	0.054431	0.103952
Pput_F1:640585270	0	2	0	0	0	0	0	0	YP_001266158	Pput_0811	protein of unknown function DUF1631	COG:none	Pput_F1:640585270	0	2	0	0	-19.6976	0.0561713	0.238241	Pput_F1:640585270	0	0	0	0	-0.130963	0.999999	0.999999	Pput_F1:640585270	0	2	0	0	-19.2668	0.100212	0.178694	Pput_F1:640585270	0	0	0	0	0.299796	0.999999	0.999999
Pput_F1:640585271	0	0	0	0	0	7	0	0	YP_001266159	Pput_0812	N-acetylmuramoyl-L-alanine amidase, family 2	COG:COG3023(V)	Pput_F1:640585271	0	0	0	7	19.1456	0.00731408	0.0796257	Pput_F1:640585271	0	0	0	0	-0.130963	0.999999	0.999999	Pput_F1:640585271	0	0	0	0	0.0238597	1	1	Pput_F1:640585271	0	7	0	0	-19.2527	0.00533849	0.0149533
Pput_F1:640585274	6	4	11	10	10	13	15	13	YP_001266162	Pput_0815	D-fructose-responsive transcription factor	COG:COG1609(K)	Pput_F1:640585274	6	4	10	13	0.435036	0.238781	0.520326	Pput_F1:640585274	11	10	15	13	0.154267	0.591887	0.808344	Pput_F1:640585274	6	4	11	10	0.777467	0.0361468	0.0954801	Pput_F1:640585274	10	13	15	13	0.496698	0.0766732	0.123754
Pput_F1:640585275	4	13	0	4	23	13	5	5	YP_001266163	Pput_0816	phosphoenolpyruvate-protein phosphotransferase	COG:COG4668,COG1080,COG1925(G)	Pput_F1:640585275	4	13	23	13	0.352432	0.222292	0.489553	Pput_F1:640585275	0	4	5	5	0.782876	0.16604	0.312663	Pput_F1:640585275	4	13	0	4	-1.41139	0.00417384	0.0163132	Pput_F1:640585275	23	13	5	5	-0.980947	0.00296159	0.00923864
Pput_F1:640585276	8	14	2	2	16	14	2	0	YP_001266164	Pput_0817	1-phosphofructokinase	COG:COG1105(G)	Pput_F1:640585276	8	14	16	14	-0.0877182	0.755225	0.999998	Pput_F1:640585276	2	2	2	0	-0.826562	0.323907	0.524342	Pput_F1:640585276	8	14	2	2	-1.66922	0.000297267	0.00184182	Pput_F1:640585276	16	14	2	0	-2.40806	3.16083e-06	2.13019e-05
Pput_F1:640585277	2	0	0	0	0	0	0	0	YP_001266165	Pput_0818	PTS system, fructose subfamily, IIC subunit	COG:COG1445,COG1299(G)	Pput_F1:640585277	2	0	0	0	-20.6976	0.0561713	0.238241	Pput_F1:640585277	0	0	0	0	-0.130963	0.999999	0.999999	Pput_F1:640585277	2	0	0	0	-20.2668	0.100212	0.178694	Pput_F1:640585277	0	0	0	0	0.299796	0.999999	0.999999
Pput_F1:640585281	2	2	11	6	5	8	16	30	YP_001266169	Pput_0822	outer membrane porin	COG:none	Pput_F1:640585281	2	2	5	8	0.780782	0.146883	0.378305	Pput_F1:640585281	11	6	16	30	0.862013	0.00134704	0.0123624	Pput_F1:640585281	2	2	11	6	1.48245	0.00251403	0.0107991	Pput_F1:640585281	5	8	16	30	1.56368	2.87863e-08	2.81478e-07
Pput_F1:640585282	0	0	3	0	0	0	0	2	YP_001266170	Pput_0823	hypothetical protein	COG:none	Pput_F1:640585282	0	0	0	0	-0.4069	0.999998	0.999998	Pput_F1:640585282	3	0	0	2	-0.53888	0.550175	0.765543	Pput_F1:640585282	0	0	3	0	19.7317	0.0388728	0.0957225	Pput_F1:640585282	0	0	0	2	20.5997	0.0645129	0.109517
Pput_F1:640585283	0	0	0	0	0	2	0	0	YP_001266171	Pput_0824	protein of unknown function UPF0153	COG:COG0727(R)	Pput_F1:640585283	0	0	0	2	19.8928	0.15166	0.378305	Pput_F1:640585283	0	0	0	0	-0.130963	0.999999	0.999999	Pput_F1:640585283	0	0	0	0	0.0238597	1	1	Pput_F1:640585283	0	2	0	0	-19.9999	0.136459	0.194353
Pput_F1:640585284	0	0	0	0	0	3	0	0	YP_001266172	Pput_0825	hypothetical protein	COG:none	Pput_F1:640585284	0	0	0	3	19.2983	0.079104	0.271315	Pput_F1:640585284	0	0	0	0	-0.130963	0.999999	0.999999	Pput_F1:640585284	0	0	0	0	0.0238597	1	1	Pput_F1:640585284	0	3	0	0	-19.4054	0.0681857	0.111679
Pput_F1:640585285	3	0	0	0	0	0	0	2	YP_001266173	Pput_0826	putative CheW protein	COG:COG0745(K,N,T)	Pput_F1:640585285	3	0	0	0	-20.1031	0.0193406	0.146087	Pput_F1:640585285	0	0	0	2	20.1689	0.112793	0.228388	Pput_F1:640585285	3	0	0	0	-19.6723	0.0440866	0.102462	Pput_F1:640585285	0	0	0	2	20.5997	0.0645129	0.109517
Pput_F1:640585288	0	0	0	0	0	0	2	0	YP_001266176	Pput_0829	type I secretion outer membrane protein, TolC family	COG:COG1538(M,U)	Pput_F1:640585288	0	0	0	0	-0.4069	0.999998	0.999998	Pput_F1:640585288	0	0	2	0	19.1689	0.112793	0.228388	Pput_F1:640585288	0	0	0	0	0.0238597	1	1	Pput_F1:640585288	0	0	2	0	19.5997	0.0645129	0.109517
Pput_F1:640585290	0	0	3	0	0	2	3	2	YP_001266178	Pput_0831	transcriptional regulator, NifA subfamily, Fis Family	COG:COG3604(K,T)	Pput_F1:640585290	0	0	0	2	19.8928	0.15166	0.378305	Pput_F1:640585290	3	0	3	2	0.37741	0.600604	0.809065	Pput_F1:640585290	0	0	3	0	19.7317	0.0388728	0.0957225	Pput_F1:640585290	0	2	3	2	1.21628	0.122493	0.185988
Pput_F1:640585293	23	9	16	13	31	39	22	28	YP_001266181	Pput_0835	ubiquinol oxidase, subunit II	COG:COG1622(C)	Pput_F1:640585293	23	9	31	39	0.384886	0.0653864	0.264666	Pput_F1:640585293	16	13	22	28	0.411312	0.0736601	0.197931	Pput_F1:640585293	23	9	16	13	-0.0629109	0.806082	1	Pput_F1:640585293	31	39	22	28	-0.036485	0.843643	0.930498
Pput_F1:640585294	9	3	8	10	13	9	12	15	YP_001266182	Pput_0836	Cytochrome o ubiquinol oxidase, subunit I	COG:COG0843(C)	Pput_F1:640585294	9	3	13	9	0.208263	0.557998	0.906621	Pput_F1:640585294	8	10	12	15	0.27205	0.36766	0.575214	Pput_F1:640585294	9	3	8	10	0.440994	0.231638	0.375	Pput_F1:640585294	13	9	12	15	0.504782	0.0778452	0.125345
Pput_F1:640585298	0	0	2	3	6	0	4	6	YP_001266186	Pput_0840	aminotransferase, class I and II	COG:COG0436(E)	Pput_F1:640585298	0	0	6	0	18.9914	0.0130197	0.112935	Pput_F1:640585298	2	3	4	6	0.559732	0.294571	0.491988	Pput_F1:640585298	0	0	2	3	23.2425	0.00766254	0.0265181	Pput_F1:640585298	6	0	4	6	0.810813	0.108959	0.169554
Pput_F1:640585301	11	5	4	3	12	15	9	7	YP_001266189	Pput_0843	GCN5-related N-acetyltransferase	COG:COG1670(J)	Pput_F1:640585301	11	5	12	15	0.125375	0.689596	0.999998	Pput_F1:640585301	4	3	9	7	0.693263	0.112471	0.228388	Pput_F1:640585301	11	5	4	3	-0.791149	0.0690646	0.1526	Pput_F1:640585301	12	15	9	7	-0.223261	0.475386	0.577116
Pput_F1:640585303	0	0	0	0	3	0	3	0	YP_001266191	Pput_0845	anti-FecI sigma factor, FecR	COG:COG3712(P,T)	Pput_F1:640585303	0	0	3	0	19.2983	0.079104	0.271315	Pput_F1:640585303	0	0	3	0	19.5744	0.052118	0.147989	Pput_F1:640585303	0	0	0	0	0.0238597	1	1	Pput_F1:640585303	3	0	3	0	0.299987	0.713826	0.817147
Pput_F1:640585307	3	0	2	5	7	6	8	4	YP_001266195	Pput_0849	ATPase-like protein	COG:COG2603(R)	Pput_F1:640585307	3	0	7	6	1.06846	0.0656497	0.264666	Pput_F1:640585307	2	5	8	4	0.405581	0.386849	0.596716	Pput_F1:640585307	3	0	2	5	0.882827	0.180813	0.301056	Pput_F1:640585307	7	6	8	4	0.219945	0.583645	0.688947
Pput_F1:640585308	27	10	23	22	23	25	11	14	YP_001266196	Pput_0850	selenide, water dikinase	COG:COG0709(E)	Pput_F1:640585308	27	10	23	25	-0.13759	0.530775	0.873472	Pput_F1:640585308	23	22	11	14	-0.721202	0.00305512	0.0202346	Pput_F1:640585308	27	10	23	22	0.231274	0.296064	0.46436	Pput_F1:640585308	23	25	11	14	-0.352338	0.146528	0.206723
Pput_F1:640585309	30	15	17	18	34	39	25	15	YP_001266197	Pput_0851	phosphonate ABC transporter, periplasmic phosphonate-binding protein	COG:COG3221(P)	Pput_F1:640585309	30	15	34	39	0.0859238	0.649227	0.99361	Pput_F1:640585309	17	18	25	15	0.000116245	0.999599	0.999999	Pput_F1:640585309	30	15	17	18	-0.215785	0.336629	0.520227	Pput_F1:640585309	34	39	25	15	-0.301593	0.120387	0.184784
Pput_F1:640585319	0	4	0	4	0	3	0	2	YP_001266207	Pput_0861	Endoribonuclease L-PSP	COG:COG0251(J)	Pput_F1:640585319	0	4	0	3	-0.685555	0.366222	0.691291	Pput_F1:640585319	0	4	0	2	-0.826562	0.323907	0.524342	Pput_F1:640585319	0	4	0	4	0.0355292	0.959928	1	Pput_F1:640585319	0	3	0	2	-0.105478	0.90771	0.981189
Pput_F1:640585321	4	4	0	5	6	5	12	13	YP_001266208	Pput_0862	S-adenosylmethionine--tRNA-ribosyltransferase- isomerase	COG:COG0809(J)	Pput_F1:640585321	4	4	6	5	-0.0794194	0.864585	0.999998	Pput_F1:640585321	0	5	12	13	1.47602	0.000526255	0.00575244	Pput_F1:640585321	4	4	0	5	-0.434474	0.440069	0.651981	Pput_F1:640585321	6	5	12	13	1.12097	0.00113244	0.00401731
Pput_F1:640585322	5	5	6	12	19	23	27	27	YP_001266209	Pput_0863	queuine tRNA-ribosyltransferase	COG:COG0343(J)	Pput_F1:640585322	5	5	19	23	1.03721	0.00120252	0.0260771	Pput_F1:640585322	6	12	27	27	0.965197	0.000151446	0.00220129	Pput_F1:640585322	5	5	6	12	0.623316	0.106129	0.188335	Pput_F1:640585322	19	23	27	27	0.551302	0.00706825	0.0191791
Pput_F1:640585323	2	7	5	9	11	4	13	14	YP_001266210	Pput_0864	preprotein translocase, YajC subunit	COG:COG1862(U)	Pput_F1:640585323	2	7	11	4	0.112952	0.787861	0.999998	Pput_F1:640585323	5	9	13	14	0.523364	0.104081	0.228388	Pput_F1:640585323	2	7	5	9	0.477362	0.25779	0.411882	Pput_F1:640585323	11	4	13	14	0.887774	0.00463133	0.0133479
Pput_F1:640585324	13	14	46	49	37	33	62	93	YP_001266211	Pput_0865	protein-export membrane protein SecD	COG:COG0342(U)	Pput_F1:640585324	13	14	37	33	0.554785	0.0111178	0.111136	Pput_F1:640585324	46	49	62	93	0.356133	0.00568268	0.0333147	Pput_F1:640585324	13	14	46	49	1.29357	6.67124e-11	1.75872e-09	Pput_F1:640585324	37	33	62	93	1.09492	1.63301e-15	3.6593e-14
Pput_F1:640585325	0	2	5	8	0	0	8	14	YP_001266212	Pput_0866	protein-export membrane protein SecF	COG:COG0341(U)	Pput_F1:640585325	0	2	0	0	-19.6976	0.0561713	0.238241	Pput_F1:640585325	5	8	8	14	0.392678	0.255058	0.439366	Pput_F1:640585325	0	2	5	8	1.90733	0.00215836	0.0094834	Pput_F1:640585325	0	0	8	14	23.9976	8.72323e-10	1.01544e-08
Pput_F1:640585326	6	2	6	4	5	10	10	17	YP_001266213	Pput_0867	17 kDa surface antigen	COG:COG3134(S)	Pput_F1:640585326	6	2	5	10	0.230735	0.594224	0.937716	Pput_F1:640585326	6	4	10	17	0.859837	0.0142385	0.0617539	Pput_F1:640585326	6	2	6	4	0.258673	0.584246	0.824406	Pput_F1:640585326	5	10	10	17	0.887774	0.00463133	0.0133479
Pput_F1:640585327	10	5	28	20	16	11	17	24	YP_001266214	Pput_0868	Inositol-phosphate phosphatase	COG:COG0483(G)	Pput_F1:640585327	10	5	16	11	0.189914	0.552045	0.899121	Pput_F1:640585327	28	20	17	24	-0.291044	0.170245	0.319239	Pput_F1:640585327	10	5	28	20	1.19868	1.07645e-05	0.00010301	Pput_F1:640585327	16	11	17	24	0.717722	0.00331206	0.0102242
Pput_F1:640585328	13	13	12	7	11	6	6	10	YP_001266215	Pput_0869	RNA methyltransferase, TrmH family, group 1	COG:COG0565(J)	Pput_F1:640585328	13	13	11	6	-0.822756	0.00741646	0.0800784	Pput_F1:640585328	12	7	6	10	-0.305265	0.367136	0.575214	Pput_F1:640585328	13	13	12	7	-0.278128	0.354069	0.544675	Pput_F1:640585328	11	6	6	10	0.239363	0.492992	0.597142
Pput_F1:640585329	7	0	9	6	3	4	19	33	YP_001266216	Pput_0870	serine O-acetyltransferase	COG:COG1045(E)	Pput_F1:640585329	7	0	3	4	-0.397873	0.458136	0.802373	Pput_F1:640585329	9	6	19	33	1.10978	3.76698e-05	0.000698581	Pput_F1:640585329	7	0	9	6	0.797669	0.0706423	0.15583	Pput_F1:640585329	3	4	19	33	2.30532	2.41309e-13	4.47504e-12
Pput_F1:640585330	14	18	9	9	22	12	14	11	YP_001266217	Pput_0871	transcriptional regulator, BadM/Rrf2 family	COG:COG1959(K)	Pput_F1:640585330	14	18	22	12	-0.337249	0.172646	0.413396	Pput_F1:640585330	9	9	14	11	0.195089	0.526099	0.742615	Pput_F1:640585330	14	18	9	9	-0.539835	0.0616933	0.138707	Pput_F1:640585330	22	12	14	11	-0.00749748	0.977293	0.999999
Pput_F1:640585331	67	44	46	39	62	75	49	53	YP_001266218	Pput_0872	cysteine desulfurase IscS	COG:COG1104(E)	Pput_F1:640585331	67	44	62	75	-0.187422	0.143797	0.378305	Pput_F1:640585331	46	39	49	53	0.0489064	0.738954	0.936231	Pput_F1:640585331	67	44	46	39	-0.23135	0.107049	0.189752	Pput_F1:640585331	62	75	49	53	0.00497911	0.969633	0.999999
Pput_F1:640585332	29	24	13	17	25	30	23	37	YP_001266219	Pput_0873	FeS cluster assembly scaffold IscU	COG:COG0822(C)	Pput_F1:640585332	29	24	25	30	-0.360832	0.061831	0.256184	Pput_F1:640585332	13	17	23	37	0.559732	0.0102456	0.0518842	Pput_F1:640585332	29	24	13	17	-0.533565	0.01729	0.0513936	Pput_F1:640585332	25	30	23	37	0.386999	0.0382239	0.075516
Pput_F1:640585333	9	10	3	4	4	12	3	3	YP_001266220	Pput_0874	iron-sulfur cluster assembly protein IscA	COG:COG0316(S)	Pput_F1:640585333	9	10	4	12	-0.569723	0.0926805	0.308965	Pput_F1:640585333	3	4	3	3	-0.287566	0.604528	0.809065	Pput_F1:640585333	9	10	3	4	-0.963	0.0208904	0.058576	Pput_F1:640585333	4	12	3	3	-0.680842	0.137136	0.195008
Pput_F1:640585334	3	4	0	0	2	7	5	8	YP_001266221	Pput_0875	co-chaperone Hsc20	COG:COG1076(O)	Pput_F1:640585334	3	4	2	7	-0.146559	0.771964	0.999998	Pput_F1:640585334	0	0	5	8	23.0407	5.27887e-05	0.00088718	Pput_F1:640585334	3	4	0	0	-22.5196	0.0021028	0.00934617	Pput_F1:640585334	2	7	5	8	0.667712	0.119459	0.184084
Pput_F1:640585335	21	2	28	21	15	19	30	39	YP_001266222	Pput_0876	Fe-S protein assembly chaperone HscA	COG:COG0443(O)	Pput_F1:640585335	21	2	15	19	-0.00700685	0.979299	0.999998	Pput_F1:640585335	28	21	30	39	0.208871	0.261151	0.447071	Pput_F1:640585335	21	2	28	21	0.791855	0.00116133	0.00579372	Pput_F1:640585335	15	19	30	39	1.00773	5.90941e-07	4.68177e-06
Pput_F1:640585336	13	5	12	6	8	12	7	8	YP_001266223	Pput_0877	ferredoxin, 2Fe-2S type, ISC system	COG:COG0633(C)	Pput_F1:640585336	13	5	8	12	-0.292513	0.370011	0.693381	Pput_F1:640585336	12	6	7	8	-0.315737	0.365155	0.57354	Pput_F1:640585336	13	5	12	6	0.0355292	0.915118	1	Pput_F1:640585336	8	12	7	8	0.0123051	0.97127	0.999999
Pput_F1:640585338	386	257	136	126	336	500	174	159	YP_001266225	Pput_0879	Nucleoside-diphosphate kinase	COG:COG0105(F)	Pput_F1:640585338	386	257	336	500	-0.135389	0.0100941	0.102427	Pput_F1:640585338	136	126	174	159	0.106383	0.196829	0.359806	Pput_F1:640585338	386	257	136	126	-0.862271	5.56538e-35	6.50665e-33	Pput_F1:640585338	336	500	174	159	-0.620499	2.56454e-23	9.99427e-22
Pput_F1:640585339	4	0	3	10	2	3	7	9	YP_001266226	Pput_0880	radical SAM enzyme, Cfr family	COG:COG0820(R)	Pput_F1:640585339	4	0	2	3	-0.17473	0.795273	0.999998	Pput_F1:640585339	3	10	7	9	0.0742242	0.842251	0.999999	Pput_F1:640585339	4	0	3	10	1.21418	0.0208186	0.0584354	Pput_F1:640585339	2	3	7	9	1.46314	0.00171687	0.00558242
Pput_F1:640585341	2	6	19	14	11	5	13	25	YP_001266228	Pput_0882	helix-turn-helix domain protein	COG:COG1426(S)	Pput_F1:640585341	2	6	11	5	0.295274	0.488867	0.835174	Pput_F1:640585341	19	14	13	25	0.00766345	0.974305	0.999999	Pput_F1:640585341	2	6	19	14	1.4526	3.24797e-05	0.000262276	Pput_F1:640585341	11	5	13	25	1.16498	3.66181e-05	0.00019852
Pput_F1:640585342	25	14	29	28	36	48	34	32	YP_001266229	Pput_0883	1-hydroxy-2-methyl-2-(E)-butenyl 4-diphosphate synthase	COG:COG0821(I)	Pput_F1:640585342	25	14	36	48	0.369382	0.051756	0.238241	Pput_F1:640585342	29	28	34	32	0.0131883	0.941847	0.999999	Pput_F1:640585342	25	14	29	28	0.415019	0.0437838	0.102462	Pput_F1:640585342	36	48	34	32	0.0588252	0.720957	0.824608
Pput_F1:640585343	14	8	25	15	13	16	26	30	YP_001266230	Pput_0884	histidyl-tRNA synthetase	COG:COG0124(J)	Pput_F1:640585343	14	8	13	16	-0.12162	0.668042	0.999998	Pput_F1:640585343	25	15	26	30	0.203057	0.324335	0.524342	Pput_F1:640585343	14	8	25	15	0.633366	0.0146266	0.0463261	Pput_F1:640585343	13	16	26	30	0.958043	1.50459e-05	9.09177e-05
Pput_F1:640585344	2	8	40	29	16	6	44	52	YP_001266231	Pput_0885	hypothetical protein	COG:COG2976(S)	Pput_F1:640585344	2	8	16	6	0.390584	0.29524	0.597367	Pput_F1:640585344	40	29	44	52	0.196827	0.210266	0.376184	Pput_F1:640585344	2	8	40	29	1.96705	6.72133e-13	2.25921e-11	Pput_F1:640585344	16	6	44	52	1.77329	4.93713e-18	1.36865e-16
Pput_F1:640585345	8	8	30	27	8	9	26	53	YP_001266232	Pput_0886	Pyrrolo-quinoline quinone	COG:COG1520(S)	Pput_F1:640585345	8	8	8	9	-0.337249	0.334886	0.653259	Pput_F1:640585345	30	27	26	53	0.192981	0.26468	0.452175	Pput_F1:640585345	8	8	30	27	1.30599	3.59043e-07	4.95111e-06	Pput_F1:640585345	8	9	26	53	1.83622	1.13418e-15	2.60667e-14
Pput_F1:640585346	20	22	13	14	23	28	27	41	YP_001266233	Pput_0887	small GTP-binding protein	COG:COG1160(R)	Pput_F1:640585346	20	22	23	28	-0.203717	0.33023	0.647222	Pput_F1:640585346	13	14	27	41	0.790256	0.000273746	0.00353895	Pput_F1:640585346	20	22	13	14	-0.406304	0.0956936	0.178694	Pput_F1:640585346	23	28	27	41	0.587669	0.00140138	0.00470452
Pput_F1:640585347	0	0	0	0	0	0	0	3	YP_001266234	Pput_0888	aminotransferase, class I and II	COG:COG0436(E)	Pput_F1:640585347	0	0	0	0	-0.4069	0.999998	0.999998	Pput_F1:640585347	0	0	0	3	19.5744	0.052118	0.147989	Pput_F1:640585347	0	0	0	0	0.0238597	1	1	Pput_F1:640585347	0	0	0	3	20.0052	0.0235688	0.0497071
Pput_F1:640585348	4	4	4	2	5	7	5	0	YP_001266235	Pput_0889	Nitrilase/cyanide hydratase and apolipoprotein N-acyltransferase	COG:COG0388(R)	Pput_F1:640585348	4	4	5	7	0.00759195	0.986726	0.999998	Pput_F1:640585348	4	2	5	0	-0.315737	0.601085	0.809065	Pput_F1:640585348	4	4	4	2	-0.252153	0.638999	0.885249	Pput_F1:640585348	5	7	5	0	-0.575482	0.263358	0.34868
Pput_F1:640585349	0	0	2	5	13	8	5	0	YP_001266236	Pput_0890	flavodoxin/nitric oxide synthase	COG:COG0369(P,S)	Pput_F1:640585349	0	0	13	8	22.2442	3.38928e-06	0.000154471	Pput_F1:640585349	2	5	5	0	-0.469887	0.418301	0.634411	Pput_F1:640585349	0	0	2	5	21.579	0.00160415	0.00740892	Pput_F1:640585349	13	8	5	0	-1.1351	0.011607	0.0282536
Pput_F1:640585350	3	4	18	12	38	31	14	27	YP_001266237	Pput_0891	TonB-dependent siderophore receptor	COG:COG4774(P)	Pput_F1:640585350	3	4	38	31	1.89032	1.20805e-09	1.54687e-07	Pput_F1:640585350	18	12	14	27	0.17896	0.454562	0.674304	Pput_F1:640585350	3	4	18	12	1.49082	5.61461e-05	0.000424092	Pput_F1:640585350	38	31	14	27	-0.220547	0.259349	0.34439
Pput_F1:640585351	0	0	0	2	8	13	4	11	YP_001266238	Pput_0892	2OG-Fe(II) oxygenase	COG:COG3128(S)	Pput_F1:640585351	0	0	8	13	23.2442	3.38928e-06	0.000154471	Pput_F1:640585351	0	2	4	11	1.88149	0.00195316	0.0156778	Pput_F1:640585351	0	0	0	2	19.3262	0.0916998	0.177014	Pput_F1:640585351	8	13	4	11	-0.036485	0.913971	0.985828
Pput_F1:640585352	0	0	0	0	0	0	3	2	YP_001266239	Pput_0893	Sel1 domain protein repeat-containing protein	COG:COG0790(R)	Pput_F1:640585352	0	0	0	0	-0.4069	0.999998	0.999998	Pput_F1:640585352	0	0	3	2	22.0852	0.0121652	0.0549786	Pput_F1:640585352	0	0	0	0	0.0238597	1	1	Pput_F1:640585352	0	0	3	2	22.516	0.00346762	0.0102242
Pput_F1:640585353	0	0	14	8	0	4	28	25	YP_001266240	Pput_0894	Ornithine decarboxylase	COG:COG0019(E)	Pput_F1:640585353	0	0	0	4	19.586	0.0426063	0.218225	Pput_F1:640585353	14	8	28	25	0.745834	0.00216596	0.0170634	Pput_F1:640585353	0	0	14	8	22.7241	2.22558e-08	3.83627e-07	Pput_F1:640585353	0	4	28	25	2.88398	4.44288e-16	1.06669e-14
Pput_F1:640585355	0	0	0	0	0	0	2	0	YP_001266242	Pput_0896	anti-FecI sigma factor, FecR	COG:COG3712(P,T)	Pput_F1:640585355	0	0	0	0	-0.4069	0.999998	0.999998	Pput_F1:640585355	0	0	2	0	19.1689	0.112793	0.228388	Pput_F1:640585355	0	0	0	0	0.0238597	1	1	Pput_F1:640585355	0	0	2	0	19.5997	0.0645129	0.109517
Pput_F1:640585356	0	0	3	0	0	0	2	0	YP_001266243	Pput_0897	TonB-dependent siderophore receptor	COG:COG4772(P)	Pput_F1:640585356	0	0	0	0	-0.4069	0.999998	0.999998	Pput_F1:640585356	3	0	2	0	-0.53888	0.550175	0.765543	Pput_F1:640585356	0	0	3	0	19.7317	0.0388728	0.0957225	Pput_F1:640585356	0	0	2	0	19.5997	0.0645129	0.109517
Pput_F1:640585357	2	2	14	11	0	2	40	33	YP_001266244	Pput_0898	glycine betaine/L-proline ABC transporter, ATPase subunit	COG:COG1125(E)	Pput_F1:640585357	2	2	0	2	-1.09102	0.190824	0.443447	Pput_F1:640585357	14	11	40	33	0.938168	1.62415e-05	0.000346614	Pput_F1:640585357	2	2	14	11	1.86811	2.60155e-05	0.000217254	Pput_F1:640585357	0	2	40	33	3.8973	2.07937e-25	9.47699e-24
Pput_F1:640585358	0	0	0	0	0	0	0	2	YP_001266245	Pput_0899	binding-protein-dependent transport systems inner membrane component	COG:COG1174(E)	Pput_F1:640585358	0	0	0	0	-0.4069	0.999998	0.999998	Pput_F1:640585358	0	0	0	2	20.1689	0.112793	0.228388	Pput_F1:640585358	0	0	0	0	0.0238597	1	1	Pput_F1:640585358	0	0	0	2	20.5997	0.0645129	0.109517
Pput_F1:640585359	0	0	7	0	0	0	9	24	YP_001266246	Pput_0900	Substrate-binding region of ABC-type glycine betaine transport system	COG:COG1732(M)	Pput_F1:640585359	0	0	0	0	-0.4069	0.999998	0.999998	Pput_F1:640585359	7	0	9	24	1.41718	0.000103997	0.00159798	Pput_F1:640585359	0	0	7	0	19.579	0.00160415	0.00740892	Pput_F1:640585359	0	0	9	24	22.4031	5.95238e-14	1.17601e-12
Pput_F1:640585361	13	8	8	12	11	18	14	16	YP_001266248	Pput_0902	peptide chain release factor 3	COG:COG4108(J)	Pput_F1:640585361	13	8	11	18	-0.0750998	0.793673	0.999998	Pput_F1:640585361	8	12	14	16	0.27205	0.342318	0.543984	Pput_F1:640585361	13	8	8	12	-0.013261	0.966144	1	Pput_F1:640585361	11	18	14	16	0.333889	0.200411	0.274113
Pput_F1:640585362	0	0	0	2	0	0	0	0	YP_001266249	Pput_0903	extracellular solute-binding protein, family 1	COG:COG0687(E)	Pput_F1:640585362	0	0	0	0	-0.4069	0.999998	0.999998	Pput_F1:640585362	0	2	0	0	-19.4333	0.0808211	0.197931	Pput_F1:640585362	0	0	0	2	19.3262	0.0916998	0.177014	Pput_F1:640585362	0	0	0	0	0.299796	0.999999	0.999999
Pput_F1:640585375	0	0	2	2	0	0	2	4	YP_001266262	Pput_0917	oligopeptide/dipeptide ABC transporter, ATPase subunit	COG:COG4608(E)	Pput_F1:640585375	0	0	0	0	-0.4069	0.999998	0.999998	Pput_F1:640585375	2	2	2	4	0.27205	0.671076	0.876834	Pput_F1:640585375	0	0	2	2	24.0194	0.0170759	0.0508495	Pput_F1:640585375	0	0	2	4	22.6983	0.00136524	0.0046004
Pput_F1:640585376	0	0	2	0	0	0	0	3	YP_001266263	Pput_0918	oligopeptide/dipeptide ABC transporter, ATPase subunit	COG:COG0444(E,P)	Pput_F1:640585376	0	0	0	0	-0.4069	0.999998	0.999998	Pput_F1:640585376	2	0	0	3	0.27205	0.763957	0.949071	Pput_F1:640585376	0	0	2	0	20.3262	0.0916998	0.177014	Pput_F1:640585376	0	0	0	3	20.0052	0.0235688	0.0497071
Pput_F1:640585378	0	0	3	0	2	0	0	0	YP_001266265	Pput_0920	Alkaline phosphatase	COG:COG0601(E,P)	Pput_F1:640585378	0	0	2	0	18.8928	0.15166	0.378305	Pput_F1:640585378	3	0	0	0	-19.8388	0.0324897	0.107725	Pput_F1:640585378	0	0	3	0	19.7317	0.0388728	0.0957225	Pput_F1:640585378	2	0	0	0	-18.9999	0.136459	0.194353
Pput_F1:640585379	0	0	3	3	0	0	0	4	YP_001266266	Pput_0921	extracellular solute-binding protein, family 5	COG:COG0747(E)	Pput_F1:640585379	0	0	0	0	-0.4069	0.999998	0.999998	Pput_F1:640585379	3	3	0	4	-0.53888	0.398117	0.61034	Pput_F1:640585379	0	0	3	3	24.4248	0.00348796	0.013957	Pput_F1:640585379	0	0	0	4	20.2929	0.00893995	0.0224879
Pput_F1:640585381	2	0	0	0	0	0	0	0	YP_001266268	Pput_0923	extracellular solute-binding protein, family 5	COG:COG0747(E)	Pput_F1:640585381	2	0	0	0	-20.6976	0.0561713	0.238241	Pput_F1:640585381	0	0	0	0	-0.130963	0.999999	0.999999	Pput_F1:640585381	2	0	0	0	-20.2668	0.100212	0.178694	Pput_F1:640585381	0	0	0	0	0.299796	0.999999	0.999999
Pput_F1:640585382	7	5	19	14	5	13	7	8	YP_001266269	Pput_0924	extracellular solute-binding protein, family 5	COG:COG0747(E)	Pput_F1:640585382	7	5	5	13	0.00759195	0.983743	0.999998	Pput_F1:640585382	19	14	7	8	-0.921873	0.00201838	0.016153	Pput_F1:640585382	7	5	19	14	1.04713	0.000935433	0.00483727	Pput_F1:640585382	5	13	7	8	0.117666	0.736965	0.840415
Pput_F1:640585383	6	8	6	10	13	14	3	9	YP_001266270	Pput_0925	protein of unknown function DUF541	COG:COG3471(S)	Pput_F1:640585383	6	8	13	14	0.258906	0.426031	0.768341	Pput_F1:640585383	6	10	3	9	-0.421097	0.267105	0.455162	Pput_F1:640585383	6	8	6	10	0.169061	0.643683	0.889975	Pput_F1:640585383	13	14	3	9	-0.510943	0.129794	0.194353
Pput_F1:640585384	3	3	2	2	2	5	0	7	YP_001266271	Pput_0926	integral membrane sensor signal transduction histidine kinase	COG:COG0642(T)	Pput_F1:640585384	3	3	2	5	-0.243722	0.662706	0.999998	Pput_F1:640585384	2	2	0	7	0.426201	0.489645	0.705982	Pput_F1:640585384	3	3	2	2	-0.369936	0.562842	0.79825	Pput_F1:640585384	2	5	0	7	0.299987	0.575358	0.679762
Pput_F1:640585385	41	22	14	6	29	23	10	6	YP_001266272	Pput_0927	two component transcriptional regulator, Fis family	COG:COG4567(K,T)	Pput_F1:640585385	41	22	29	23	-0.589764	0.00160684	0.0317705	Pput_F1:640585385	14	6	10	6	-0.356559	0.285842	0.480995	Pput_F1:640585385	41	22	14	6	-1.11187	2.87594e-06	3.19562e-05	Pput_F1:640585385	29	23	10	6	-0.878668	0.00101952	0.0036263
Pput_F1:640585388	0	0	0	2	0	4	5	5	YP_001266275	Pput_0930	YceI family protein	COG:none	Pput_F1:640585388	0	0	0	4	19.586	0.0426063	0.218225	Pput_F1:640585388	0	2	5	5	1.47602	0.0283262	0.100487	Pput_F1:640585388	0	0	0	2	19.3262	0.0916998	0.177014	Pput_F1:640585388	0	4	5	5	1.21628	0.0289549	0.0600769
Pput_F1:640585390	11	11	9	9	14	15	0	0	YP_001266277	Pput_0932	intracellular protease, PfpI family	COG:COG0693(R)	Pput_F1:640585390	11	11	14	15	-0.12162	0.668042	0.999998	Pput_F1:640585390	9	9	0	0	-25.6305	1.6248e-07	5.32816e-06	Pput_F1:640585390	11	11	9	9	-0.165141	0.602545	0.84608	Pput_F1:640585390	14	15	0	0	-24.6741	1.42502e-08	1.44056e-07
Pput_F1:640585394	142	110	118	104	81	95	97	123	YP_001266281	Pput_0936	hydro-lyase, Fe-S type, tartrate/fumarate subfamily, alpha subunit	COG:COG1951,COG1838(C)	Pput_F1:640585394	142	110	81	95	-0.756818	6.8758e-15	2.05434e-12	Pput_F1:640585394	118	104	97	123	-0.142465	0.13437	0.26451	Pput_F1:640585394	142	110	118	104	-0.0912225	0.321286	0.499675	Pput_F1:640585394	81	95	97	123	0.523131	2.06161e-07	1.75989e-06
Pput_F1:640585398	4	5	10	4	13	5	9	5	YP_001266285	Pput_0940	two component transcriptional regulator, winged helix family	COG:COG0745(K,T)	Pput_F1:640585398	4	5	13	5	0.295274	0.462891	0.806684	Pput_F1:640585398	10	4	9	5	-0.133415	0.724199	0.925557	Pput_F1:640585398	4	5	10	4	0.477362	0.25779	0.411882	Pput_F1:640585398	13	5	9	5	0.0486728	0.891471	0.971299
Pput_F1:640585399	0	0	2	0	0	0	0	0	YP_001266286	Pput_0941	integral membrane sensor signal transduction histidine kinase	COG:COG0642(T)	Pput_F1:640585399	0	0	0	0	-0.4069	0.999998	0.999998	Pput_F1:640585399	2	0	0	0	-20.4333	0.0808211	0.197931	Pput_F1:640585399	0	0	2	0	20.3262	0.0916998	0.177014	Pput_F1:640585399	0	0	0	0	0.299796	0.999999	0.999999
Pput_F1:640585400	0	0	0	0	36	41	0	0	YP_001266287	Pput_0942	Methyltransferase type 11	COG:COG2226(H)	Pput_F1:640585400	0	0	36	41	26.5435	5.79818e-19	2.59855e-16	Pput_F1:640585400	0	0	0	0	-0.130963	0.999999	0.999999	Pput_F1:640585400	0	0	0	0	0.0238597	1	1	Pput_F1:640585400	36	41	0	0	-26.6506	2.47253e-20	8.01041e-19
Pput_F1:640585401	0	0	0	0	7	6	0	2	YP_001266288	Pput_0943	lipopolysaccharide kinase	COG:none	Pput_F1:640585401	0	0	7	6	22.7646	0.000256966	0.00708036	Pput_F1:640585401	0	0	0	2	20.1689	0.112793	0.228388	Pput_F1:640585401	0	0	0	0	0.0238597	1	1	Pput_F1:640585401	7	6	0	2	-1.57181	0.0139021	0.0332317
Pput_F1:640585405	0	0	0	0	0	0	2	3	YP_001266292	Pput_0947	uncharacterised conserved protein UCP028101	COG:COG3490(S)	Pput_F1:640585405	0	0	0	0	-0.4069	0.999998	0.999998	Pput_F1:640585405	0	0	2	3	23.0852	0.0121652	0.0549786	Pput_F1:640585405	0	0	0	0	0.0238597	1	1	Pput_F1:640585405	0	0	2	3	23.516	0.00346762	0.0102242
Pput_F1:640585406	6	11	48	48	62	32	39	65	YP_001266293	Pput_0948	periplasmic lipoprotein-like protein	COG:COG3489(R)	Pput_F1:640585406	6	11	62	32	1.31221	1.1559e-08	1.15119e-06	Pput_F1:640585406	48	48	39	65	-0.0533724	0.706217	0.909056	Pput_F1:640585406	6	11	48	48	1.76666	1.38542e-15	6.42308e-14	Pput_F1:640585406	62	32	39	65	0.401083	0.00482696	0.0138524
Pput_F1:640585407	0	0	0	0	0	0	5	5	YP_001266294	Pput_0949	protein of unknown function DUF1111	COG:COG3488(C)	Pput_F1:640585407	0	0	0	0	-0.4069	0.999998	0.999998	Pput_F1:640585407	0	0	5	5	23.7784	0.000391306	0.00449667	Pput_F1:640585407	0	0	0	0	0.0238597	1	1	Pput_F1:640585407	0	0	5	5	24.2091	3.57067e-05	0.000194363
Pput_F1:640585410	34	26	154	114	131	138	147	205	YP_001266297	Pput_0952	Uncharacterized iron-regulated protein	COG:COG3487(P)	Pput_F1:640585410	34	26	131	138	1.10249	1.09086e-17	4.19046e-15	Pput_F1:640585410	154	114	147	205	0.139229	0.0850454	0.207332	Pput_F1:640585410	34	26	154	114	1.53217	1.67231e-34	1.87368e-32	Pput_F1:640585410	131	138	147	205	0.568907	1.5813e-12	2.64106e-11
Pput_F1:640585411	0	0	5	3	0	0	2	5	YP_001266298	Pput_0953	diguanylate cyclase/phosphodiesterase	COG:COG5001(T)	Pput_F1:640585411	0	0	0	0	-0.4069	0.999998	0.999998	Pput_F1:640585411	5	3	2	5	-0.266947	0.605466	0.809194	Pput_F1:640585411	0	0	5	3	22.7125	0.000743546	0.00388987	Pput_F1:640585411	0	0	2	5	22.8525	0.000543295	0.00207223
Pput_F1:640585412	3	0	13	15	4	2	10	9	YP_001266299	Pput_0954	Superoxide dismutase	COG:COG0605(P)	Pput_F1:640585412	3	0	4	2	0.295274	0.67169	0.999998	Pput_F1:640585412	13	15	10	9	-0.521181	0.0762151	0.197931	Pput_F1:640585412	3	0	13	15	2.26912	8.8606e-07	1.10306e-05	Pput_F1:640585412	4	2	10	9	1.45267	0.000672572	0.00252238
Pput_F1:640585415	0	0	0	3	0	0	5	0	YP_001266302	Pput_0957	NAD-dependent epimerase/dehydratase	COG:COG0451(G,M)	Pput_F1:640585415	0	0	0	0	-0.4069	0.999998	0.999998	Pput_F1:640585415	0	3	5	0	0.37741	0.600604	0.809065	Pput_F1:640585415	0	0	0	3	19.7317	0.0388728	0.0957225	Pput_F1:640585415	0	0	5	0	19.516	0.00346762	0.0102242
Pput_F1:640585416	4	5	24	15	7	8	16	26	YP_001266303	Pput_0958	hypothetical protein	COG:none	Pput_F1:640585416	4	5	7	8	0.112952	0.787861	0.999998	Pput_F1:640585416	24	15	16	26	-0.0593072	0.789791	0.970233	Pput_F1:640585416	4	5	24	15	1.50187	3.93612e-06	4.16702e-05	Pput_F1:640585416	7	8	16	26	1.32961	1.89965e-06	1.3478e-05
Pput_F1:640585417	23	20	13	11	27	31	20	23	YP_001266304	Pput_0959	NADH:flavin oxidoreductase/NADH oxidase	COG:COG1902(C)	Pput_F1:640585417	23	20	27	31	-0.0986303	0.624966	0.968275	Pput_F1:640585417	13	11	20	23	0.449731	0.072489	0.1961	Pput_F1:640585417	23	20	13	11	-0.547617	0.0283149	0.0767527	Pput_F1:640585417	27	31	20	23	0.000744324	0.997049	0.999999
Pput_F1:640585422	0	0	4	3	0	0	4	4	YP_001266309	Pput_0964	hypothetical protein	COG:none	Pput_F1:640585422	0	0	0	0	-0.4069	0.999998	0.999998	Pput_F1:640585422	4	3	4	4	0.000116245	0.999821	0.999999	Pput_F1:640585422	0	0	4	3	23.579	0.00160415	0.00740892	Pput_F1:640585422	0	0	4	4	23.986	0.000217958	0.000960803
Pput_F1:640585427	0	2	0	0	0	0	0	0	YP_001266314	Pput_0969	rare lipoprotein A	COG:COG0797(M)	Pput_F1:640585427	0	2	0	0	-19.6976	0.0561713	0.238241	Pput_F1:640585427	0	0	0	0	-0.130963	0.999999	0.999999	Pput_F1:640585427	0	2	0	0	-19.2668	0.100212	0.178694	Pput_F1:640585427	0	0	0	0	0.299796	0.999999	0.999999
Pput_F1:640585428	94	49	81	89	95	125	81	123	YP_001266315	Pput_0970	glutamyl-tRNA(Gln) amidotransferase, B subunit	COG:COG0064(J)	Pput_F1:640585428	94	49	95	125	0.0329098	0.759054	0.999998	Pput_F1:640585428	81	89	81	123	0.0489064	0.637448	0.844383	Pput_F1:640585428	94	49	81	89	0.208483	0.0655917	0.146492	Pput_F1:640585428	95	125	81	123	0.22448	0.0212307	0.0477736
Pput_F1:640585429	65	60	63	63	84	88	67	73	YP_001266316	Pput_0971	glutamyl-tRNA(Gln) amidotransferase, A subunit	COG:COG0154(J)	Pput_F1:640585429	65	60	84	88	-0.0786924	0.504092	0.845437	Pput_F1:640585429	63	63	67	73	-0.0280546	0.819334	0.994668	Pput_F1:640585429	65	60	63	63	0.0434974	0.730427	0.983534	Pput_F1:640585429	84	88	67	73	0.0941352	0.409079	0.514987
Pput_F1:640585430	12	0	0	11	24	20	24	19	YP_001266317	Pput_0972	glutamyl-tRNA(Gln) amidotransferase, C subunit	COG:COG0721(J)	Pput_F1:640585430	12	0	24	20	0.90141	0.0028371	0.0456824	Pput_F1:640585430	0	11	24	19	1.22989	5.58813e-05	0.000933321	Pput_F1:640585430	12	0	0	11	-0.0514822	0.901812	1	Pput_F1:640585430	24	20	24	19	0.276998	0.197395	0.270538
Pput_F1:640585431	61	46	59	54	81	77	50	65	YP_001266318	Pput_0973	cell shape determining protein, MreB/Mrl family	COG:COG1077(D)	Pput_F1:640585431	61	46	81	77	-0.00810696	0.948385	0.999998	Pput_F1:640585431	59	54	50	65	-0.115871	0.381912	0.592249	Pput_F1:640585431	61	46	59	54	0.0900882	0.504118	0.729548	Pput_F1:640585431	81	77	50	65	-0.0176757	0.885289	0.966246
Pput_F1:640585432	0	3	8	7	5	0	16	12	YP_001266319	Pput_0974	rod shape-determining protein MreC	COG:COG1792(M)	Pput_F1:640585432	0	3	5	0	0.112952	0.876539	0.999998	Pput_F1:640585432	8	7	16	12	0.490739	0.117584	0.236487	Pput_F1:640585432	0	3	8	7	1.64497	0.00246671	0.0106128	Pput_F1:640585432	5	0	16	12	2.02275	4.86801e-07	3.90749e-06
Pput_F1:640585434	0	0	2	0	2	0	2	0	YP_001266321	Pput_0976	maf protein	COG:COG0424(D)	Pput_F1:640585434	0	0	2	0	18.8928	0.15166	0.378305	Pput_F1:640585434	2	0	2	0	-0.133415	0.893904	0.999999	Pput_F1:640585434	0	0	2	0	20.3262	0.0916998	0.177014	Pput_F1:640585434	2	0	2	0	0.299987	0.764614	0.856329
Pput_F1:640585435	5	0	4	0	5	8	9	10	YP_001266322	Pput_0977	ribonuclease, Rne/Rng family	COG:COG1530(J)	Pput_F1:640585435	5	0	5	8	0.557638	0.271787	0.562567	Pput_F1:640585435	4	0	9	10	1.42473	0.00312653	0.0205556	Pput_F1:640585435	5	0	4	0	-0.187614	0.779133	1	Pput_F1:640585435	5	8	9	10	0.679477	0.0561074	0.106699
Pput_F1:640585436	0	0	3	3	0	2	9	14	YP_001266323	Pput_0978	membrane protein-like protein	COG:COG3164(S)	Pput_F1:640585436	0	0	0	2	19.8928	0.15166	0.378305	Pput_F1:640585436	3	3	9	14	1.21032	0.00356296	0.0228659	Pput_F1:640585436	0	0	3	3	24.4248	0.00348796	0.013957	Pput_F1:640585436	0	2	9	14	2.74233	1.50809e-07	1.31238e-06
Pput_F1:640585437	3	0	2	3	6	5	3	11	YP_001266324	Pput_0979	Nitrilase/cyanide hydratase and apolipoprotein N-acyltransferase	COG:COG0388(R)	Pput_F1:640585437	3	0	6	5	0.90141	0.135587	0.378305	Pput_F1:640585437	2	3	3	11	0.896204	0.0683318	0.186542	Pput_F1:640585437	3	0	2	3	0.546355	0.446734	0.657508	Pput_F1:640585437	6	5	3	11	0.541149	0.177172	0.245702
Pput_F1:640585438	20	4	14	20	33	31	30	30	YP_001266325	Pput_0980	peptidase U62, modulator of DNA gyrase	COG:COG0312(R)	Pput_F1:640585438	20	4	33	31	0.582956	0.0113399	0.112521	Pput_F1:640585438	14	20	30	30	0.434569	0.0395916	0.125841	Pput_F1:640585438	20	4	14	20	0.383836	0.146686	0.250437	Pput_F1:640585438	33	31	30	30	0.235449	0.191184	0.262829
Pput_F1:640585439	6	6	4	3	9	18	6	6	YP_001266326	Pput_0981	protein of unknown function DUF615	COG:COG3028(S)	Pput_F1:640585439	6	6	9	18	0.413057	0.222853	0.490386	Pput_F1:640585439	4	3	6	6	0.405581	0.386849	0.596716	Pput_F1:640585439	6	6	4	3	-0.503467	0.281515	0.445655	Pput_F1:640585439	9	18	6	6	-0.510943	0.129794	0.194353
Pput_F1:640585440	13	14	27	35	26	24	31	29	YP_001266327	Pput_0982	peptidase U62, modulator of DNA gyrase	COG:COG0312(R)	Pput_F1:640585440	13	14	26	24	0.218313	0.355851	0.684466	Pput_F1:640585440	27	35	31	29	-0.166205	0.358796	0.565534	Pput_F1:640585440	13	14	27	35	0.866827	8.63286e-05	0.000617574	Pput_F1:640585440	26	24	31	29	0.482309	0.0115688	0.0282291
Pput_F1:640585442	0	0	0	0	64	65	9	6	YP_001266329	Pput_0984	fumarate lyase	COG:COG0114(C)	Pput_F1:640585442	0	0	64	65	25.0595	1.1181e-30	3.00656e-27	Pput_F1:640585442	0	0	9	6	22.1838	1.4068e-05	0.000305071	Pput_F1:640585442	0	0	0	0	0.0238597	1	1	Pput_F1:640585442	64	65	9	6	-1.85177	1.73733e-17	4.58009e-16
Pput_F1:640585443	0	0	0	0	8	18	4	4	YP_001266330	Pput_0985	Superoxide dismutase	COG:COG0605(P)	Pput_F1:640585443	0	0	8	18	22.4578	2.35028e-07	1.62049e-05	Pput_F1:640585443	0	0	4	4	23.5552	0.00151638	0.0129036	Pput_F1:640585443	0	0	0	0	0.0238597	1	1	Pput_F1:640585443	8	18	4	4	-0.878668	0.0201842	0.045533
Pput_F1:640585445	7	2	2	5	5	13	7	7	YP_001266332	Pput_0987	Phosphotransferase system, phosphocarrier protein HPr	COG:COG1925(G)	Pput_F1:640585445	7	2	5	13	0.295274	0.462891	0.806684	Pput_F1:640585445	2	5	7	7	0.559732	0.214907	0.382705	Pput_F1:640585445	7	2	2	5	-0.215785	0.667411	0.915601	Pput_F1:640585445	5	13	7	7	0.0486728	0.891471	0.971299
Pput_F1:640585446	9	12	5	0	8	8	5	3	YP_001266333	Pput_0988	uncharacterised P-loop ATPase protein UPF0042	COG:COG1660(R)	Pput_F1:640585446	9	12	8	8	-0.669807	0.0423325	0.218225	Pput_F1:640585446	5	0	5	3	0.336588	0.550654	0.765543	Pput_F1:640585446	9	12	5	0	-1.39956	0.00154288	0.00740892	Pput_F1:640585446	8	8	5	3	-0.39316	0.35474	0.454453
Pput_F1:640585447	11	9	4	2	6	17	7	5	YP_001266334	Pput_0989	PTS IIA-like nitrogen-regulatory protein PtsN	COG:COG1762(G,T)	Pput_F1:640585447	11	9	6	17	-0.258111	0.400607	0.73331	Pput_F1:640585447	4	2	7	5	0.559732	0.250891	0.433298	Pput_F1:640585447	11	9	4	2	-1.16844	0.00629508	0.0233805	Pput_F1:640585447	6	17	7	5	-0.3506	0.317052	0.411662
Pput_F1:640585448	123	65	74	61	100	132	37	39	YP_001266335	Pput_0990	sigma 54 modulation protein/ribosomal protein S30EA	COG:COG1544(J)	Pput_F1:640585448	123	65	100	132	-0.187578	0.056921	0.240283	Pput_F1:640585448	74	61	37	39	-0.707957	4.35701e-07	1.30194e-05	Pput_F1:640585448	123	65	74	61	-0.295638	0.00835888	0.0285241	Pput_F1:640585448	100	132	37	39	-0.816017	5.75995e-11	7.98376e-10
Pput_F1:640585449	15	7	27	20	19	27	20	18	YP_001266336	Pput_0991	RNA polymerase, sigma 54 subunit, RpoN	COG:COG1508(K)	Pput_F1:640585449	15	7	19	27	0.339726	0.182091	0.431784	Pput_F1:640585449	27	20	20	18	-0.345977	0.111458	0.228388	Pput_F1:640585449	15	7	27	20	0.794634	0.00142176	0.00697646	Pput_F1:640585449	19	27	20	18	0.108932	0.619936	0.724471
Pput_F1:640585450	19	10	26	21	25	24	34	50	YP_001266337	Pput_0992	ABC transporter related	COG:COG1137(R)	Pput_F1:640585450	19	10	25	24	0.126651	0.58689	0.93106	Pput_F1:640585450	26	21	34	50	0.447254	0.0124889	0.0563468	Pput_F1:640585450	19	10	26	21	0.518381	0.0258288	0.0711614	Pput_F1:640585450	25	24	34	50	0.838984	1.79715e-06	1.28184e-05
Pput_F1:640585451	20	4	15	10	22	22	17	20	YP_001266338	Pput_0993	Cell envelope biogenesis YhbN	COG:COG1934(S)	Pput_F1:640585451	20	4	22	22	0.208263	0.407404	0.741713	Pput_F1:640585451	15	10	17	20	0.258627	0.314422	0.517429	Pput_F1:640585451	20	4	15	10	0.0763512	0.789307	1	Pput_F1:640585451	22	22	17	20	0.126715	0.570806	0.675695
Pput_F1:640585452	2	3	9	8	9	0	9	13	YP_001266339	Pput_0994	protein of unknown function DUF1239	COG:COG3117(S)	Pput_F1:640585452	2	3	9	0	0.189914	0.731335	0.999998	Pput_F1:640585452	9	8	9	13	0.124414	0.699363	0.90326	Pput_F1:640585452	2	3	9	8	1.2593	0.00670802	0.0248455	Pput_F1:640585452	9	0	9	13	1.19381	0.00139039	0.00467344
Pput_F1:640585453	12	6	9	9	21	24	13	15	YP_001266340	Pput_0995	3-deoxy-D-manno-octulosonate 8-phosphate phosphatase, YrbI family	COG:COG1778(R)	Pput_F1:640585453	12	6	21	24	0.518418	0.0547724	0.238241	Pput_F1:640585453	9	9	13	15	0.308418	0.302814	0.501087	Pput_F1:640585453	12	6	9	9	0.0355292	0.915118	1	Pput_F1:640585453	21	24	13	15	-0.174471	0.465791	0.567261
Pput_F1:640585454	20	21	5	5	21	25	3	8	YP_001266341	Pput_0996	KpsF/GutQ family protein	COG:COG0794(M,T)	Pput_F1:640585454	20	21	21	25	-0.282804	0.189852	0.443447	Pput_F1:640585454	5	5	3	8	-0.038105	0.930527	0.999999	Pput_F1:640585454	20	21	5	5	-1.37546	1.21848e-05	0.000113374	Pput_F1:640585454	21	25	3	8	-1.13076	0.0001951	0.000895263
Pput_F1:640585455	5	0	6	11	10	5	15	7	YP_001266342	Pput_0997	ABC transporter related	COG:COG1127(Q)	Pput_F1:640585455	5	0	10	5	0.700739	0.1532	0.379331	Pput_F1:640585455	6	11	15	7	0.124414	0.699363	0.90326	Pput_F1:640585455	5	0	6	11	1.2593	0.00670802	0.0248455	Pput_F1:640585455	10	5	15	7	0.682979	0.0389837	0.0769092
Pput_F1:640585457	0	0	0	0	0	0	5	5	YP_001266344	Pput_0999	Mammalian cell entry related domain protein	COG:COG1463(Q)	Pput_F1:640585457	0	0	0	0	-0.4069	0.999998	0.999998	Pput_F1:640585457	0	0	5	5	23.7784	0.000391306	0.00449667	Pput_F1:640585457	0	0	0	0	0.0238597	1	1	Pput_F1:640585457	0	0	5	5	24.2091	3.57067e-05	0.000194363
Pput_F1:640585458	3	2	12	6	6	9	19	20	YP_001266345	Pput_1000	toluene tolerance family protein	COG:COG2854(Q)	Pput_F1:640585458	3	2	6	9	0.700739	0.1532	0.379331	Pput_F1:640585458	12	6	19	20	0.639775	0.0204406	0.0834065	Pput_F1:640585458	3	2	12	6	1.31646	0.00403291	0.0158545	Pput_F1:640585458	6	9	19	20	1.2555	1.02783e-05	6.36826e-05
Pput_F1:640585459	0	0	12	9	0	0	10	13	YP_001266346	Pput_1001	hypothetical protein	COG:COG1366(T)	Pput_F1:640585459	0	0	0	0	-0.4069	0.999998	0.999998	Pput_F1:640585459	12	9	10	13	-0.0424434	0.888207	0.999999	Pput_F1:640585459	0	0	12	9	23.6776	4.63218e-08	7.54905e-07	Pput_F1:640585459	0	0	10	13	25.0421	3.63441e-10	4.40222e-09
Pput_F1:640585460	9	3	7	8	10	8	14	12	YP_001266347	Pput_1002	BolA family protein	COG:COG5007(K)	Pput_F1:640585460	9	3	10	8	0.00759195	0.983743	0.999998	Pput_F1:640585460	7	8	14	12	0.416631	0.191971	0.351641	Pput_F1:640585460	9	3	7	8	0.258673	0.502748	0.729548	Pput_F1:640585460	10	8	14	12	0.667712	0.0276655	0.0579833
Pput_F1:640585461	30	16	29	23	47	61	36	33	YP_001266348	Pput_1003	UDP-N-acetylglucosamine 1-carboxyvinyltransferase	COG:COG0766(M)	Pput_F1:640585461	30	16	47	61	0.455617	0.00783838	0.0836405	Pput_F1:640585461	29	23	36	33	0.149448	0.414334	0.630885	Pput_F1:640585461	30	16	29	23	0.158132	0.434157	0.644627	Pput_F1:640585461	47	61	36	33	-0.148038	0.334355	0.431421
Pput_F1:640585462	15	12	14	15	21	31	11	16	YP_001266349	Pput_1004	ATP phosphoribosyltransferase	COG:COG0040(E)	Pput_F1:640585462	15	12	21	31	0.257534	0.271673	0.562567	Pput_F1:640585462	14	15	11	16	-0.204874	0.443471	0.662865	Pput_F1:640585462	15	12	14	15	0.106988	0.688997	0.936186	Pput_F1:640585462	21	31	11	16	-0.35542	0.127714	0.193587
Pput_F1:640585463	50	41	25	23	50	57	49	40	YP_001266350	Pput_1005	Histidinol dehydrogenase	COG:COG0141(E)	Pput_F1:640585463	50	41	50	57	-0.235904	0.0995197	0.326403	Pput_F1:640585463	25	23	49	40	0.48402	0.00583913	0.0333147	Pput_F1:640585463	50	41	25	23	-0.604129	0.00052099	0.00292472	Pput_F1:640585463	50	57	49	40	0.115795	0.420538	0.526211
Pput_F1:640585464	8	4	22	18	13	16	15	19	YP_001266351	Pput_1006	histidinol-phosphate aminotransferase	COG:COG0079(E)	Pput_F1:640585464	8	4	13	16	0.484516	0.145934	0.378305	Pput_F1:640585464	22	18	15	19	-0.295934	0.203572	0.36964	Pput_F1:640585464	8	4	22	18	1.2395	3.90441e-05	0.000304317	Pput_F1:640585464	13	16	15	19	0.459052	0.0688899	0.112611
Pput_F1:640585466	3	7	0	0	7	2	0	5	YP_001266353	Pput_1008	GntR domain protein	COG:COG2186(K)	Pput_F1:640585466	3	7	7	2	-0.503234	0.27381	0.562567	Pput_F1:640585466	0	0	0	5	20.0852	0.0121652	0.0549786	Pput_F1:640585466	3	7	0	0	-20.8763	0.000237193	0.00149022	Pput_F1:640585466	7	2	0	5	-0.287799	0.601468	0.706574
Pput_F1:640585468	0	0	0	3	0	0	4	6	YP_001266355	Pput_1010	hypothetical protein	COG:COG3631(R)	Pput_F1:640585468	0	0	0	0	-0.4069	0.999998	0.999998	Pput_F1:640585468	0	3	4	6	1.07056	0.0782722	0.197931	Pput_F1:640585468	0	0	0	3	19.7317	0.0388728	0.0957225	Pput_F1:640585468	0	0	4	6	24.2091	3.57067e-05	0.000194363
Pput_F1:640585469	0	2	0	0	0	0	0	0	YP_001266356	Pput_1011	Excinuclease ABC, C subunit domain protein	COG:COG2827(L)	Pput_F1:640585469	0	2	0	0	-19.6976	0.0561713	0.238241	Pput_F1:640585469	0	0	0	0	-0.130963	0.999999	0.999999	Pput_F1:640585469	0	2	0	0	-19.2668	0.100212	0.178694	Pput_F1:640585469	0	0	0	0	0.299796	0.999999	0.999999
Pput_F1:640585470	5	5	7	6	5	10	7	8	YP_001266357	Pput_1012	37kDa nucleoid-associated protein	COG:COG3081(R)	Pput_F1:640585470	5	5	5	10	0.00759195	0.985159	0.999998	Pput_F1:640585470	7	6	7	8	0.0096857	0.979606	0.999999	Pput_F1:640585470	5	5	7	6	0.297893	0.476759	0.696166	Pput_F1:640585470	5	10	7	8	0.299987	0.412207	0.51844
Pput_F1:640585471	89	75	40	41	110	191	53	47	YP_001266358	Pput_1013	histone family protein DNA-binding protein	COG:COG0776(L)	Pput_F1:640585471	89	75	110	191	0.209371	0.0294238	0.183149	Pput_F1:640585471	40	41	53	47	0.0773059	0.604608	0.809065	Pput_F1:640585471	89	75	40	41	-0.669888	3.76549e-07	5.1398e-06	Pput_F1:640585471	110	191	53	47	-0.801953	1.85559e-13	3.48929e-12
Pput_F1:640585472	5	4	2	0	8	7	4	8	YP_001266359	Pput_1014	protein of unknown function DUF890	COG:COG3129(R)	Pput_F1:640585472	5	4	8	7	0.112952	0.787861	0.999998	Pput_F1:640585472	2	0	4	8	1.65834	0.0098991	0.0506058	Pput_F1:640585472	5	4	2	0	-1.46855	0.0324808	0.0869063	Pput_F1:640585472	8	7	4	8	0.0768437	0.842964	0.930434
Pput_F1:640585473	91	90	74	62	134	156	66	77	YP_001266360	Pput_1015	valyl-tRNA synthetase	COG:COG0525(J)	Pput_F1:640585473	91	90	134	156	0.0735107	0.436479	0.780302	Pput_F1:640585473	74	62	66	77	-0.0832254	0.487363	0.705982	Pput_F1:640585473	91	90	74	62	-0.250313	0.0266883	0.0732295	Pput_F1:640585473	134	156	66	77	-0.407049	4.81822e-05	0.000254043
Pput_F1:640585474	0	3	0	0	4	3	0	0	YP_001266361	Pput_1016	hypothetical protein	COG:none	Pput_F1:640585474	0	3	4	3	0.449425	0.503601	0.845308	Pput_F1:640585474	0	0	0	0	-0.130963	0.999999	0.999999	Pput_F1:640585474	0	3	0	0	-19.6723	0.0440866	0.102462	Pput_F1:640585474	4	3	0	0	-22.2527	0.00533849	0.0149533
Pput_F1:640585475	0	2	0	0	0	0	0	0	YP_001266362	Pput_1017	DNA-directed DNA polymerase	COG:COG2927(L)	Pput_F1:640585475	0	2	0	0	-19.6976	0.0561713	0.238241	Pput_F1:640585475	0	0	0	0	-0.130963	0.999999	0.999999	Pput_F1:640585475	0	2	0	0	-19.2668	0.100212	0.178694	Pput_F1:640585475	0	0	0	0	0.299796	0.999999	0.999999
Pput_F1:640585476	74	69	99	103	93	135	89	123	YP_001266363	Pput_1018	Leucyl aminopeptidase	COG:COG0260(E)	Pput_F1:640585476	74	69	93	135	0.0686278	0.518939	0.86543	Pput_F1:640585476	99	103	89	123	-0.0850966	0.387011	0.596716	Pput_F1:640585476	74	69	99	103	0.380952	0.000442237	0.0025908	Pput_F1:640585476	93	135	89	123	0.227228	0.0175111	0.0408036
Pput_F1:640585477	0	0	0	2	3	0	0	3	YP_001266364	Pput_1019	permease YjgP/YjgQ family protein	COG:COG0795(R)	Pput_F1:640585477	0	0	3	0	19.2983	0.079104	0.271315	Pput_F1:640585477	0	2	0	3	0.27205	0.763957	0.949071	Pput_F1:640585477	0	0	0	2	19.3262	0.0916998	0.177014	Pput_F1:640585477	3	0	0	3	0.299987	0.713826	0.817147
Pput_F1:640585478	0	3	2	2	3	3	3	4	YP_001266365	Pput_1020	permease YjgP/YjgQ family protein	COG:COG0795(R)	Pput_F1:640585478	0	3	3	3	0.295274	0.67169	0.999998	Pput_F1:640585478	2	2	3	4	0.426201	0.489645	0.705982	Pput_F1:640585478	0	3	2	2	0.323211	0.670442	0.915601	Pput_F1:640585478	3	3	3	4	0.454138	0.41362	0.518519
Pput_F1:640585480	122	85	89	84	118	141	90	71	YP_001266367	Pput_1022	putative cold-shock DNA-binding domain protein	COG:COG1278(K)	Pput_F1:640585480	122	85	118	141	-0.173764	0.0633589	0.261307	Pput_F1:640585480	89	84	90	71	-0.205302	0.0607284	0.168349	Pput_F1:640585480	122	85	89	84	-0.143898	0.161717	0.273487	Pput_F1:640585480	118	141	90	71	-0.175436	0.0785794	0.126451
Pput_F1:640585481	33	14	44	48	39	37	34	44	YP_001266368	Pput_1023	glycine cleavage system T protein	COG:COG0404(E)	Pput_F1:640585481	33	14	39	37	0.0827126	0.654784	0.998138	Pput_F1:640585481	44	48	34	44	-0.298495	0.0519312	0.147989	Pput_F1:640585481	33	14	44	48	0.70717	4.92487e-05	0.000378371	Pput_F1:640585481	39	37	34	44	0.325963	0.0434517	0.0847436
Pput_F1:640585483	3	3	10	10	8	10	16	30	YP_001266370	Pput_1025	glycine dehydrogenase	COG:COG1003,COG0403(E)	Pput_F1:640585483	3	3	8	10	0.700739	0.117666	0.367484	Pput_F1:640585483	10	10	16	30	0.699494	0.00670634	0.0367278	Pput_F1:640585483	3	3	10	10	1.2395	0.00363311	0.0144732	Pput_F1:640585483	8	10	16	30	1.23826	2.09232e-06	1.469e-05
Pput_F1:640585484	0	0	0	0	0	0	4	2	YP_001266371	Pput_1026	glycine cleavage system H protein	COG:COG0509(E)	Pput_F1:640585484	0	0	0	0	-0.4069	0.999998	0.999998	Pput_F1:640585484	0	0	4	2	21.2676	0.00602117	0.0333147	Pput_F1:640585484	0	0	0	0	0.0238597	1	1	Pput_F1:640585484	0	0	4	2	21.6983	0.00136524	0.0046004
Pput_F1:640585492	0	0	0	2	0	3	3	2	YP_001266379	Pput_1034	transcriptional regulator, TyrR	COG:COG3283(E,K)	Pput_F1:640585492	0	0	0	3	19.2983	0.079104	0.271315	Pput_F1:640585492	0	2	3	2	0.782876	0.327397	0.524342	Pput_F1:640585492	0	0	0	2	19.3262	0.0916998	0.177014	Pput_F1:640585492	0	3	3	2	0.810813	0.25704	0.342168
Pput_F1:640585493	90	54	26	27	60	64	6	4	YP_001266380	Pput_1035	hypothetical protein	COG:none	Pput_F1:640585493	90	54	60	64	-0.547405	7.79108e-06	0.000343446	Pput_F1:640585493	26	27	6	4	-1.80112	6.31624e-10	3.26623e-08	Pput_F1:640585493	90	54	26	27	-0.963992	1.96224e-10	4.62847e-09	Pput_F1:640585493	60	64	6	4	-2.21771	6.60503e-20	2.06522e-18
Pput_F1:640585494	146	104	131	94	102	129	13	14	YP_001266381	Pput_1036	carbamate kinase	COG:COG0549(E)	Pput_F1:640585494	146	104	102	129	-0.476916	1.81383e-07	1.36598e-05	Pput_F1:640585494	131	94	13	14	-2.25368	1.47791e-46	7.94818e-44	Pput_F1:640585494	146	104	131	94	-0.0698313	0.447073	0.657648	Pput_F1:640585494	102	129	13	14	-1.84659	5.84683e-30	3.83467e-28
Pput_F1:640585495	368	226	201	181	305	386	16	18	YP_001266382	Pput_1037	ornithine carbamoyltransferase	COG:COG0078(E)	Pput_F1:640585495	368	226	305	386	-0.246613	1.14169e-05	0.000479687	Pput_F1:640585495	201	181	16	18	-2.55248	1.04214e-86	2.80231e-83	Pput_F1:640585495	368	226	201	181	-0.40593	3.83697e-10	8.59802e-09	Pput_F1:640585495	305	386	16	18	-2.71179	1.4091e-121	1.26302e-118
Pput_F1:640585496	183	173	237	186	174	192	30	31	YP_001266383	Pput_1038	arginine deiminase	COG:COG2235(E)	Pput_F1:640585496	183	173	174	192	-0.370171	7.25202e-07	4.33348e-05	Pput_F1:640585496	237	186	30	31	-2.06991	3.89546e-79	5.23745e-76	Pput_F1:640585496	183	173	237	186	0.207971	0.00376063	0.0148711	Pput_F1:640585496	174	192	30	31	-1.49177	1.26192e-36	1.1311e-34
Pput_F1:640585500	0	2	0	0	74	69	0	0	YP_001266387	Pput_1042	Haem oxygenase	COG:COG3230(P)	Pput_F1:640585500	0	2	74	69	3.87182	5.25318e-30	7.06291e-27	Pput_F1:640585500	0	0	0	0	-0.130963	0.999999	0.999999	Pput_F1:640585500	0	2	0	0	-19.2668	0.100212	0.178694	Pput_F1:640585500	74	69	0	0	-24.2696	2.3501e-36	2.03852e-34
Pput_F1:640585501	0	0	0	0	14	17	3	4	YP_001266388	Pput_1043	TonB-dependent hemoglobin/transferrin/lactoferrin family receptor	COG:COG1629(P)	Pput_F1:640585501	0	0	14	17	25.6337	1.65703e-08	1.59134e-06	Pput_F1:640585501	0	0	3	4	24.4217	0.00301019	0.020019	Pput_F1:640585501	0	0	0	0	0.0238597	1	1	Pput_F1:640585501	14	17	3	4	-1.18809	0.0015446	0.0051404
Pput_F1:640585505	25	11	19	16	50	55	26	17	YP_001266392	Pput_1047	glyceraldehyde-3-phosphate dehydrogenase, type I	COG:COG0057(G)	Pput_F1:640585505	25	11	50	55	0.672568	0.000258042	0.00708036	Pput_F1:640585505	19	16	26	17	0.0724369	0.750071	0.946032	Pput_F1:640585505	25	11	19	16	0.00735833	0.975272	1	Pput_F1:640585505	50	55	26	17	-0.592773	0.000692334	0.00258686
Pput_F1:640585506	26	20	13	10	34	44	22	18	YP_001266393	Pput_1048	6-phosphogluconate dehydratase	COG:COG0129(E,G)	Pput_F1:640585506	26	20	34	44	0.130194	0.481404	0.828372	Pput_F1:640585506	13	10	22	18	0.41997	0.103112	0.228388	Pput_F1:640585506	26	20	13	10	-0.657618	0.00806061	0.0276114	Pput_F1:640585506	34	44	22	18	-0.367842	0.0542997	0.103775
Pput_F1:640585507	10	0	0	0	0	2	2	2	YP_001266394	Pput_1049	glucokinase	COG:COG0837(G)	Pput_F1:640585507	10	0	0	2	-2.00731	0.0020808	0.0388561	Pput_F1:640585507	0	0	2	2	23.8621	0.0249219	0.0910531	Pput_F1:640585507	10	0	0	0	-19.8763	0.000237193	0.00149022	Pput_F1:640585507	0	2	2	2	0.993134	0.234384	0.314658
Pput_F1:640585509	0	0	0	3	0	0	2	0	YP_001266396	Pput_1051	integral membrane sensor signal transduction histidine kinase	COG:COG0642(T)	Pput_F1:640585509	0	0	0	0	-0.4069	0.999998	0.999998	Pput_F1:640585509	0	3	2	0	-0.53888	0.550175	0.765543	Pput_F1:640585509	0	0	0	3	19.7317	0.0388728	0.0957225	Pput_F1:640585509	0	0	2	0	19.5997	0.0645129	0.109517
Pput_F1:640585511	16	5	4	0	19	17	5	4	YP_001266398	Pput_1053	extracellular solute-binding protein, family 1	COG:COG1653(G)	Pput_F1:640585511	16	5	19	17	0.141123	0.605191	0.952787	Pput_F1:640585511	4	0	5	4	0.677515	0.242799	0.423016	Pput_F1:640585511	16	5	4	0	-1.6227	0.000510269	0.00287053	Pput_F1:640585511	19	17	5	4	-1.08631	0.0013624	0.0046004
Pput_F1:640585514	5	3	0	0	3	0	2	0	YP_001266401	Pput_1056	ABC transporter related	COG:COG3839(G)	Pput_F1:640585514	5	3	3	0	-1.3787	0.0287898	0.179619	Pput_F1:640585514	0	0	2	0	19.1689	0.112793	0.228388	Pput_F1:640585514	5	3	0	0	-23.6531	0.00101027	0.00513592	Pput_F1:640585514	3	0	2	0	-0.105478	0.90771	0.981189
Pput_F1:640585517	0	0	2	7	0	0	6	3	YP_001266404	Pput_1059	transcriptional regulator, RpiR family	COG:COG1737(K)	Pput_F1:640585517	0	0	0	0	-0.4069	0.999998	0.999998	Pput_F1:640585517	2	7	6	3	-0.133415	0.777245	0.959601	Pput_F1:640585517	0	0	2	7	20.8303	0.000346758	0.00205382	Pput_F1:640585517	0	0	6	3	22.1038	8.79948e-05	0.000428656
Pput_F1:640585518	13	4	0	0	10	20	7	9	YP_001266405	Pput_1060	glucose-6-phosphate 1-dehydrogenase	COG:COG0364(G)	Pput_F1:640585518	13	4	10	20	0.170111	0.572435	0.919647	Pput_F1:640585518	0	0	7	9	24.2484	7.28382e-06	0.00017969	Pput_F1:640585518	13	4	0	0	-22.4069	1.64689e-06	1.92543e-05	Pput_F1:640585518	10	20	7	9	-0.328621	0.281373	0.368181
Pput_F1:640585519	31	25	3	3	49	78	12	14	YP_001266406	Pput_1061	6-phosphogluconolactonase	COG:COG0363(G)	Pput_F1:640585519	31	25	49	78	0.420962	0.00717374	0.0796257	Pput_F1:640585519	3	3	12	14	1.33292	0.000935812	0.00911739	Pput_F1:640585519	31	25	3	3	-2.19806	2.21683e-11	6.34155e-10	Pput_F1:640585519	49	78	12	14	-1.2861	1.33376e-11	1.95983e-10
Pput_F1:640585520	43	27	5	8	64	73	17	27	YP_001266407	Pput_1062	2-dehydro-3-deoxyphosphogluconate aldolase/4-hydroxy-2-oxoglutarate aldolase	COG:COG0800(G)	Pput_F1:640585520	43	27	64	73	0.273613	0.0590926	0.247123	Pput_F1:640585520	5	8	17	27	1.08583	0.000190161	0.00267633	Pput_F1:640585520	43	27	5	8	-1.64802	1.51148e-10	3.66159e-09	Pput_F1:640585520	64	73	17	27	-0.835804	2.91536e-07	2.44981e-06
Pput_F1:640585523	31	29	39	47	41	36	46	51	YP_001266410	Pput_1065	2-isopropylmalate synthase	COG:COG0119(E)	Pput_F1:640585523	31	29	41	36	-0.148412	0.390436	0.720869	Pput_F1:640585523	39	47	46	51	-0.0130515	0.929792	0.999999	Pput_F1:640585523	31	29	39	47	0.395532	0.0177085	0.0525008	Pput_F1:640585523	41	36	46	51	0.530893	0.000476933	0.00194248
Pput_F1:640585524	4	0	0	3	5	5	5	3	YP_001266411	Pput_1066	peptidase M23B	COG:COG0739(M)	Pput_F1:640585524	4	0	5	5	0.518418	0.365245	0.691291	Pput_F1:640585524	0	3	5	3	0.847414	0.187124	0.343231	Pput_F1:640585524	4	0	0	3	-0.252153	0.740114	0.991118	Pput_F1:640585524	5	5	5	3	0.0768437	0.871502	0.953017
Pput_F1:640585525	2	4	0	4	3	5	7	11	YP_001266412	Pput_1067	exodeoxyribonuclease VII, large subunit	COG:COG1570(L)	Pput_F1:640585525	2	4	3	5	-0.110191	0.838783	0.999998	Pput_F1:640585525	0	4	7	11	1.37066	0.00503629	0.0312041	Pput_F1:640585525	2	4	0	4	-0.369936	0.562842	0.79825	Pput_F1:640585525	3	5	7	11	1.11092	0.00606892	0.0166864
Pput_F1:640585528	6	2	2	0	5	3	5	0	YP_001266415	Pput_1070	hypothetical protein	COG:none	Pput_F1:640585528	6	2	5	3	-0.397873	0.427693	0.769791	Pput_F1:640585528	2	0	5	0	0.782876	0.327397	0.524342	Pput_F1:640585528	6	2	2	0	-1.35077	0.056242	0.128097	Pput_F1:640585528	5	3	5	0	-0.170016	0.764164	0.856329
Pput_F1:640585529	126	81	109	114	191	214	122	137	YP_001266416	Pput_1071	inosine-5'-monophosphate dehydrogenase	COG:COG0516(F)	Pput_F1:640585529	126	81	191	214	0.273295	0.00118773	0.025966	Pput_F1:640585529	109	114	122	137	0.0162411	0.858864	0.999999	Pput_F1:640585529	126	81	109	114	0.109982	0.254278	0.407238	Pput_F1:640585529	191	214	122	137	-0.147072	0.0632084	0.109517
Pput_F1:640585530	38	16	15	16	60	61	55	65	YP_001266417	Pput_1072	GMP synthase, large subunit	COG:COG0518,COG0519(F)	Pput_F1:640585530	38	16	60	61	0.408933	0.0105412	0.106562	Pput_F1:640585530	15	16	55	65	1.22009	2.16596e-11	1.45607e-09	Pput_F1:640585530	38	16	15	16	-0.519468	0.0188925	0.0554	Pput_F1:640585530	60	61	55	65	0.291688	0.0238434	0.0502467
Pput_F1:640585531	6	3	2	0	9	5	0	5	YP_001266418	Pput_1073	ADP-ribosyl-(dinitrogen reductase) hydrolase	COG:COG1397(O)	Pput_F1:640585531	6	3	9	5	0.0439596	0.917923	0.999998	Pput_F1:640585531	2	0	0	5	0.782876	0.327397	0.524342	Pput_F1:640585531	6	3	2	0	-1.46855	0.0324808	0.0869063	Pput_F1:640585531	9	5	0	5	-0.729632	0.141196	0.200039
Pput_F1:640585532	0	0	0	0	0	2	0	0	YP_001266419	Pput_1074	hypothetical protein	COG:none	Pput_F1:640585532	0	0	0	2	19.8928	0.15166	0.378305	Pput_F1:640585532	0	0	0	0	-0.130963	0.999999	0.999999	Pput_F1:640585532	0	0	0	0	0.0238597	1	1	Pput_F1:640585532	0	2	0	0	-19.9999	0.136459	0.194353
Pput_F1:640585533	2	0	0	0	3	4	0	5	YP_001266420	Pput_1075	multicopper oxidase, type 3	COG:COG2132(Q)	Pput_F1:640585533	2	0	3	4	0.85489	0.253042	0.538742	Pput_F1:640585533	0	0	0	5	20.0852	0.0121652	0.0549786	Pput_F1:640585533	2	0	0	0	-20.2668	0.100212	0.178694	Pput_F1:640585533	3	4	0	5	-0.036485	0.950267	0.999999
Pput_F1:640585535	0	0	3	0	0	2	6	9	YP_001266422	Pput_1077	Lytic transglycosylase, catalytic	COG:COG4623(M)	Pput_F1:640585535	0	0	0	2	19.8928	0.15166	0.378305	Pput_F1:640585535	3	0	6	9	1.47602	0.00724116	0.0388652	Pput_F1:640585535	0	0	3	0	19.7317	0.0388728	0.0957225	Pput_F1:640585535	0	2	6	9	2.31489	8.10894e-05	0.000411404
Pput_F1:640585536	76	45	94	107	117	135	102	115	YP_001266423	Pput_1078	phosphoribosylformylglycinamidine synthase	COG:COG0047,COG0046(F)	Pput_F1:640585536	76	45	117	135	0.335765	0.00200179	0.0379072	Pput_F1:640585536	94	107	102	115	-0.0568227	0.561782	0.779078	Pput_F1:640585536	76	45	94	107	0.543044	1.59541e-06	1.88989e-05	Pput_F1:640585536	117	135	102	115	0.150455	0.105054	0.164048
Pput_F1:640585555	7	0	6	3	10	9	5	9	YP_001266442	Pput_1097	FAD-binding 9, siderophore-interacting domain protein	COG:COG2375(P)	Pput_F1:640585555	7	0	10	9	0.600656	0.157109	0.385462	Pput_F1:640585555	6	3	5	9	0.308418	0.466237	0.678415	Pput_F1:640585555	7	0	6	3	0.286844	0.567572	0.803263	Pput_F1:640585555	10	9	5	9	-0.00539443	0.987779	0.999999
Pput_F1:640585556	4	0	11	12	11	6	10	11	YP_001266443	Pput_1098	transcriptional regulator, PadR-like family	COG:COG1695(K)	Pput_F1:640585556	4	0	11	6	1.04905	0.0377742	0.218225	Pput_F1:640585556	11	12	10	11	-0.224387	0.456923	0.675834	Pput_F1:640585556	4	0	11	12	1.78473	8.42066e-05	0.000605432	Pput_F1:640585556	11	6	10	11	0.511296	0.115778	0.179395
Pput_F1:640585557	0	0	6	0	0	0	0	0	YP_001266444	Pput_1099	Membrane carboxypeptidase (penicillin-binding protein)-like protein	COG:COG0744(M)	Pput_F1:640585557	0	0	0	0	-0.4069	0.999998	0.999998	Pput_F1:640585557	6	0	0	0	-19.5319	0.00249407	0.0186812	Pput_F1:640585557	0	0	6	0	19.4248	0.00348796	0.013957	Pput_F1:640585557	0	0	0	0	0.299796	0.999999	0.999999
Pput_F1:640585558	0	0	0	0	0	0	2	0	YP_001266445	Pput_1100	amino acid permease-associated region	COG:COG1113(E)	Pput_F1:640585558	0	0	0	0	-0.4069	0.999998	0.999998	Pput_F1:640585558	0	0	2	0	19.1689	0.112793	0.228388	Pput_F1:640585558	0	0	0	0	0.0238597	1	1	Pput_F1:640585558	0	0	2	0	19.5997	0.0645129	0.109517
Pput_F1:640585559	9	0	4	3	0	2	4	3	YP_001266446	Pput_1101	Glutamate synthase (NADPH)	COG:COG0069(E)	Pput_F1:640585559	9	0	0	2	-1.90195	0.00458623	0.063243	Pput_F1:640585559	4	3	4	3	-0.133415	0.802971	0.982789	Pput_F1:640585559	9	0	4	3	-0.215785	0.667411	0.915601	Pput_F1:640585559	0	2	4	3	1.55275	0.0311695	0.0640786
Pput_F1:640585561	0	0	3	0	0	5	5	3	YP_001266448	Pput_1103	NUDIX hydrolase	COG:COG1051(F)	Pput_F1:640585561	0	0	0	5	19.8091	0.0233983	0.153458	Pput_F1:640585561	3	0	5	3	0.847414	0.187124	0.343231	Pput_F1:640585561	0	0	3	0	19.7317	0.0388728	0.0957225	Pput_F1:640585561	0	5	5	3	0.769991	0.169209	0.236366
Pput_F1:640585562	0	0	0	0	0	0	4	5	YP_001266449	Pput_1104	transcriptional regulator, LysR family	COG:COG0583(K)	Pput_F1:640585562	0	0	0	0	-0.4069	0.999998	0.999998	Pput_F1:640585562	0	0	4	5	24.673	0.000768449	0.00759691	Pput_F1:640585562	0	0	0	0	0.0238597	1	1	Pput_F1:640585562	0	0	4	5	25.1038	8.79948e-05	0.000428656
Pput_F1:640585565	10	4	2	0	15	5	4	2	YP_001266452	Pput_1107	two component, sigma54 specific, transcriptional regulator, Fis family	COG:COG2204(T)	Pput_F1:640585565	10	4	15	5	-0.0411982	0.906004	0.999998	Pput_F1:640585565	2	0	4	2	0.965197	0.206627	0.370907	Pput_F1:640585565	10	4	2	0	-1.91038	0.00183991	0.00842849	Pput_F1:640585565	15	5	4	2	-0.903986	0.0373148	0.0739421
Pput_F1:640585566	0	0	5	3	4	0	5	5	YP_001266453	Pput_1108	integral membrane sensor signal transduction histidine kinase	COG:COG4191(T)	Pput_F1:640585566	0	0	4	0	19.586	0.0426063	0.218225	Pput_F1:640585566	5	3	5	5	0.0897284	0.849742	0.999999	Pput_F1:640585566	0	0	5	3	22.7125	0.000743546	0.00388987	Pput_F1:640585566	4	0	5	5	1.21628	0.0289549	0.0600769
Pput_F1:640585567	13	7	10	10	7	16	15	9	YP_001266454	Pput_1109	ABC transporter related	COG:COG1126(E)	Pput_F1:640585567	13	7	7	16	-0.258111	0.400607	0.73331	Pput_F1:640585567	10	10	15	9	0.0489064	0.871586	0.999999	Pput_F1:640585567	13	7	10	10	0.0355292	0.910546	1	Pput_F1:640585567	7	16	15	9	0.342547	0.241	0.322864
Pput_F1:640585569	0	0	0	2	0	0	4	9	YP_001266456	Pput_1111	polar amino acid ABC transporter, inner membrane subunit	COG:COG0765(E)	Pput_F1:640585569	0	0	0	0	-0.4069	0.999998	0.999998	Pput_F1:640585569	0	2	4	9	1.73839	0.00579389	0.0333147	Pput_F1:640585569	0	0	0	2	19.3262	0.0916998	0.177014	Pput_F1:640585569	0	0	4	9	22.4715	2.4401e-06	1.66534e-05
Pput_F1:640585570	171	93	196	192	111	172	137	142	YP_001266457	Pput_1112	extracellular solute-binding protein, family 3	COG:COG0834(E,T)	Pput_F1:640585570	171	93	111	172	-0.328375	0.000132411	0.00438675	Pput_F1:640585570	196	192	137	142	-0.463209	2.68367e-09	1.22312e-07	Pput_F1:640585570	171	93	196	192	0.420585	1.01852e-07	1.48849e-06	Pput_F1:640585570	111	172	137	142	0.285752	0.000724501	0.00269458
Pput_F1:640585572	7	12	0	0	27	34	0	0	YP_001266459	Pput_1114	FAD dependent oxidoreductase	COG:COG0578(C)	Pput_F1:640585572	7	12	27	34	0.768562	0.00191497	0.0367812	Pput_F1:640585572	0	0	0	0	-0.130963	0.999999	0.999999	Pput_F1:640585572	7	12	0	0	-21.5181	4.04963e-07	5.41765e-06	Pput_F1:640585572	27	34	0	0	-25.4176	1.97043e-16	4.81681e-15
Pput_F1:640585573	0	0	0	0	0	0	2	2	YP_001266460	Pput_1115	transcriptional regulator, DeoR family	COG:COG1349(G,K)	Pput_F1:640585573	0	0	0	0	-0.4069	0.999998	0.999998	Pput_F1:640585573	0	0	2	2	23.8621	0.0249219	0.0910531	Pput_F1:640585573	0	0	0	0	0.0238597	1	1	Pput_F1:640585573	0	0	2	2	24.2929	0.00893995	0.0224879
Pput_F1:640585574	6	0	0	0	11	11	2	3	YP_001266461	Pput_1116	glycerol kinase	COG:COG0554(C)	Pput_F1:640585574	6	0	11	11	0.90141	0.0348056	0.206605	Pput_F1:640585574	0	0	2	3	23.0852	0.0121652	0.0549786	Pput_F1:640585574	6	0	0	0	-20.3654	0.00441072	0.0169435	Pput_F1:640585574	11	11	2	3	-1.18162	0.00788062	0.0210646
Pput_F1:640585576	14	9	12	6	13	21	7	3	YP_001266463	Pput_1118	ybaK/ebsC protein	COG:COG2606(S)	Pput_F1:640585576	14	9	13	21	-0.00700685	0.979299	0.999998	Pput_F1:640585576	12	6	7	3	-0.721202	0.0610105	0.168957	Pput_F1:640585576	14	9	12	6	-0.209593	0.503969	0.729548	Pput_F1:640585576	13	21	7	3	-0.923788	0.0057756	0.016044
Pput_F1:640585577	8	4	18	12	12	18	34	42	YP_001266464	Pput_1119	ABC transporter related	COG:COG3842(E)	Pput_F1:640585577	8	4	12	18	0.518418	0.116828	0.366144	Pput_F1:640585577	18	12	34	42	0.796121	0.000108906	0.00165523	Pput_F1:640585577	8	4	18	12	0.95182	0.00332036	0.013957	Pput_F1:640585577	12	18	34	42	1.22952	1.29771e-09	1.47862e-08
Pput_F1:640585578	0	0	11	6	0	4	11	14	YP_001266465	Pput_1120	ornithine carbamoyltransferase	COG:COG0078(E)	Pput_F1:640585578	0	0	0	4	19.586	0.0426063	0.218225	Pput_F1:640585578	11	6	11	14	0.252247	0.419186	0.635395	Pput_F1:640585578	0	0	11	6	22.4663	8.79045e-07	1.10306e-05	Pput_F1:640585578	0	4	11	14	2.13257	1.02358e-06	7.64554e-06
Pput_F1:640585580	14	9	28	19	15	35	17	23	YP_001266467	Pput_1122	glutaredoxin-like protein	COG:COG0278(O)	Pput_F1:640585580	14	9	15	35	0.378656	0.124878	0.378305	Pput_F1:640585580	28	19	17	23	-0.294683	0.169814	0.318875	Pput_F1:640585580	14	9	28	19	0.750183	0.00232598	0.0101207	Pput_F1:640585580	15	35	17	23	0.0768437	0.717587	0.821102
Pput_F1:640585581	15	16	23	32	5	11	20	17	YP_001266468	Pput_1123	bacterioferritin	COG:COG2193(P)	Pput_F1:640585581	15	16	5	11	-1.05927	0.000368005	0.00958432	Pput_F1:640585581	23	32	20	17	-0.52983	0.0117043	0.0549786	Pput_F1:640585581	15	16	23	32	0.608875	0.00562313	0.0213568	Pput_F1:640585581	5	11	20	17	1.13832	6.1982e-05	0.00032426
Pput_F1:640585583	211	185	139	105	216	270	66	105	YP_001266470	Pput_1125	alkyl hydroperoxide reductase/ Thiol specific antioxidant/ Mal allergen	COG:COG0450(O)	Pput_F1:640585583	211	185	216	270	-0.193079	0.0045027	0.063243	Pput_F1:640585583	139	105	66	105	-0.48892	7.45933e-07	2.13384e-05	Pput_F1:640585583	211	185	139	105	-0.448717	2.26988e-08	3.88771e-07	Pput_F1:640585583	216	270	66	105	-0.744558	1.22862e-18	3.63049e-17
Pput_F1:640585584	7	13	7	6	19	21	15	8	YP_001266471	Pput_1126	ribonuclease T	COG:COG0847(L)	Pput_F1:640585584	7	13	19	21	0.295274	0.273813	0.562567	Pput_F1:640585584	7	6	15	8	0.43713	0.200246	0.364172	Pput_F1:640585584	7	13	7	6	-0.395254	0.262049	0.418439	Pput_F1:640585584	19	21	15	8	-0.253398	0.327951	0.424175
Pput_F1:640585585	35	20	46	39	42	38	28	41	YP_001266472	Pput_1127	dihydroorotase, homodimeric type	COG:COG0418(F)	Pput_F1:640585585	35	20	42	38	-0.0231797	0.894797	0.999998	Pput_F1:640585585	46	39	28	41	-0.34196	0.0341983	0.112695	Pput_F1:640585585	35	20	46	39	0.470847	0.00587336	0.022157	Pput_F1:640585585	42	38	28	41	0.152067	0.355795	0.455154
Pput_F1:640585586	3	0	10	12	6	7	25	25	YP_001266473	Pput_1128	OmpA/MotB domain protein	COG:COG2885(M)	Pput_F1:640585586	3	0	6	7	1.06846	0.0656497	0.264666	Pput_F1:640585586	10	12	25	25	0.687565	0.00532396	0.0326852	Pput_F1:640585586	3	0	10	12	2.02796	3.74971e-05	0.000294823	Pput_F1:640585586	6	7	25	25	1.64706	2.29671e-09	2.49026e-08
Pput_F1:640585587	78	69	110	98	115	120	146	161	YP_001266474	Pput_1129	Argininosuccinate synthase	COG:COG0137(E)	Pput_F1:640585587	78	69	115	120	0.0712798	0.496738	0.842731	Pput_F1:640585587	110	98	146	161	0.255895	0.00411593	0.0259198	Pput_F1:640585587	78	69	110	98	0.382635	0.000344183	0.00205382	Pput_F1:640585587	115	120	146	161	0.567249	4.59965e-11	6.47563e-10
Pput_F1:640585590	0	0	0	0	0	3	0	0	YP_001266477	Pput_1132	hypothetical protein	COG:none	Pput_F1:640585590	0	0	0	3	19.2983	0.079104	0.271315	Pput_F1:640585590	0	0	0	0	-0.130963	0.999999	0.999999	Pput_F1:640585590	0	0	0	0	0.0238597	1	1	Pput_F1:640585590	0	3	0	0	-19.4054	0.0681857	0.111679
Pput_F1:640585591	3	0	6	5	3	8	11	7	YP_001266478	Pput_1133	endonuclease III	COG:COG0177(L)	Pput_F1:640585591	3	0	3	8	0.90141	0.135587	0.378305	Pput_F1:640585591	6	5	11	7	0.359061	0.342379	0.543984	Pput_F1:640585591	3	0	6	5	1.33481	0.023266	0.0648313	Pput_F1:640585591	3	8	11	7	0.792464	0.0347711	0.0705018
Pput_F1:640585595	14	14	13	14	7	16	21	24	YP_001266482	Pput_1137	methionyl-tRNA synthetase	COG:COG0143(J,R)	Pput_F1:640585595	14	14	7	16	-0.594583	0.0341827	0.204261	Pput_F1:640585595	13	14	21	24	0.37741	0.116277	0.234736	Pput_F1:640585595	14	14	13	14	-0.00083844	0.99752	1	Pput_F1:640585595	7	16	21	24	0.971155	8.83237e-05	0.00042948
Pput_F1:640585596	6	5	15	18	7	7	18	15	YP_001266483	Pput_1138	protein of unknown function DUF59	COG:COG0489(D)	Pput_F1:640585596	6	5	7	7	-0.156711	0.698358	0.999998	Pput_F1:640585596	15	18	18	15	-0.133415	0.588002	0.805469	Pput_F1:640585596	6	5	15	18	1.13414	0.000451266	0.00263222	Pput_F1:640585596	7	7	18	15	1.15744	0.000128867	0.000609002
Pput_F1:640585597	190	142	105	92	211	238	111	98	YP_001266484	Pput_1139	putative cold-shock DNA-binding domain protein	COG:COG1278(K)	Pput_F1:640585597	190	142	211	238	-0.0959852	0.185946	0.440149	Pput_F1:640585597	105	92	111	98	-0.0742846	0.454635	0.674304	Pput_F1:640585597	190	142	105	92	-0.486402	3.88438e-08	6.4476e-07	Pput_F1:640585597	211	238	111	98	-0.464701	1.29295e-08	1.31198e-07
Pput_F1:640585598	13	6	3	3	15	21	5	0	YP_001266485	Pput_1140	deoxycytidine triphosphate deaminase	COG:COG0717(F)	Pput_F1:640585598	13	6	15	21	0.241207	0.389597	0.720018	Pput_F1:640585598	3	3	5	0	-0.315737	0.601085	0.809065	Pput_F1:640585598	13	6	3	3	-1.11715	0.00991908	0.0327269	Pput_F1:640585598	15	21	5	0	-1.67409	2.14921e-05	0.000125635
Pput_F1:640585602	0	0	0	0	0	0	2	4	YP_001266489	Pput_1144	Succinylglutamate desuccinylase/aspartoacylase	COG:COG3608(R)	Pput_F1:640585602	0	0	0	0	-0.4069	0.999998	0.999998	Pput_F1:640585602	0	0	2	4	22.2676	0.00602117	0.0333147	Pput_F1:640585602	0	0	0	0	0.0238597	1	1	Pput_F1:640585602	0	0	2	4	22.6983	0.00136524	0.0046004
Pput_F1:640585605	3	4	20	12	12	10	30	40	YP_001266492	Pput_1147	Penicillin amidase	COG:COG2366(R)	Pput_F1:640585605	3	4	12	10	0.747259	0.0684378	0.271315	Pput_F1:640585605	20	12	30	40	0.649344	0.0016638	0.0138943	Pput_F1:640585605	3	4	20	12	1.55535	1.92909e-05	0.000166509	Pput_F1:640585605	12	10	30	40	1.45744	6.10464e-11	8.37519e-10
Pput_F1:640585606	0	0	0	2	0	0	3	2	YP_001266493	Pput_1148	putative transcriptional regulator, GntR family	COG:COG1167(E,K)	Pput_F1:640585606	0	0	0	0	-0.4069	0.999998	0.999998	Pput_F1:640585606	0	2	3	2	0.782876	0.327397	0.524342	Pput_F1:640585606	0	0	0	2	19.3262	0.0916998	0.177014	Pput_F1:640585606	0	0	3	2	22.516	0.00346762	0.0102242
Pput_F1:640585608	0	2	32	22	10	9	15	21	YP_001266495	Pput_1150	metal-dependent hydrolase	COG:COG2872(R)	Pput_F1:640585608	0	2	10	9	1.85342	0.00159515	0.0317705	Pput_F1:640585608	32	22	15	21	-0.53888	0.0112458	0.0549786	Pput_F1:640585608	0	2	32	22	3.33137	3.03871e-15	1.36185e-13	Pput_F1:640585608	10	9	15	21	0.939067	0.000633745	0.00238675
Pput_F1:640585610	0	0	9	7	2	3	11	11	YP_001266497	Pput_1152	Pyridoxal-5'-phosphate-dependent enzyme, beta subunit	COG:COG0031(E)	Pput_F1:640585610	0	0	2	3	22.8091	0.0233983	0.153458	Pput_F1:640585610	9	7	11	11	0.185039	0.571713	0.789187	Pput_F1:640585610	0	0	9	7	24.4057	1.84099e-06	2.11556e-05	Pput_F1:640585610	2	3	11	11	1.78159	3.25982e-05	0.000186504
Pput_F1:640585611	0	0	0	0	4	2	2	0	YP_001266498	Pput_1153	SEC-C motif domain protein	COG:COG0653(U)	Pput_F1:640585611	0	0	4	2	20.9914	0.0130197	0.112935	Pput_F1:640585611	0	0	2	0	19.1689	0.112793	0.228388	Pput_F1:640585611	0	0	0	0	0.0238597	1	1	Pput_F1:640585611	4	2	2	0	-0.798625	0.300414	0.390814
Pput_F1:640585613	0	0	2	0	2	5	2	2	YP_001266500	Pput_1155	SEC-C motif domain protein	COG:COG3012(S)	Pput_F1:640585613	0	0	2	5	22.1456	0.00731408	0.0796257	Pput_F1:640585613	2	0	2	2	0.559732	0.50739	0.719985	Pput_F1:640585613	0	0	2	0	20.3262	0.0916998	0.177014	Pput_F1:640585613	2	5	2	2	-0.259629	0.675502	0.780251
Pput_F1:640585614	0	2	2	4	2	5	0	0	YP_001266501	Pput_1156	hypothetical protein	COG:none	Pput_F1:640585614	0	2	2	5	0.85489	0.253042	0.538742	Pput_F1:640585614	2	4	0	0	-22.5319	0.00249407	0.0186812	Pput_F1:640585614	0	2	2	4	1.13414	0.134687	0.23246	Pput_F1:640585614	2	5	0	0	-22.2527	0.00533849	0.0149533
Pput_F1:640585615	0	0	3	10	0	0	2	4	YP_001266502	Pput_1157	OmpA/MotB domain protein	COG:COG2885(M)	Pput_F1:640585615	0	0	0	0	-0.4069	0.999998	0.999998	Pput_F1:640585615	3	10	2	4	-0.906605	0.0557637	0.157179	Pput_F1:640585615	0	0	3	10	21.198	1.70995e-05	0.000149287	Pput_F1:640585615	0	0	2	4	22.6983	0.00136524	0.0046004
Pput_F1:640585616	0	0	2	0	0	0	0	0	YP_001266503	Pput_1158	OmpA/MotB domain protein	COG:COG2885(M)	Pput_F1:640585616	0	0	0	0	-0.4069	0.999998	0.999998	Pput_F1:640585616	2	0	0	0	-20.4333	0.0808211	0.197931	Pput_F1:640585616	0	0	2	0	20.3262	0.0916998	0.177014	Pput_F1:640585616	0	0	0	0	0.299796	0.999999	0.999999
Pput_F1:640585619	0	0	3	0	3	0	3	7	YP_001266506	Pput_1161	helicase c2	COG:COG1199(K,L)	Pput_F1:640585619	0	0	3	0	19.2983	0.079104	0.271315	Pput_F1:640585619	3	0	3	7	1.07056	0.0782722	0.197931	Pput_F1:640585619	0	0	3	0	19.7317	0.0388728	0.0957225	Pput_F1:640585619	3	0	3	7	1.50396	0.0116209	0.0282536
Pput_F1:640585620	5	0	9	11	3	0	11	15	YP_001266507	Pput_1162	Beta-agarase	COG:none	Pput_F1:640585620	5	0	3	0	-0.908699	0.203702	0.459469	Pput_F1:640585620	9	11	11	15	0.128949	0.663837	0.871185	Pput_F1:640585620	5	0	9	11	1.42182	0.00142121	0.00697646	Pput_F1:640585620	3	0	11	15	2.45947	9.5566e-08	8.5659e-07
Pput_F1:640585621	5	5	9	6	10	15	11	11	YP_001266508	Pput_1163	beta-lactamase	COG:COG1680(V)	Pput_F1:640585621	5	5	10	15	0.518418	0.152262	0.379104	Pput_F1:640585621	9	6	11	11	0.249577	0.453071	0.673843	Pput_F1:640585621	5	5	9	6	0.440994	0.274864	0.43583	Pput_F1:640585621	10	15	11	11	0.172154	0.556885	0.662888
Pput_F1:640585622	7	5	8	10	13	17	12	14	YP_001266509	Pput_1164	OmpA/MotB domain protein	COG:COG2885(M)	Pput_F1:640585622	7	5	13	17	0.518418	0.116828	0.366144	Pput_F1:640585622	8	10	12	14	0.23431	0.442034	0.662189	Pput_F1:640585622	7	5	8	10	0.440994	0.231638	0.375	Pput_F1:640585622	13	17	12	14	0.156886	0.559134	0.663888
Pput_F1:640585623	28	18	10	14	26	31	19	22	YP_001266510	Pput_1165	pyridoxamine 5'-phosphate oxidase	COG:COG0259(H)	Pput_F1:640585623	28	18	26	31	-0.183463	0.356526	0.685274	Pput_F1:640585623	10	14	19	22	0.402103	0.112464	0.228388	Pput_F1:640585623	28	18	10	14	-0.615058	0.012257	0.0398056	Pput_F1:640585623	26	31	19	22	-0.029492	0.885396	0.966246
Pput_F1:640585625	12	0	21	20	14	3	33	37	YP_001266512	Pput_1167	17 kDa surface antigen	COG:COG3133(M)	Pput_F1:640585625	12	0	14	3	-0.0495665	0.895562	0.999998	Pput_F1:640585625	21	20	33	37	0.401508	0.0383429	0.122597	Pput_F1:640585625	12	0	21	20	1.26419	2.42767e-05	0.000206582	Pput_F1:640585625	14	3	33	37	1.71527	4.28599e-13	7.73491e-12
Pput_F1:640585627	4	6	8	6	14	13	14	13	YP_001266514	Pput_1169	FAD dependent oxidoreductase	COG:COG2509(R)	Pput_F1:640585627	4	6	14	13	0.595379	0.0941022	0.312011	Pput_F1:640585627	8	6	14	13	0.523364	0.104081	0.228388	Pput_F1:640585627	4	6	8	6	0.372001	0.365333	0.559761	Pput_F1:640585627	14	13	14	13	0.299987	0.271259	0.358083
Pput_F1:640585628	6	2	5	8	7	2	7	7	YP_001266515	Pput_1170	membrane protein-like protein	COG:COG3650(S)	Pput_F1:640585628	6	2	7	2	-0.28009	0.566024	0.914137	Pput_F1:640585628	5	8	7	7	-0.0593072	0.87768	0.999999	Pput_F1:640585628	6	2	5	8	0.521037	0.239038	0.385818	Pput_F1:640585628	7	2	7	7	0.74182	0.0777582	0.12528
Pput_F1:640585629	0	3	17	11	9	0	18	27	YP_001266516	Pput_1171	ABC transporter related	COG:COG0410(E)	Pput_F1:640585629	0	3	9	0	0.700739	0.268565	0.560904	Pput_F1:640585629	17	11	18	27	0.341043	0.152003	0.291955	Pput_F1:640585629	0	3	17	11	2.26912	8.8606e-07	1.10306e-05	Pput_F1:640585629	9	0	18	27	1.90943	6.35523e-10	7.52829e-09
Pput_F1:640585630	4	5	7	11	0	8	10	14	YP_001266517	Pput_1172	ABC transporter related	COG:COG0411(E)	Pput_F1:640585630	4	5	0	8	-0.515656	0.288817	0.587021	Pput_F1:640585630	7	11	10	14	0.154267	0.619658	0.826108	Pput_F1:640585630	4	5	7	11	0.728676	0.0657337	0.146565	Pput_F1:640585630	0	8	10	14	1.3986	0.000193928	0.000891406
Pput_F1:640585633	171	135	158	145	126	175	118	137	YP_001266520	Pput_1175	Extracellular ligand-binding receptor	COG:COG0683(E)	Pput_F1:640585633	171	135	126	175	-0.414348	3.6027e-07	2.42191e-05	Pput_F1:640585633	158	145	118	137	-0.305884	0.000308302	0.00391049	Pput_F1:640585633	171	135	158	145	0.0256769	0.751387	1	Pput_F1:640585633	126	175	118	137	0.13414	0.115816	0.179395
Pput_F1:640585634	0	0	3	0	0	0	4	3	YP_001266521	Pput_1176	Uncharacterized small conserved protein	COG:COG5626(S)	Pput_F1:640585634	0	0	0	0	-0.4069	0.999998	0.999998	Pput_F1:640585634	3	0	4	3	0.713883	0.2822	0.475164	Pput_F1:640585634	0	0	3	0	19.7317	0.0388728	0.0957225	Pput_F1:640585634	0	0	4	3	22.8525	0.000543295	0.00207223
Pput_F1:640585635	9	6	8	4	12	23	5	9	YP_001266522	Pput_1177	3-hydroxyisobutyrate dehydrogenase	COG:COG2084(I)	Pput_F1:640585635	9	6	12	23	0.449425	0.134769	0.378305	Pput_F1:640585635	8	4	5	9	0.0207355	0.957953	0.999999	Pput_F1:640585635	9	6	8	4	-0.187614	0.627143	0.871567	Pput_F1:640585635	12	23	5	9	-0.616304	0.0429703	0.0839123
Pput_F1:640585637	21	7	20	19	14	33	32	34	YP_001266524	Pput_1179	SNF2-related protein	COG:COG0553(K,L)	Pput_F1:640585637	21	7	14	33	0.12007	0.613294	0.959365	Pput_F1:640585637	20	19	32	34	0.392678	0.0486858	0.147989	Pput_F1:640585637	21	7	20	19	0.366886	0.135693	0.233782	Pput_F1:640585637	14	33	32	34	0.639494	0.000717839	0.0026735
Pput_F1:640585638	0	0	0	2	0	5	0	0	YP_001266525	Pput_1180	hypothetical protein	COG:none	Pput_F1:640585638	0	0	0	5	19.8091	0.0233983	0.153458	Pput_F1:640585638	0	2	0	0	-19.4333	0.0808211	0.197931	Pput_F1:640585638	0	0	0	2	19.3262	0.0916998	0.177014	Pput_F1:640585638	0	5	0	0	-19.9162	0.0185483	0.0423759
Pput_F1:640585645	21	9	15	14	21	24	0	0	YP_001266532	Pput_1187	hypothetical protein	COG:none	Pput_F1:640585645	21	9	21	24	0.00759195	0.974298	0.999998	Pput_F1:640585645	15	14	0	0	-26.1075	2.96401e-11	1.94396e-09	Pput_F1:640585645	21	9	15	14	0.00162765	0.995013	1	Pput_F1:640585645	21	24	0	0	-26.1134	1.62407e-12	2.67922e-11
Pput_F1:640585654	33	23	46	35	54	37	33	39	YP_001266536	Pput_1191	thiamine pyrophosphate enzyme domain protein TPP-binding	COG:COG0028(E,H)	Pput_F1:640585654	33	23	54	37	0.0876347	0.604667	0.952519	Pput_F1:640585654	46	35	33	39	-0.251198	0.120502	0.241273	Pput_F1:640585654	33	23	46	35	0.404627	0.0188092	0.0552161	Pput_F1:640585654	54	37	33	39	0.0657938	0.676995	0.781305
Pput_F1:640585659	0	0	3	6	0	0	2	3	YP_001266541	Pput_1196	Glutathione S-transferase, N-terminal domain	COG:COG0625(O)	Pput_F1:640585659	0	0	0	0	-0.4069	0.999998	0.999998	Pput_F1:640585659	3	6	2	3	-0.721202	0.185268	0.341457	Pput_F1:640585659	0	0	3	6	21.8303	0.000346758	0.00205382	Pput_F1:640585659	0	0	2	3	23.516	0.00346762	0.0102242
Pput_F1:640585661	2	0	0	0	0	0	0	0	YP_001266543	Pput_1198	transcriptional regulator, LysR family	COG:COG0583(K)	Pput_F1:640585661	2	0	0	0	-20.6976	0.0561713	0.238241	Pput_F1:640585661	0	0	0	0	-0.130963	0.999999	0.999999	Pput_F1:640585661	2	0	0	0	-20.2668	0.100212	0.178694	Pput_F1:640585661	0	0	0	0	0.299796	0.999999	0.999999
Pput_F1:640585666	0	0	6	8	0	0	6	12	YP_001266548	Pput_1203	TRAP dicarboxylate transporter, DctP subunit	COG:COG1638(G)	Pput_F1:640585666	0	0	0	0	-0.4069	0.999998	0.999998	Pput_F1:640585666	6	8	6	12	0.117899	0.740211	0.936231	Pput_F1:640585666	0	0	6	8	23.2721	8.11768e-06	7.90886e-05	Pput_F1:640585666	0	0	6	12	22.7969	2.92519e-08	2.83965e-07
Pput_F1:640585668	0	0	2	0	0	0	2	4	YP_001266550	Pput_1205	NAD-dependent epimerase/dehydratase	COG:COG0451(G,M)	Pput_F1:640585668	0	0	0	0	-0.4069	0.999998	0.999998	Pput_F1:640585668	2	0	2	4	0.965197	0.206627	0.370907	Pput_F1:640585668	0	0	2	0	20.3262	0.0916998	0.177014	Pput_F1:640585668	0	0	2	4	22.6983	0.00136524	0.0046004
Pput_F1:640585669	0	0	0	0	0	0	2	5	YP_001266551	Pput_1206	outer membrane porin	COG:none	Pput_F1:640585669	0	0	0	0	-0.4069	0.999998	0.999998	Pput_F1:640585669	0	0	2	5	22.4217	0.00301019	0.020019	Pput_F1:640585669	0	0	0	0	0.0238597	1	1	Pput_F1:640585669	0	0	2	5	22.8525	0.000543295	0.00207223
Pput_F1:640585670	2	0	0	0	3	4	0	0	YP_001266552	Pput_1207	addiction module antitoxin, RelB/DinJ family	COG:COG3077(L)	Pput_F1:640585670	2	0	3	4	0.85489	0.253042	0.538742	Pput_F1:640585670	0	0	0	0	-0.130963	0.999999	0.999999	Pput_F1:640585670	2	0	0	0	-20.2668	0.100212	0.178694	Pput_F1:640585670	3	4	0	0	-24.2527	0.00533849	0.0149533
Pput_F1:640585672	73	64	68	45	90	55	45	56	YP_001266554	Pput_1209	Ribonucleoside-diphosphate reductase	COG:COG0208(F)	Pput_F1:640585672	73	64	90	55	-0.34112	0.00435024	0.0615673	Pput_F1:640585672	68	45	45	56	-0.245682	0.0724861	0.1961	Pput_F1:640585672	73	64	68	45	-0.157064	0.215552	0.353857	Pput_F1:640585672	90	55	45	56	-0.061626	0.633841	0.739435
Pput_F1:640585673	80	45	59	57	110	112	94	94	YP_001266555	Pput_1210	ribonucleoside-diphosphate reductase, alpha subunit	COG:COG1328,COG0209(F)	Pput_F1:640585673	80	45	110	112	0.17649	0.111743	0.359422	Pput_F1:640585673	59	57	94	94	0.349437	0.0027571	0.020019	Pput_F1:640585673	80	45	59	57	-0.0391943	0.761065	1	Pput_F1:640585673	110	112	94	94	0.133752	0.178146	0.246544
Pput_F1:640585675	0	0	0	0	0	0	4	0	YP_001266557	Pput_1212	integral membrane sensor signal transduction histidine kinase	COG:COG0642(T)	Pput_F1:640585675	0	0	0	0	-0.4069	0.999998	0.999998	Pput_F1:640585675	0	0	4	0	19.8621	0.0249219	0.0910531	Pput_F1:640585675	0	0	0	0	0.0238597	1	1	Pput_F1:640585675	0	0	4	0	20.2929	0.00893995	0.0224879
Pput_F1:640585677	0	0	8	7	0	3	0	2	YP_001266559	Pput_1214	dienelactone hydrolase	COG:COG0412(Q)	Pput_F1:640585677	0	0	0	3	19.2983	0.079104	0.271315	Pput_F1:640585677	8	7	0	2	-2.14832	0.000301374	0.00385902	Pput_F1:640585677	0	0	8	7	25.3411	3.86213e-06	4.10485e-05	Pput_F1:640585677	0	3	0	2	-0.105478	0.90771	0.981189
Pput_F1:640585678	36	23	332	267	137	71	319	347	YP_001266560	Pput_1215	hypothetical protein	COG:none	Pput_F1:640585678	36	23	137	71	0.862127	3.5795e-10	5.66193e-08	Pput_F1:640585678	332	267	319	347	-0.0273871	0.626806	0.832055	Pput_F1:640585678	36	23	332	267	2.35325	3.0333e-118	8.15655e-115	Pput_F1:640585678	137	71	319	347	1.46374	4.96477e-91	1.48336e-88
Pput_F1:640585679	2	0	6	3	4	12	6	4	YP_001266561	Pput_1216	two component transcriptional regulator, winged helix family	COG:COG0745(K,T)	Pput_F1:640585679	2	0	4	12	1.68157	0.00605846	0.0794692	Pput_F1:640585679	6	3	6	4	-0.0280546	0.951325	0.999999	Pput_F1:640585679	2	0	6	3	1.53961	0.0243385	0.0671243	Pput_F1:640585679	4	12	6	4	-0.170016	0.671355	0.776832
Pput_F1:640585680	0	0	0	2	0	0	3	0	YP_001266562	Pput_1217	integral membrane sensor signal transduction histidine kinase	COG:COG0642(T)	Pput_F1:640585680	0	0	0	0	-0.4069	0.999998	0.999998	Pput_F1:640585680	0	2	3	0	0.27205	0.763957	0.949071	Pput_F1:640585680	0	0	0	2	19.3262	0.0916998	0.177014	Pput_F1:640585680	0	0	3	0	20.0052	0.0235688	0.0497071
Pput_F1:640585681	0	0	0	0	0	0	2	0	YP_001266563	Pput_1218	sodium:dicarboxylate symporter	COG:COG1301(C)	Pput_F1:640585681	0	0	0	0	-0.4069	0.999998	0.999998	Pput_F1:640585681	0	0	2	0	19.1689	0.112793	0.228388	Pput_F1:640585681	0	0	0	0	0.0238597	1	1	Pput_F1:640585681	0	0	2	0	19.5997	0.0645129	0.109517
Pput_F1:640585684	6	0	5	10	4	3	10	12	YP_001266566	Pput_1221	protein of unknown function DUF1456	COG:COG4807(S)	Pput_F1:640585684	6	0	4	3	-0.243722	0.662706	0.999998	Pput_F1:640585684	5	10	10	12	0.249577	0.453071	0.673843	Pput_F1:640585684	6	0	5	10	0.95182	0.0378612	0.0957225	Pput_F1:640585684	4	3	10	12	1.44512	0.000265716	0.00114505
Pput_F1:640585685	3	5	5	4	6	10	5	6	YP_001266567	Pput_1222	RNA-binding S4 domain protein	COG:COG1187(J)	Pput_F1:640585685	3	5	6	10	0.295274	0.488867	0.835174	Pput_F1:640585685	5	4	5	6	0.0672555	0.880932	0.999999	Pput_F1:640585685	3	5	5	4	0.153312	0.752128	1	Pput_F1:640585685	6	10	5	6	-0.0747062	0.848404	0.933453
Pput_F1:640585691	24	23	14	23	23	27	21	29	YP_001266573	Pput_1228	MiaB-like tRNA modifying enzyme YliG	COG:COG0621(J)	Pput_F1:640585691	24	23	23	27	-0.335998	0.0995355	0.326403	Pput_F1:640585691	14	23	21	29	0.16769	0.437709	0.656808	Pput_F1:640585691	24	23	14	23	-0.2037	0.352477	0.543158	Pput_F1:640585691	23	27	21	29	0.299987	0.134357	0.194353
Pput_F1:640585692	0	0	0	0	0	0	0	3	YP_001266574	Pput_1229	K+ potassium transporter	COG:COG3158(P)	Pput_F1:640585692	0	0	0	0	-0.4069	0.999998	0.999998	Pput_F1:640585692	0	0	0	3	19.5744	0.052118	0.147989	Pput_F1:640585692	0	0	0	0	0.0238597	1	1	Pput_F1:640585692	0	0	0	3	20.0052	0.0235688	0.0497071
Pput_F1:640585693	0	0	6	0	3	0	5	7	YP_001266575	Pput_1230	virulence factor family protein	COG:COG3946(U)	Pput_F1:640585693	0	0	3	0	19.2983	0.079104	0.271315	Pput_F1:640585693	6	0	5	7	0.559732	0.250891	0.433298	Pput_F1:640585693	0	0	6	0	19.4248	0.00348796	0.013957	Pput_F1:640585693	3	0	5	7	1.68628	0.00298201	0.00925939
Pput_F1:640585694	0	0	0	0	0	0	2	0	YP_001266576	Pput_1231	protein of unknown function DUF470	COG:COG0392,COG2898(S)	Pput_F1:640585694	0	0	0	0	-0.4069	0.999998	0.999998	Pput_F1:640585694	0	0	2	0	19.1689	0.112793	0.228388	Pput_F1:640585694	0	0	0	0	0.0238597	1	1	Pput_F1:640585694	0	0	2	0	19.5997	0.0645129	0.109517
Pput_F1:640585699	4	4	4	7	9	5	8	13	YP_001266578	Pput_1233	hypothetical protein	COG:none	Pput_F1:640585699	4	4	9	5	0.161743	0.71328	0.999998	Pput_F1:640585699	4	7	8	13	0.513212	0.158749	0.302107	Pput_F1:640585699	4	4	4	7	0.353983	0.443094	0.65538	Pput_F1:640585699	9	5	8	13	0.705452	0.0382495	0.075516
Pput_F1:640585700	45	29	64	46	58	58	57	52	YP_001266579	Pput_1234	prolyl-tRNA synthetase	COG:COG0442(J)	Pput_F1:640585700	45	29	58	58	0.0516519	0.727973	0.999998	Pput_F1:640585700	64	46	57	52	-0.142548	0.291694	0.489005	Pput_F1:640585700	45	29	64	46	0.431944	0.00369846	0.0146684	Pput_F1:640585700	58	58	57	52	0.237745	0.0754122	0.121792
Pput_F1:640585701	9	12	185	200	17	6	180	253	YP_001266580	Pput_1235	outer membrane porin	COG:none	Pput_F1:640585701	9	12	17	6	-0.306901	0.311298	0.620519	Pput_F1:640585701	185	200	180	253	-0.0159208	0.820234	0.995057	Pput_F1:640585701	9	12	185	200	2.94425	2.70693e-91	3.63946e-88	Pput_F1:640585701	17	6	180	253	3.23523	7.76589e-129	1.04412e-125
Pput_F1:640585702	3	2	5	0	10	7	6	7	YP_001266581	Pput_1236	histidine triad (HIT) protein	COG:COG0537(F,G,R)	Pput_F1:640585702	3	2	10	7	0.825902	0.0829186	0.282596	Pput_F1:640585702	5	0	6	7	0.822096	0.10062	0.228388	Pput_F1:640585702	3	2	5	0	0.0355292	0.955202	1	Pput_F1:640585702	10	7	6	7	0.0317232	0.931435	0.999999
Pput_F1:640585703	8	0	0	0	6	8	3	0	YP_001266582	Pput_1237	SlyX family protein	COG:COG2900(S)	Pput_F1:640585703	8	0	6	8	0.161743	0.71328	0.999998	Pput_F1:640585703	0	0	3	0	19.5744	0.052118	0.147989	Pput_F1:640585703	8	0	0	0	-19.6531	0.00101027	0.00513592	Pput_F1:640585703	6	8	3	0	-1.24046	0.0283903	0.0592713
Pput_F1:640585704	2	0	2	0	0	2	4	0	YP_001266583	Pput_1238	putative cold-shock DNA-binding domain protein	COG:COG1278(K)	Pput_F1:640585704	2	0	0	2	-0.397873	0.691683	0.999998	Pput_F1:640585704	2	0	4	0	0.559732	0.50739	0.719985	Pput_F1:640585704	2	0	2	0	0.0355292	0.971659	1	Pput_F1:640585704	0	2	4	0	0.993134	0.234384	0.314658
Pput_F1:640585705	42	25	40	33	30	27	8	5	YP_001266584	Pput_1239	Ferritin, Dps family protein	COG:COG0783(P)	Pput_F1:640585705	42	25	30	27	-0.559515	0.00188178	0.0364036	Pput_F1:640585705	40	33	8	5	-1.85893	1.5103e-13	1.23067e-11	Pput_F1:640585705	42	25	40	33	0.121296	0.473165	0.692618	Pput_F1:640585705	30	27	8	5	-1.17811	1.97075e-05	0.000116214
Pput_F1:640585707	5	4	0	0	6	6	0	0	YP_001266586	Pput_1241	putative regulatory protein, FmdB family	COG:COG2331(S)	Pput_F1:640585707	5	4	6	6	-0.110191	0.803226	0.999998	Pput_F1:640585707	0	0	0	0	-0.130963	0.999999	0.999999	Pput_F1:640585707	5	4	0	0	-24.7709	0.000488325	0.00275699	Pput_F1:640585707	6	6	0	0	-23.7917	0.000264748	0.00114271
Pput_F1:640585708	66	45	37	37	80	86	56	56	YP_001266587	Pput_1242	aspartyl-tRNA synthetase	COG:COG0173(J)	Pput_F1:640585708	66	45	80	86	0.00458442	0.970169	0.999998	Pput_F1:640585708	37	37	56	56	0.281019	0.0586321	0.163042	Pput_F1:640585708	66	45	37	37	-0.369936	0.0128189	0.0413679	Pput_F1:640585708	80	86	56	56	-0.0935017	0.443182	0.544755
Pput_F1:640585709	8	5	0	3	4	12	4	7	YP_001266588	Pput_1243	protein of unknown function DUF28	COG:COG0217(S)	Pput_F1:640585709	8	5	4	12	-0.190234	0.611852	0.958223	Pput_F1:640585709	0	3	4	7	1.16587	0.0496033	0.147989	Pput_F1:640585709	8	5	0	3	-1.43081	0.0114895	0.0374944	Pput_F1:640585709	4	12	4	7	-0.0747062	0.848404	0.933453
Pput_F1:640585710	2	0	0	0	0	0	0	0	YP_001266589	Pput_1244	crossover junction endodeoxyribonuclease RuvC	COG:COG0817(L)	Pput_F1:640585710	2	0	0	0	-20.6976	0.0561713	0.238241	Pput_F1:640585710	0	0	0	0	-0.130963	0.999999	0.999999	Pput_F1:640585710	2	0	0	0	-20.2668	0.100212	0.178694	Pput_F1:640585710	0	0	0	0	0.299796	0.999999	0.999999
Pput_F1:640585711	0	2	0	0	2	0	0	0	YP_001266590	Pput_1245	Holliday junction DNA helicase RuvA	COG:COG0632(L)	Pput_F1:640585711	0	2	2	0	-0.397873	0.691683	0.999998	Pput_F1:640585711	0	0	0	0	-0.130963	0.999999	0.999999	Pput_F1:640585711	0	2	0	0	-19.2668	0.100212	0.178694	Pput_F1:640585711	2	0	0	0	-18.9999	0.136459	0.194353
Pput_F1:640585712	3	5	6	5	6	10	6	7	YP_001266591	Pput_1246	Holliday junction DNA helicase RuvB	COG:COG2255(L)	Pput_F1:640585712	3	5	6	10	0.295274	0.488867	0.835174	Pput_F1:640585712	6	5	6	7	0.0336389	0.934529	0.999999	Pput_F1:640585712	3	5	6	5	0.353983	0.443094	0.65538	Pput_F1:640585712	6	10	6	7	0.0923479	0.804998	0.895219
Pput_F1:640585713	0	0	0	0	0	2	0	0	YP_001266592	Pput_1247	Pol-Pal system-associated acyl-CoA thioesterase	COG:COG0824(R)	Pput_F1:640585713	0	0	0	2	19.8928	0.15166	0.378305	Pput_F1:640585713	0	0	0	0	-0.130963	0.999999	0.999999	Pput_F1:640585713	0	0	0	0	0.0238597	1	1	Pput_F1:640585713	0	2	0	0	-19.9999	0.136459	0.194353
Pput_F1:640585714	0	0	8	6	5	0	9	21	YP_001266593	Pput_1248	Tol-Pal system, TolQ	COG:COG0811(U)	Pput_F1:640585714	0	0	5	0	19.8091	0.0233983	0.153458	Pput_F1:640585714	8	6	9	21	0.628725	0.0451047	0.141525	Pput_F1:640585714	0	0	8	6	24.2721	8.11768e-06	7.90886e-05	Pput_F1:640585714	5	0	9	21	2.09175	1.15424e-07	1.01706e-06
Pput_F1:640585715	0	0	2	0	0	3	5	10	YP_001266594	Pput_1249	Biopolymer transport, TolR	COG:COG0848(U)	Pput_F1:640585715	0	0	0	3	19.2983	0.079104	0.271315	Pput_F1:640585715	2	0	5	10	1.88149	0.00195316	0.0156778	Pput_F1:640585715	0	0	2	0	20.3262	0.0916998	0.177014	Pput_F1:640585715	0	3	5	10	1.90943	0.000358608	0.00150907
Pput_F1:640585716	8	0	2	4	0	3	6	3	YP_001266595	Pput_1250	Tol-Pal system, TolA	COG:COG1196(D)	Pput_F1:640585716	8	0	0	3	-1.3787	0.0287898	0.179619	Pput_F1:640585716	2	4	6	3	0.27205	0.602984	0.809065	Pput_F1:640585716	8	0	2	4	-0.252153	0.638999	0.885249	Pput_F1:640585716	0	3	6	3	1.3986	0.0224782	0.0497071
Pput_F1:640585717	26	20	37	44	48	61	61	73	YP_001266596	Pput_1251	Tol-Pal system beta propeller repeat, TolB	COG:COG0823(U)	Pput_F1:640585717	26	20	48	61	0.464833	0.00655554	0.0796257	Pput_F1:640585717	37	44	61	73	0.369975	0.00776979	0.0414543	Pput_F1:640585717	26	20	37	44	0.601337	0.000884372	0.00458203	Pput_F1:640585717	48	61	61	73	0.506479	8.15113e-05	0.000411404
Pput_F1:640585718	58	51	56	70	105	103	72	126	YP_001266597	Pput_1252	Peptidoglycan-associated lipoprotein	COG:COG2885(M)	Pput_F1:640585718	58	51	105	103	0.248317	0.03359	0.204261	Pput_F1:640585718	56	70	72	126	0.31857	0.00475808	0.0296856	Pput_F1:640585718	58	51	56	70	0.180463	0.167073	0.281314	Pput_F1:640585718	105	103	72	126	0.250716	0.0117604	0.0285122
Pput_F1:640585719	9	3	23	18	19	15	23	18	YP_001266598	Pput_1253	Tol-Pal system, YbgF	COG:COG1729(S)	Pput_F1:640585719	9	3	19	15	0.643581	0.0449584	0.22669	Pput_F1:640585719	23	18	23	18	-0.133415	0.545951	0.765543	Pput_F1:640585719	9	3	23	18	1.26419	2.42767e-05	0.000206582	Pput_F1:640585719	19	15	23	18	0.487199	0.0352038	0.0705018
Pput_F1:640585720	0	0	0	0	2	5	0	3	YP_001266599	Pput_1254	Radical SAM domain protein	COG:COG0602(O)	Pput_F1:640585720	0	0	2	5	22.1456	0.00731408	0.0796257	Pput_F1:640585720	0	0	0	3	19.5744	0.052118	0.147989	Pput_F1:640585720	0	0	0	0	0.0238597	1	1	Pput_F1:640585720	2	5	0	3	-0.547311	0.413104	0.518519
Pput_F1:640585721	0	0	0	4	0	8	7	6	YP_001266600	Pput_1255	exsB protein	COG:COG0603(R)	Pput_F1:640585721	0	0	0	8	19.2791	0.00413876	0.0588843	Pput_F1:640585721	0	4	7	6	1.04524	0.0485269	0.147989	Pput_F1:640585721	0	0	0	4	20.0194	0.0170759	0.0508495	Pput_F1:640585721	0	8	7	6	0.785495	0.0748821	0.121158
Pput_F1:640585724	0	0	4	3	4	0	6	18	YP_001266602	Pput_1257	methyl-accepting chemotaxis sensory transducer	COG:COG0840(N,T)	Pput_F1:640585724	0	0	4	0	19.586	0.0426063	0.218225	Pput_F1:640585724	4	3	6	18	1.09873	0.00544001	0.0332459	Pput_F1:640585724	0	0	4	3	23.579	0.00160415	0.00740892	Pput_F1:640585724	4	0	6	18	2.09175	2.12667e-06	1.48536e-05
Pput_F1:640585726	0	0	17	12	2	3	21	36	YP_001266604	Pput_1259	protein of unknown function DUF945	COG:COG5339(S)	Pput_F1:640585726	0	0	2	3	22.8091	0.0233983	0.153458	Pput_F1:640585726	17	12	21	36	0.54234	0.0148737	0.0641981	Pput_F1:640585726	0	0	17	12	24.0004	1.34499e-10	3.28788e-09	Pput_F1:640585726	2	3	21	36	2.7336	1.49472e-16	3.68743e-15
Pput_F1:640585727	14	0	10	14	16	25	20	20	YP_001266605	Pput_1260	quinolinate synthetase complex, A subunit	COG:COG0379(H)	Pput_F1:640585727	14	0	16	25	0.676642	0.0217467	0.153458	Pput_F1:640585727	10	14	20	20	0.37741	0.138667	0.269809	Pput_F1:640585727	14	0	10	14	0.574526	0.0817325	0.177014	Pput_F1:640585727	16	25	20	20	0.275295	0.216426	0.293628
Pput_F1:640585729	27	24	23	30	22	18	13	20	YP_001266607	Pput_1262	peptidase M48, Ste24p	COG:COG4783(R)	Pput_F1:640585729	27	24	22	18	-0.640819	0.00230733	0.0408625	Pput_F1:640585729	23	30	13	20	-0.607199	0.00538694	0.0329966	Pput_F1:640585729	27	24	23	30	0.0739955	0.705965	0.95346	Pput_F1:640585729	22	18	13	20	0.107615	0.647872	0.752214
Pput_F1:640585730	6	0	0	2	0	0	2	0	YP_001266608	Pput_1263	SirA family protein	COG:COG0425(O)	Pput_F1:640585730	6	0	0	0	-20.7962	0.00094064	0.0214354	Pput_F1:640585730	0	2	2	0	-0.133415	0.893904	0.999999	Pput_F1:640585730	6	0	0	2	-1.06308	0.162221	0.273487	Pput_F1:640585730	0	0	2	0	19.5997	0.0645129	0.109517
Pput_F1:640585732	14	15	9	13	17	25	8	11	YP_001266610	Pput_1265	alkyl hydroperoxide reductase/ Thiol specific antioxidant/ Mal allergen	COG:COG1225(O)	Pput_F1:640585732	14	15	17	25	-0.0274994	0.909395	0.999998	Pput_F1:640585732	9	13	8	11	-0.280019	0.370417	0.577087	Pput_F1:640585732	14	15	9	13	-0.240724	0.39249	0.592592	Pput_F1:640585732	17	25	8	11	-0.493243	0.0668859	0.111679
Pput_F1:640585733	5	0	5	5	7	8	3	7	YP_001266611	Pput_1266	Glycine cleavage system regulatory protein-like protein	COG:COG2716(E)	Pput_F1:640585733	5	0	7	8	0.700739	0.1532	0.379331	Pput_F1:640585733	5	5	3	7	-0.133415	0.765539	0.949071	Pput_F1:640585733	5	0	5	5	0.728676	0.170179	0.286185	Pput_F1:640585733	7	8	3	7	-0.105478	0.795465	0.884984
Pput_F1:640585734	65	53	50	53	62	71	45	46	YP_001266612	Pput_1267	dihydrodipicolinate synthase	COG:COG0329(E,M)	Pput_F1:640585734	65	53	62	71	-0.278209	0.0285006	0.179619	Pput_F1:640585734	50	53	45	46	-0.257285	0.0733523	0.197698	Pput_F1:640585734	65	53	50	53	-0.100426	0.456004	0.66912	Pput_F1:640585734	62	71	45	46	-0.0795024	0.55803	0.663888
Pput_F1:640585735	26	30	50	55	65	33	56	81	YP_001266613	Pput_1268	Uncharacterized lipoprotein	COG:COG3317(M)	Pput_F1:640585735	26	30	65	33	0.161743	0.330955	0.64817	Pput_F1:640585735	50	55	56	81	0.132605	0.305365	0.504998	Pput_F1:640585735	26	30	50	55	0.664138	3.84991e-05	0.000300942	Pput_F1:640585735	65	33	56	81	0.635001	1.26928e-06	9.35093e-06
Pput_F1:640585736	0	0	0	0	0	0	0	3	YP_001266614	Pput_1269	beta-lactamase domain protein	COG:COG1235(R)	Pput_F1:640585736	0	0	0	0	-0.4069	0.999998	0.999998	Pput_F1:640585736	0	0	0	3	19.5744	0.052118	0.147989	Pput_F1:640585736	0	0	0	0	0.0238597	1	1	Pput_F1:640585736	0	0	0	3	20.0052	0.0235688	0.0497071
Pput_F1:640585737	42	55	31	30	74	105	23	28	YP_001266615	Pput_1270	phosphoribosylaminoimidazole-succinocarboxamide synthase	COG:COG0152(F)	Pput_F1:640585737	42	55	74	105	0.214802	0.0853464	0.289767	Pput_F1:640585737	31	30	23	28	-0.312463	0.0987128	0.228388	Pput_F1:640585737	42	55	31	30	-0.428308	0.00794501	0.0272502	Pput_F1:640585737	74	105	23	28	-0.955573	8.16258e-11	1.08124e-09
Pput_F1:640585739	0	0	0	0	0	0	0	2	YP_001266616	Pput_1271	putative transcriptional regulator	COG:COG3636(K)	Pput_F1:640585739	0	0	0	0	-0.4069	0.999998	0.999998	Pput_F1:640585739	0	0	0	2	20.1689	0.112793	0.228388	Pput_F1:640585739	0	0	0	0	0.0238597	1	1	Pput_F1:640585739	0	0	0	2	20.5997	0.0645129	0.109517
Pput_F1:640585742	0	0	0	0	0	0	0	3	YP_001266619	Pput_1274	SH3, type 3 domain protein	COG:none	Pput_F1:640585742	0	0	0	0	-0.4069	0.999998	0.999998	Pput_F1:640585742	0	0	0	3	19.5744	0.052118	0.147989	Pput_F1:640585742	0	0	0	0	0.0238597	1	1	Pput_F1:640585742	0	0	0	3	20.0052	0.0235688	0.0497071
Pput_F1:640585743	0	0	2	6	0	0	5	8	YP_001266620	Pput_1275	hypothetical protein	COG:COG5373(S)	Pput_F1:640585743	0	0	0	0	-0.4069	0.999998	0.999998	Pput_F1:640585743	2	6	5	8	0.352093	0.427983	0.644371	Pput_F1:640585743	0	0	2	6	21.7125	0.000743546	0.00388987	Pput_F1:640585743	0	0	5	8	23.4715	2.4401e-06	1.66534e-05
Pput_F1:640585744	0	0	0	0	0	0	8	5	YP_001266621	Pput_1276	hypothetical protein	COG:none	Pput_F1:640585744	0	0	0	0	-0.4069	0.999998	0.999998	Pput_F1:640585744	0	0	8	5	22.0407	5.27887e-05	0.00088718	Pput_F1:640585744	0	0	0	0	0.0238597	1	1	Pput_F1:640585744	0	0	8	5	22.4715	2.4401e-06	1.66534e-05
Pput_F1:640585746	0	0	0	0	0	0	3	2	YP_001266623	Pput_1278	hypothetical protein	COG:none	Pput_F1:640585746	0	0	0	0	-0.4069	0.999998	0.999998	Pput_F1:640585746	0	0	3	2	22.0852	0.0121652	0.0549786	Pput_F1:640585746	0	0	0	0	0.0238597	1	1	Pput_F1:640585746	0	0	3	2	22.516	0.00346762	0.0102242
Pput_F1:640585747	65	45	16	15	95	115	11	17	YP_001266624	Pput_1279	malate--quinone oxidoreductase	COG:COG0579(R)	Pput_F1:640585747	65	45	95	115	0.248754	0.0324632	0.199756	Pput_F1:640585747	16	15	11	17	-0.235198	0.366586	0.575214	Pput_F1:640585747	65	45	16	15	-1.23096	3.014e-11	8.53121e-10	Pput_F1:640585747	95	115	11	17	-1.71492	2.35408e-25	1.05502e-23
Pput_F1:640585748	4	0	2	0	3	12	0	2	YP_001266625	Pput_1280	regulatory protein, ArsR	COG:COG0640(K)	Pput_F1:640585748	4	0	3	12	0.923883	0.0757783	0.271315	Pput_F1:640585748	2	0	0	2	-0.133415	0.893904	0.999999	Pput_F1:640585748	4	0	2	0	-0.657618	0.434626	0.644627	Pput_F1:640585748	3	12	0	2	-1.71492	0.0054219	0.0151239
Pput_F1:640585749	10	2	5	4	4	4	5	17	YP_001266626	Pput_1281	NADH:flavin oxidoreductase/NADH oxidase	COG:COG1902(C)	Pput_F1:640585749	10	2	4	4	-0.803338	0.0743961	0.271315	Pput_F1:640585749	5	4	5	17	0.760403	0.0447702	0.140639	Pput_F1:640585749	10	2	5	4	-0.252153	0.565612	0.801755	Pput_F1:640585749	4	4	5	17	1.31159	0.00063647	0.00239032
Pput_F1:640585756	0	0	0	0	0	0	0	3	YP_001266633	Pput_1288	transcriptional regulator, LysR family	COG:COG0583(K)	Pput_F1:640585756	0	0	0	0	-0.4069	0.999998	0.999998	Pput_F1:640585756	0	0	0	3	19.5744	0.052118	0.147989	Pput_F1:640585756	0	0	0	0	0.0238597	1	1	Pput_F1:640585756	0	0	0	3	20.0052	0.0235688	0.0497071
Pput_F1:640585760	0	0	0	0	0	0	2	4	YP_001266637	Pput_1292	oxidoreductase alpha (molybdopterin) subunit	COG:COG0243(C)	Pput_F1:640585760	0	0	0	0	-0.4069	0.999998	0.999998	Pput_F1:640585760	0	0	2	4	22.2676	0.00602117	0.0333147	Pput_F1:640585760	0	0	0	0	0.0238597	1	1	Pput_F1:640585760	0	0	2	4	22.6983	0.00136524	0.0046004
Pput_F1:640585762	5	0	0	0	8	6	0	0	YP_001266639	Pput_1294	Cystathionine gamma-lyase	COG:COG0626(E)	Pput_F1:640585762	5	0	8	6	0.631746	0.205186	0.459469	Pput_F1:640585762	0	0	0	0	-0.130963	0.999999	0.999999	Pput_F1:640585762	5	0	0	0	-20.1831	0.00934642	0.0309895	Pput_F1:640585762	8	6	0	0	-22.9458	8.15463e-05	0.000411404
Pput_F1:640585763	2	6	2	5	3	4	0	0	YP_001266640	Pput_1295	hypothetical protein	COG:none	Pput_F1:640585763	2	6	3	4	-0.531405	0.304507	0.609694	Pput_F1:640585763	2	5	0	0	-21.6861	0.00108941	0.0101014	Pput_F1:640585763	2	6	2	5	-0.0980022	0.84968	1	Pput_F1:640585763	3	4	0	0	-24.2527	0.00533849	0.0149533
Pput_F1:640585765	7	0	5	7	11	16	6	7	YP_001266642	Pput_1297	ribonuclease D	COG:COG0349(J)	Pput_F1:640585765	7	0	11	16	0.952054	0.0148115	0.124853	Pput_F1:640585765	5	7	6	7	-0.0533724	0.893981	0.999999	Pput_F1:640585765	7	0	5	7	0.574526	0.218369	0.357504	Pput_F1:640585765	11	16	6	7	-0.4309	0.192021	0.263711
Pput_F1:640585766	16	24	13	6	28	19	6	24	YP_001266643	Pput_1298	protein of unknown function DUF709	COG:COG3100(S)	Pput_F1:640585766	16	24	28	19	-0.236605	0.273455	0.562567	Pput_F1:640585766	13	6	6	24	0.323343	0.265302	0.452951	Pput_F1:640585766	16	24	13	6	-0.708911	0.00855478	0.0291187	Pput_F1:640585766	28	19	6	24	-0.148963	0.521736	0.627156
Pput_F1:640585768	10	2	18	18	11	17	11	15	YP_001266645	Pput_1300	nitroreductase	COG:COG0778(C)	Pput_F1:640585768	10	2	11	17	0.449425	0.181004	0.430346	Pput_F1:640585768	18	18	11	15	-0.458838	0.072309	0.1961	Pput_F1:640585768	10	2	18	18	1.13414	0.000248187	0.00154843	Pput_F1:640585768	11	17	11	15	0.225879	0.408047	0.514169
Pput_F1:640585769	2	0	0	0	0	0	0	0	YP_001266646	Pput_1301	protein of unknown function UPF0153	COG:COG2983(S)	Pput_F1:640585769	2	0	0	0	-20.6976	0.0561713	0.238241	Pput_F1:640585769	0	0	0	0	-0.130963	0.999999	0.999999	Pput_F1:640585769	2	0	0	0	-20.2668	0.100212	0.178694	Pput_F1:640585769	0	0	0	0	0.299796	0.999999	0.999999
Pput_F1:640585770	0	0	0	0	0	0	2	0	YP_001266647	Pput_1302	hypothetical protein	COG:none	Pput_F1:640585770	0	0	0	0	-0.4069	0.999998	0.999998	Pput_F1:640585770	0	0	2	0	19.1689	0.112793	0.228388	Pput_F1:640585770	0	0	0	0	0.0238597	1	1	Pput_F1:640585770	0	0	2	0	19.5997	0.0645129	0.109517
Pput_F1:640585771	0	0	2	0	2	4	0	0	YP_001266648	Pput_1304	tRNA/rRNA methyltransferase (SpoU)	COG:COG0219(J)	Pput_F1:640585771	0	0	2	4	21.9914	0.0130197	0.112935	Pput_F1:640585771	2	0	0	0	-20.4333	0.0808211	0.197931	Pput_F1:640585771	0	0	2	0	20.3262	0.0916998	0.177014	Pput_F1:640585771	2	4	0	0	-22.0985	0.00990263	0.0244295
Pput_F1:640585772	9	9	0	0	3	6	2	3	YP_001266649	Pput_1305	HNH endonuclease	COG:none	Pput_F1:640585772	9	9	3	6	-1.09102	0.00552021	0.07385	Pput_F1:640585772	0	0	2	3	23.0852	0.0121652	0.0549786	Pput_F1:640585772	9	9	0	0	-23.4641	8.16107e-07	1.05001e-05	Pput_F1:640585772	3	6	2	3	-0.287799	0.601468	0.706574
Pput_F1:640585773	3	0	2	3	5	0	4	8	YP_001266650	Pput_1306	Oligopeptidase B	COG:COG1770(E)	Pput_F1:640585773	3	0	5	0	0.112952	0.876539	0.999998	Pput_F1:640585773	2	3	4	8	0.742054	0.146189	0.281591	Pput_F1:640585773	3	0	2	3	0.546355	0.446734	0.657508	Pput_F1:640585773	5	0	4	8	1.17546	0.0195589	0.0443082
Pput_F1:640585775	0	0	0	2	0	0	4	0	YP_001266652	Pput_1308	glutamine amidotransferase, class-II	COG:COG0121(R)	Pput_F1:640585775	0	0	0	0	-0.4069	0.999998	0.999998	Pput_F1:640585775	0	2	4	0	0.559732	0.50739	0.719985	Pput_F1:640585775	0	0	0	2	19.3262	0.0916998	0.177014	Pput_F1:640585775	0	0	4	0	20.2929	0.00893995	0.0224879
Pput_F1:640585778	0	0	2	0	0	0	3	2	YP_001266655	Pput_1311	major facilitator superfamily MFS_1	COG:COG2271(G)	Pput_F1:640585778	0	0	0	0	-0.4069	0.999998	0.999998	Pput_F1:640585778	2	0	3	2	0.782876	0.327397	0.524342	Pput_F1:640585778	0	0	2	0	20.3262	0.0916998	0.177014	Pput_F1:640585778	0	0	3	2	22.516	0.00346762	0.0102242
Pput_F1:640585779	5	0	3	5	7	8	4	5	YP_001266656	Pput_1312	LamB/YcsF family protein	COG:COG1540(R)	Pput_F1:640585779	5	0	7	8	0.700739	0.1532	0.379331	Pput_F1:640585779	3	5	4	5	-0.0156321	0.97434	0.999999	Pput_F1:640585779	5	0	3	5	0.505533	0.368334	0.563076	Pput_F1:640585779	7	8	4	5	-0.210838	0.61424	0.718439
Pput_F1:640585780	2	0	5	2	2	7	0	3	YP_001266657	Pput_1313	Allophanate hydrolase subunit 1	COG:COG2049(E)	Pput_F1:640585780	2	0	2	7	1.1062	0.116367	0.365549	Pput_F1:640585780	5	2	0	3	-0.980713	0.1359	0.265384	Pput_F1:640585780	2	0	5	2	1.28829	0.0772218	0.168684	Pput_F1:640585780	2	7	0	3	-0.798625	0.204698	0.279124
Pput_F1:640585781	2	3	0	5	0	3	6	7	YP_001266658	Pput_1314	urea amidolyase related protein	COG:COG1984(E)	Pput_F1:640585781	2	3	0	3	-0.908699	0.203702	0.459469	Pput_F1:640585781	0	5	6	7	0.822096	0.10062	0.228388	Pput_F1:640585781	2	3	0	5	0.0355292	0.955202	1	Pput_F1:640585781	0	3	6	7	1.76632	0.00148533	0.0049554
Pput_F1:640585782	3	0	3	2	0	3	3	4	YP_001266659	Pput_1315	hypothetical protein	COG:COG3825(S)	Pput_F1:640585782	3	0	0	3	-0.397873	0.62718	0.968275	Pput_F1:640585782	3	2	3	4	0.203057	0.727496	0.926221	Pput_F1:640585782	3	0	3	2	0.546355	0.446734	0.657508	Pput_F1:640585782	0	3	3	4	1.14729	0.0797618	0.127742
Pput_F1:640585783	9	9	9	13	12	16	7	10	YP_001266660	Pput_1316	ATPase associated with various cellular activities, AAA_5	COG:COG0714(R)	Pput_F1:640585783	9	9	12	16	0.0439596	0.88413	0.999998	Pput_F1:640585783	9	13	7	10	-0.391244	0.223261	0.395487	Pput_F1:640585783	9	9	9	13	0.2362	0.456116	0.66912	Pput_F1:640585783	12	16	7	10	-0.199004	0.514399	0.619725
Pput_F1:640585785	130	90	84	83	125	126	56	65	YP_001266662	Pput_1318	cysteine synthase A	COG:COG0031(E)	Pput_F1:640585785	130	90	125	126	-0.266048	0.00412884	0.0588843	Pput_F1:640585785	84	83	56	65	-0.455618	0.000119757	0.00180914	Pput_F1:640585785	130	90	84	83	-0.240105	0.0187967	0.0552161	Pput_F1:640585785	125	126	56	65	-0.429675	7.25592e-05	0.000377392
Pput_F1:640585786	0	0	10	10	5	0	8	10	YP_001266663	Pput_1319	Aspartyl/Asparaginyl beta-hydroxylase	COG:COG3555(O)	Pput_F1:640585786	0	0	5	0	19.8091	0.0233983	0.153458	Pput_F1:640585786	10	10	8	10	-0.238776	0.461972	0.67782	Pput_F1:640585786	0	0	10	10	25.6288	9.65089e-08	1.4181e-06	Pput_F1:640585786	5	0	8	10	1.58092	0.000474028	0.00194248
Pput_F1:640585793	0	0	0	0	0	0	3	4	YP_001266670	Pput_1326	RNA binding S1 domain protein	COG:COG2996(S)	Pput_F1:640585793	0	0	0	0	-0.4069	0.999998	0.999998	Pput_F1:640585793	0	0	3	4	24.4217	0.00301019	0.020019	Pput_F1:640585793	0	0	0	0	0.0238597	1	1	Pput_F1:640585793	0	0	3	4	24.8525	0.000543295	0.00207223
Pput_F1:640585794	19	14	12	9	15	20	15	0	YP_001266671	Pput_1327	hypothetical protein	COG:none	Pput_F1:640585794	19	14	15	20	-0.339033	0.16403	0.400252	Pput_F1:640585794	12	9	15	0	-0.469887	0.160953	0.305436	Pput_F1:640585794	19	14	12	9	-0.416456	0.131073	0.227831	Pput_F1:640585794	15	20	15	0	-0.547311	0.0672354	0.111679
Pput_F1:640585797	0	0	0	0	4	5	0	0	YP_001266674	Pput_1330	peptide deformylase	COG:COG0242(J)	Pput_F1:640585797	0	0	4	5	24.3969	0.00235541	0.0408625	Pput_F1:640585797	0	0	0	0	-0.130963	0.999999	0.999999	Pput_F1:640585797	0	0	0	0	0.0238597	1	1	Pput_F1:640585797	4	5	0	0	-24.504	0.00158379	0.00520021
Pput_F1:640585801	0	0	3	0	0	0	0	0	YP_001266678	Pput_1334	DGPFAETKE family protein	COG:COG3795(S)	Pput_F1:640585801	0	0	0	0	-0.4069	0.999998	0.999998	Pput_F1:640585801	3	0	0	0	-19.8388	0.0324897	0.107725	Pput_F1:640585801	0	0	3	0	19.7317	0.0388728	0.0957225	Pput_F1:640585801	0	0	0	0	0.299796	0.999999	0.999999
Pput_F1:640585804	12	4	8	11	9	3	9	10	YP_001266681	Pput_1337	MaoC domain protein dehydratase	COG:COG2030(I)	Pput_F1:640585804	12	4	9	3	-0.685555	0.0707398	0.271315	Pput_F1:640585804	8	11	9	10	-0.133415	0.681028	0.886391	Pput_F1:640585804	12	4	8	11	0.207379	0.540242	0.771022	Pput_F1:640585804	9	3	9	10	0.75952	0.0361692	0.0722041
Pput_F1:640585807	8	7	20	15	17	13	13	15	YP_001266684	Pput_1340	AMP-dependent synthetase and ligase	COG:COG0318(I,Q)	Pput_F1:640585807	8	7	17	13	0.295274	0.343276	0.666476	Pput_F1:640585807	20	15	13	15	-0.356559	0.157983	0.300861	Pput_F1:640585807	8	7	20	15	0.882827	0.00276764	0.0117756	Pput_F1:640585807	17	13	13	15	0.230994	0.380517	0.483331
Pput_F1:640585808	2	2	0	0	3	2	3	0	YP_001266685	Pput_1341	FAD dependent oxidoreductase	COG:COG0665(E)	Pput_F1:640585808	2	2	3	2	-0.17473	0.795273	0.999998	Pput_F1:640585808	0	0	3	0	19.5744	0.052118	0.147989	Pput_F1:640585808	2	2	0	0	-22.96	0.0200869	0.0566776	Pput_F1:640585808	3	2	3	0	-0.210838	0.771049	0.862101
Pput_F1:640585809	4	0	0	0	3	2	0	0	YP_001266686	Pput_1342	Glutamate--putrescine ligase	COG:COG0174(E)	Pput_F1:640585809	4	0	3	2	-0.17473	0.795273	0.999998	Pput_F1:640585809	0	0	0	0	-0.130963	0.999999	0.999999	Pput_F1:640585809	4	0	0	0	-19.96	0.0200869	0.0566776	Pput_F1:640585809	3	2	0	0	-21.9162	0.0185483	0.0423759
Pput_F1:640585811	2	3	7	6	10	10	18	20	YP_001266688	Pput_1344	ATP-dependent helicase HrpA	COG:COG1643(L)	Pput_F1:640585811	2	3	10	10	0.988421	0.031016	0.191289	Pput_F1:640585811	7	6	18	20	0.939222	0.0018513	0.0153646	Pput_F1:640585811	2	3	7	6	0.991041	0.0462383	0.107093	Pput_F1:640585811	10	10	18	20	0.941841	0.000434116	0.00180145
Pput_F1:640585812	7	7	3	5	10	18	8	6	YP_001266689	Pput_1345	Beta-ketoacyl-acyl-carrier-protein synthase I	COG:COG0332(I)	Pput_F1:640585812	7	7	10	18	0.295274	0.359889	0.69075	Pput_F1:640585812	3	5	8	6	0.426201	0.328548	0.524935	Pput_F1:640585812	7	7	3	5	-0.524087	0.22836	0.371258	Pput_F1:640585812	10	18	8	6	-0.39316	0.220864	0.299497
Pput_F1:640585814	0	0	0	0	0	0	3	2	YP_001266691	Pput_1347	protein of unknown function DUF482	COG:COG3146(S)	Pput_F1:640585814	0	0	0	0	-0.4069	0.999998	0.999998	Pput_F1:640585814	0	0	3	2	22.0852	0.0121652	0.0549786	Pput_F1:640585814	0	0	0	0	0.0238597	1	1	Pput_F1:640585814	0	0	3	2	22.516	0.00346762	0.0102242
Pput_F1:640585816	21	10	24	27	31	30	16	22	YP_001266693	Pput_1349	peptidyl-prolyl cis-trans isomerase, cyclophilin type	COG:COG0652(O)	Pput_F1:640585816	21	10	31	30	0.279013	0.199667	0.458212	Pput_F1:640585816	24	27	16	22	-0.427655	0.0445437	0.140091	Pput_F1:640585816	21	10	24	27	0.533368	0.017316	0.0513936	Pput_F1:640585816	31	30	16	22	-0.1733	0.398823	0.5042
Pput_F1:640585817	0	0	0	0	2	0	0	0	YP_001266694	Pput_1350	alpha/beta hydrolase fold	COG:COG0596(R)	Pput_F1:640585817	0	0	2	0	18.8928	0.15166	0.378305	Pput_F1:640585817	0	0	0	0	-0.130963	0.999999	0.999999	Pput_F1:640585817	0	0	0	0	0.0238597	1	1	Pput_F1:640585817	2	0	0	0	-18.9999	0.136459	0.194353
Pput_F1:640585818	0	0	4	2	3	5	5	6	YP_001266695	Pput_1351	transcriptional regulator, LysR family	COG:COG0583(K)	Pput_F1:640585818	0	0	3	5	23.2791	0.00413876	0.0588843	Pput_F1:640585818	4	2	5	6	0.472721	0.342493	0.543984	Pput_F1:640585818	0	0	4	2	22.4248	0.00348796	0.013957	Pput_F1:640585818	3	5	5	6	0.618441	0.179531	0.247575
Pput_F1:640585820	0	0	0	0	3	3	0	0	YP_001266697	Pput_1353	NAD(P)H dehydrogenase (quinone)	COG:COG1182(I)	Pput_F1:640585820	0	0	3	3	23.9914	0.0130197	0.112935	Pput_F1:640585820	0	0	0	0	-0.130963	0.999999	0.999999	Pput_F1:640585820	0	0	0	0	0.0238597	1	1	Pput_F1:640585820	3	3	0	0	-24.0985	0.00990263	0.0244295
Pput_F1:640585823	0	0	0	0	0	2	0	0	YP_001266700	Pput_1358	Cupin 2, conserved barrel domain protein	COG:COG1917(S)	Pput_F1:640585823	0	0	0	2	19.8928	0.15166	0.378305	Pput_F1:640585823	0	0	0	0	-0.130963	0.999999	0.999999	Pput_F1:640585823	0	0	0	0	0.0238597	1	1	Pput_F1:640585823	0	2	0	0	-19.9999	0.136459	0.194353
Pput_F1:640585827	0	0	0	0	0	0	2	0	YP_001266704	Pput_1362	LmbE family protein	COG:COG2120(S)	Pput_F1:640585827	0	0	0	0	-0.4069	0.999998	0.999998	Pput_F1:640585827	0	0	2	0	19.1689	0.112793	0.228388	Pput_F1:640585827	0	0	0	0	0.0238597	1	1	Pput_F1:640585827	0	0	2	0	19.5997	0.0645129	0.109517
Pput_F1:640585833	0	0	3	4	0	0	2	0	YP_001266710	Pput_1368	D-isomer specific 2-hydroxyacid dehydrogenase, NAD-binding	COG:COG1052(C,H,R)	Pput_F1:640585833	0	0	0	0	-0.4069	0.999998	0.999998	Pput_F1:640585833	3	4	2	0	-1.38618	0.0561018	0.157307	Pput_F1:640585833	0	0	3	4	23.579	0.00160415	0.00740892	Pput_F1:640585833	0	0	2	0	19.5997	0.0645129	0.109517
Pput_F1:640585835	2	2	0	0	0	2	2	0	YP_001266712	Pput_1370	Transcriptional regulator IclR-like protein	COG:COG1414(K)	Pput_F1:640585835	2	2	0	2	-1.09102	0.190824	0.443447	Pput_F1:640585835	0	0	2	0	19.1689	0.112793	0.228388	Pput_F1:640585835	2	2	0	0	-22.96	0.0200869	0.0566776	Pput_F1:640585835	0	2	2	0	0.299987	0.764614	0.856329
Pput_F1:640585839	4	0	6	4	0	2	0	4	YP_001266716	Pput_1374	transposase, mutator type	COG:COG3328(L)	Pput_F1:640585839	4	0	0	2	-1.09102	0.190824	0.443447	Pput_F1:640585839	6	4	0	4	-1.04971	0.0606575	0.168326	Pput_F1:640585839	4	0	6	4	0.95182	0.0900116	0.177014	Pput_F1:640585839	0	2	0	4	0.993134	0.234384	0.314658
Pput_F1:640585842	0	0	2	2	2	0	0	5	YP_001266719	Pput_1377	MscS Mechanosensitive ion channel	COG:COG0668(M)	Pput_F1:640585842	0	0	2	0	18.8928	0.15166	0.378305	Pput_F1:640585842	2	2	0	5	0.0897284	0.893435	0.999999	Pput_F1:640585842	0	0	2	2	24.0194	0.0170759	0.0508495	Pput_F1:640585842	2	0	0	5	1.21628	0.122493	0.185988
Pput_F1:640585843	32	14	19	23	37	39	21	24	YP_001266720	Pput_1378	DEAD/DEAH box helicase domain protein	COG:COG0513(J,K,L)	Pput_F1:640585843	32	14	37	39	0.104219	0.575366	0.919833	Pput_F1:640585843	19	23	21	24	-0.0644223	0.764078	0.949071	Pput_F1:640585843	32	14	19	23	-0.0554426	0.794962	1	Pput_F1:640585843	37	39	21	24	-0.224084	0.229507	0.310123
Pput_F1:640585853	35	27	0	0	8	7	0	0	YP_001266730	Pput_1388	putative agmatinase	COG:COG0010(E)	Pput_F1:640585853	35	27	8	7	-1.81696	4.23234e-13	8.75443e-11	Pput_F1:640585853	0	0	0	0	-0.130963	0.999999	0.999999	Pput_F1:640585853	35	27	0	0	-26.7008	5.56662e-20	3.11847e-18	Pput_F1:640585853	8	7	0	0	-23.0148	4.54071e-05	0.000240354
Pput_F1:640585854	0	0	3	0	0	0	5	5	YP_001266731	Pput_1389	transcriptional regulator, LysR family	COG:COG0583(K)	Pput_F1:640585854	0	0	0	0	-0.4069	0.999998	0.999998	Pput_F1:640585854	3	0	5	5	1.07056	0.0782722	0.197931	Pput_F1:640585854	0	0	3	0	19.7317	0.0388728	0.0957225	Pput_F1:640585854	0	0	5	5	24.2091	3.57067e-05	0.000194363
Pput_F1:640585855	0	0	3	0	3	0	9	15	YP_001266732	Pput_1390	methyl-accepting chemotaxis sensory transducer	COG:COG0840(N,T)	Pput_F1:640585855	0	0	3	0	19.2983	0.079104	0.271315	Pput_F1:640585855	3	0	9	15	1.94603	6.63793e-05	0.00108838	Pput_F1:640585855	0	0	3	0	19.7317	0.0388728	0.0957225	Pput_F1:640585855	3	0	9	15	2.37943	4.42858e-07	3.5654e-06
Pput_F1:640585856	0	0	0	0	0	7	0	0	YP_001266733	Pput_1391	DTW domain containing protein	COG:COG3148(S)	Pput_F1:640585856	0	0	0	7	19.1456	0.00731408	0.0796257	Pput_F1:640585856	0	0	0	0	-0.130963	0.999999	0.999999	Pput_F1:640585856	0	0	0	0	0.0238597	1	1	Pput_F1:640585856	0	7	0	0	-19.2527	0.00533849	0.0149533
Pput_F1:640585857	28	17	53	41	26	21	47	97	YP_001266734	Pput_1392	type I secretion outer membrane protein, TolC family	COG:COG1538(M,U)	Pput_F1:640585857	28	17	26	21	-0.354388	0.0905291	0.303911	Pput_F1:640585857	53	41	47	97	0.293103	0.0257847	0.0939405	Pput_F1:640585857	28	17	53	41	0.772161	1.04082e-05	0.000100314	Pput_F1:640585857	26	21	47	97	1.41965	2.96297e-20	9.48502e-19
Pput_F1:640585860	0	0	0	2	3	0	6	7	YP_001266737	Pput_1395	ATP-dependent DNA helicase RecQ	COG:COG0514(L)	Pput_F1:640585860	0	0	3	0	19.2983	0.079104	0.271315	Pput_F1:640585860	0	2	6	7	1.73839	0.00579389	0.0333147	Pput_F1:640585860	0	0	0	2	19.3262	0.0916998	0.177014	Pput_F1:640585860	3	0	6	7	1.76632	0.00148533	0.0049554
Pput_F1:640585861	0	2	8	8	5	5	7	3	YP_001266738	Pput_1396	transcriptional regulator, MarR family	COG:COG1846(K)	Pput_F1:640585861	0	2	5	5	1.21156	0.0777706	0.271315	Pput_F1:640585861	8	8	7	3	-0.603419	0.128273	0.253308	Pput_F1:640585861	0	2	8	8	2.11497	0.000328858	0.00201256	Pput_F1:640585861	5	5	7	3	0.299987	0.503151	0.608605
Pput_F1:640585862	0	0	0	0	0	0	0	2	YP_001266739	Pput_1397	Patatin	COG:COG1752(R)	Pput_F1:640585862	0	0	0	0	-0.4069	0.999998	0.999998	Pput_F1:640585862	0	0	0	2	20.1689	0.112793	0.228388	Pput_F1:640585862	0	0	0	0	0.0238597	1	1	Pput_F1:640585862	0	0	0	2	20.5997	0.0645129	0.109517
Pput_F1:640585863	3	0	0	0	0	0	0	0	YP_001266740	Pput_1398	conserved hypothetical selenoprotein	COG:COG3526(O)	Pput_F1:640585863	3	0	0	0	-20.1031	0.0193406	0.146087	Pput_F1:640585863	0	0	0	0	-0.130963	0.999999	0.999999	Pput_F1:640585863	3	0	0	0	-19.6723	0.0440866	0.102462	Pput_F1:640585863	0	0	0	0	0.299796	0.999999	0.999999
Pput_F1:640585868	2	0	0	0	0	0	0	0	YP_001266745	Pput_1403	helix-turn-helix- domain containing protein, AraC type	COG:COG2207(K)	Pput_F1:640585868	2	0	0	0	-20.6976	0.0561713	0.238241	Pput_F1:640585868	0	0	0	0	-0.130963	0.999999	0.999999	Pput_F1:640585868	2	0	0	0	-20.2668	0.100212	0.178694	Pput_F1:640585868	0	0	0	0	0.299796	0.999999	0.999999
Pput_F1:640585870	23	14	15	14	20	25	20	19	YP_001266747	Pput_1405	nitroreductase	COG:COG0778(C)	Pput_F1:640585870	23	14	20	25	-0.202129	0.36437	0.691291	Pput_F1:640585870	15	14	20	19	0.162851	0.505125	0.719985	Pput_F1:640585870	23	14	15	14	-0.208093	0.399883	0.600718	Pput_F1:640585870	20	25	20	19	0.156886	0.474357	0.576388
Pput_F1:640585871	0	0	5	2	0	3	6	3	YP_001266748	Pput_1406	integral membrane sensor signal transduction histidine kinase	COG:COG0642(T)	Pput_F1:640585871	0	0	0	3	19.2983	0.079104	0.271315	Pput_F1:640585871	5	2	6	3	0.117899	0.81463	0.992991	Pput_F1:640585871	0	0	5	2	21.579	0.00160415	0.00740892	Pput_F1:640585871	0	3	6	3	1.3986	0.0224782	0.0497071
Pput_F1:640585872	3	3	0	0	17	32	0	2	YP_001266749	Pput_1407	protein of unknown function, Spy-related	COG:none	Pput_F1:640585872	3	3	17	32	1.70219	1.32061e-06	6.82909e-05	Pput_F1:640585872	0	0	0	2	20.1689	0.112793	0.228388	Pput_F1:640585872	3	3	0	0	-23.3654	0.00441072	0.0169435	Pput_F1:640585872	17	32	0	2	-2.89869	1.62741e-10	2.0642e-09
Pput_F1:640585873	8	8	4	3	12	14	3	2	YP_001266750	Pput_1408	two component transcriptional regulator, winged helix family	COG:COG0745(K,T)	Pput_F1:640585873	8	8	12	14	0.0876347	0.781993	0.999998	Pput_F1:640585873	4	3	3	2	-0.469887	0.418301	0.634411	Pput_F1:640585873	8	8	4	3	-0.791149	0.0690646	0.1526	Pput_F1:640585873	12	14	3	2	-1.34867	0.00158385	0.00520021
Pput_F1:640585875	38	28	23	17	31	57	20	23	YP_001266752	Pput_1410	YCII-related protein	COG:COG2350(S)	Pput_F1:640585875	38	28	31	57	-0.110191	0.499823	0.845222	Pput_F1:640585875	23	17	20	23	-0.0610945	0.781018	0.962933	Pput_F1:640585875	38	28	23	17	-0.465246	0.0184534	0.0543496	Pput_F1:640585875	31	57	20	23	-0.416149	0.0224033	0.0497071
Pput_F1:640585877	0	0	0	0	0	0	0	2	YP_001266754	Pput_1412	PHP C-terminal domain protein	COG:COG0613(R)	Pput_F1:640585877	0	0	0	0	-0.4069	0.999998	0.999998	Pput_F1:640585877	0	0	0	2	20.1689	0.112793	0.228388	Pput_F1:640585877	0	0	0	0	0.0238597	1	1	Pput_F1:640585877	0	0	0	2	20.5997	0.0645129	0.109517
Pput_F1:640585878	4	2	4	5	2	6	0	2	YP_001266755	Pput_1413	Sua5/YciO/YrdC/YwlC family protein	COG:COG0009(J)	Pput_F1:640585878	4	2	2	6	-0.110191	0.838783	0.999998	Pput_F1:640585878	4	5	0	2	-1.63749	0.0160171	0.0684739	Pput_F1:640585878	4	2	4	5	0.440994	0.397661	0.597715	Pput_F1:640585878	2	6	0	2	-1.08631	0.131127	0.194353
Pput_F1:640585880	0	5	0	0	3	0	0	2	YP_001266757	Pput_1415	putative transcriptional regulator	COG:COG1386(K)	Pput_F1:640585880	0	5	3	0	-0.908699	0.203702	0.459469	Pput_F1:640585880	0	0	0	2	20.1689	0.112793	0.228388	Pput_F1:640585880	0	5	0	0	-19.1831	0.00934642	0.0309895	Pput_F1:640585880	3	0	0	2	-0.105478	0.90771	0.981189
Pput_F1:640585881	3	2	11	9	5	11	14	10	YP_001266758	Pput_1416	RNA-binding S4 domain protein	COG:COG1187(J)	Pput_F1:640585881	3	2	5	11	0.765278	0.113232	0.36291	Pput_F1:640585881	11	9	14	10	0.0489064	0.871586	0.999999	Pput_F1:640585881	3	2	11	9	1.42182	0.00142121	0.00697646	Pput_F1:640585881	5	11	14	10	0.705452	0.0267433	0.0561818
Pput_F1:640585884	4	2	27	19	9	4	38	73	YP_001266761	Pput_1419	FAD linked oxidase domain protein	COG:COG0277,COG0247(C)	Pput_F1:640585884	4	2	9	4	0.375317	0.437577	0.780302	Pput_F1:640585884	27	19	38	73	0.747474	8.76232e-06	0.000206683	Pput_F1:640585884	4	2	27	19	2.07241	1.66438e-09	3.36505e-08	Pput_F1:640585884	9	4	38	73	2.44457	4.11487e-28	2.30518e-26
Pput_F1:640585888	21	20	0	0	42	53	0	0	YP_001266765	Pput_1423	transcriptional coactivator/pterin dehydratase	COG:COG2154(H)	Pput_F1:640585888	21	20	42	53	0.442432	0.0150942	0.126443	Pput_F1:640585888	0	0	0	0	-0.130963	0.999999	0.999999	Pput_F1:640585888	21	20	0	0	-24.2873	9.86215e-14	3.58369e-12	Pput_F1:640585888	42	53	0	0	-25.8607	1.03476e-24	4.4166e-23
Pput_F1:640585889	15	20	0	0	21	28	0	0	YP_001266766	Pput_1424	phenylalanine-4-hydroxylase	COG:COG3186(E)	Pput_F1:640585889	15	20	21	28	-0.0614009	0.781822	0.999998	Pput_F1:640585889	0	0	0	0	-0.130963	0.999999	0.999999	Pput_F1:640585889	15	20	0	0	-22.129	6.12917e-12	1.85184e-10	Pput_F1:640585889	21	28	0	0	-25.1986	1.69723e-13	3.21399e-12
Pput_F1:640585890	4	3	0	0	2	6	0	2	YP_001266767	Pput_1425	transcriptional regulator, TyrR	COG:COG3283(E,K)	Pput_F1:640585890	4	3	2	6	-0.264342	0.61108	0.958223	Pput_F1:640585890	0	0	0	2	20.1689	0.112793	0.228388	Pput_F1:640585890	4	3	0	0	-24.5196	0.0021028	0.00934617	Pput_F1:640585890	2	6	0	2	-1.08631	0.131127	0.194353
Pput_F1:640585893	19	16	31	27	10	14	32	23	YP_001266770	Pput_1428	acetate--CoA ligase	COG:COG0365(I)	Pput_F1:640585893	19	16	10	14	-0.775167	0.00308039	0.0490128	Pput_F1:640585893	31	27	32	23	-0.186525	0.321615	0.524342	Pput_F1:640585893	19	16	31	27	0.540624	0.0102315	0.033675	Pput_F1:640585893	10	14	32	23	1.12927	1.20573e-06	8.90714e-06
Pput_F1:640585894	51	36	37	33	69	93	14	23	YP_001266771	Pput_1429	cationic amino acid ABC transporter, periplasmic binding protein	COG:COG0834(E,T)	Pput_F1:640585894	51	36	69	93	0.223815	0.0888804	0.299498	Pput_F1:640585894	37	33	14	23	-0.770992	9.54887e-05	0.00147568	Pput_F1:640585894	51	36	37	33	-0.181884	0.256062	0.409607	Pput_F1:640585894	69	93	14	23	-1.17669	6.50451e-13	1.1507e-11
Pput_F1:640585897	7	3	12	12	16	13	15	17	YP_001266774	Pput_1432	ABC transporter related	COG:COG4598(E)	Pput_F1:640585897	7	3	16	13	0.666838	0.0565317	0.239392	Pput_F1:640585897	12	12	15	17	0.154267	0.566564	0.784658	Pput_F1:640585897	7	3	12	12	0.910998	0.0111083	0.0363826	Pput_F1:640585897	16	13	15	17	0.398427	0.120191	0.184784
Pput_F1:640585898	0	2	0	0	0	0	0	0	YP_001266775	Pput_1433	helix-turn-helix- domain containing protein, AraC type	COG:COG4977(K)	Pput_F1:640585898	0	2	0	0	-19.6976	0.0561713	0.238241	Pput_F1:640585898	0	0	0	0	-0.130963	0.999999	0.999999	Pput_F1:640585898	0	2	0	0	-19.2668	0.100212	0.178694	Pput_F1:640585898	0	0	0	0	0.299796	0.999999	0.999999
Pput_F1:640585899	83	56	35	49	93	111	45	44	YP_001266776	Pput_1434	acetylornithine and succinylornithine aminotransferase	COG:COG4992(E)	Pput_F1:640585899	83	56	93	111	-0.0142271	0.897121	0.999998	Pput_F1:640585899	35	49	45	44	-0.0755956	0.619397	0.826108	Pput_F1:640585899	83	56	35	49	-0.468128	0.000585264	0.0032516	Pput_F1:640585899	93	111	45	44	-0.529496	1.75139e-05	0.000104423
Pput_F1:640585900	5	0	0	4	9	9	4	4	YP_001266777	Pput_1435	Arginine N-succinyltransferase	COG:COG3138(E)	Pput_F1:640585900	5	0	9	9	0.883061	0.0602043	0.250991	Pput_F1:640585900	0	4	4	4	0.559732	0.348506	0.550606	Pput_F1:640585900	5	0	0	4	-0.187614	0.779133	1	Pput_F1:640585900	9	9	4	4	-0.510943	0.216116	0.293413
Pput_F1:640585901	3	0	0	2	0	10	3	3	YP_001266778	Pput_1436	Arginine N-succinyltransferase	COG:COG3138(E)	Pput_F1:640585901	3	0	0	10	0.8061	0.191957	0.443447	Pput_F1:640585901	0	2	3	3	0.965197	0.206627	0.370907	Pput_F1:640585901	3	0	0	2	-0.369936	0.68243	0.928671	Pput_F1:640585901	0	10	3	3	-0.210838	0.680677	0.783536
Pput_F1:640585902	0	0	0	0	0	2	0	0	YP_001266779	Pput_1437	aldehyde dehydrogenase	COG:COG1012(C)	Pput_F1:640585902	0	0	0	2	19.8928	0.15166	0.378305	Pput_F1:640585902	0	0	0	0	-0.130963	0.999999	0.999999	Pput_F1:640585902	0	0	0	0	0.0238597	1	1	Pput_F1:640585902	0	2	0	0	-19.9999	0.136459	0.194353
Pput_F1:640585903	28	16	8	6	26	38	7	14	YP_001266780	Pput_1438	Succinylarginine dihydrolase	COG:COG3724(E)	Pput_F1:640585903	28	16	26	38	-0.0231797	0.905849	0.999998	Pput_F1:640585903	8	6	7	14	0.27205	0.426911	0.644371	Pput_F1:640585903	28	16	8	6	-1.1096	9.42564e-05	0.000668748	Pput_F1:640585903	26	38	7	14	-0.814373	0.000593249	0.00224999
Pput_F1:640585904	12	3	0	6	12	6	4	4	YP_001266781	Pput_1439	hypothetical protein	COG:none	Pput_F1:640585904	12	3	12	6	-0.215552	0.539234	0.883608	Pput_F1:640585904	0	6	4	4	0.154267	0.77445	0.957469	Pput_F1:640585904	12	3	0	6	-0.880762	0.0553429	0.127086	Pput_F1:640585904	12	6	4	4	-0.510943	0.216116	0.293413
Pput_F1:640585905	7	3	2	5	10	10	4	3	YP_001266782	Pput_1440	Succinylglutamate desuccinylase/aspartoacylase	COG:COG2988(E)	Pput_F1:640585905	7	3	10	10	0.295274	0.439047	0.780302	Pput_F1:640585905	2	5	4	3	-0.133415	0.802971	0.982789	Pput_F1:640585905	7	3	2	5	-0.321146	0.511513	0.736721	Pput_F1:640585905	10	10	4	3	-0.749835	0.0722063	0.117522
Pput_F1:640585906	82	63	56	56	92	89	79	66	YP_001266783	Pput_1441	alanyl-tRNA synthetase	COG:COG0013(J)	Pput_F1:640585906	82	63	92	89	-0.17611	0.115476	0.365549	Pput_F1:640585906	56	56	79	66	0.12482	0.319949	0.524342	Pput_F1:640585906	82	63	56	56	-0.222706	0.075569	0.165882	Pput_F1:640585906	92	89	79	66	0.0782239	0.483447	0.586109
Pput_F1:640585907	47	30	69	74	64	81	62	64	YP_001266784	Pput_1442	aspartate kinase	COG:COG0527(E)	Pput_F1:640585907	47	30	64	81	0.235055	0.0919151	0.307031	Pput_F1:640585907	69	74	62	64	-0.259978	0.0331259	0.109564	Pput_F1:640585907	47	30	69	74	0.654568	2.07687e-06	2.3664e-05	Pput_F1:640585907	64	81	62	64	0.159535	0.191285	0.262833
Pput_F1:640585908	2	5	0	0	7	23	0	0	YP_001266785	Pput_1443	carbon storage regulator, CsrA	COG:COG1551(T)	Pput_F1:640585908	2	5	7	23	1.05741	0.00551226	0.07385	Pput_F1:640585908	0	0	0	0	-0.130963	0.999999	0.999999	Pput_F1:640585908	2	5	0	0	-21.5196	0.0021028	0.00934617	Pput_F1:640585908	7	23	0	0	-21.708	8.05561e-09	8.39594e-08
Pput_F1:640585914	0	0	2	0	0	0	3	8	YP_001266786	Pput_1444	magnesium transporter	COG:COG2239(P)	Pput_F1:640585914	0	0	0	0	-0.4069	0.999998	0.999998	Pput_F1:640585914	2	0	3	8	1.57133	0.0168062	0.0707229	Pput_F1:640585914	0	0	2	0	20.3262	0.0916998	0.177014	Pput_F1:640585914	0	0	3	8	22.3045	1.45498e-05	8.81182e-05
Pput_F1:640585915	0	0	0	0	0	0	4	3	YP_001266787	Pput_1445	Arc domain protein DNA binding domain protein	COG:none	Pput_F1:640585915	0	0	0	0	-0.4069	0.999998	0.999998	Pput_F1:640585915	0	0	4	3	22.4217	0.00301019	0.020019	Pput_F1:640585915	0	0	0	0	0.0238597	1	1	Pput_F1:640585915	0	0	4	3	22.8525	0.000543295	0.00207223
Pput_F1:640585921	2	5	0	0	0	10	0	0	YP_001266792	Pput_1450	dihydrolipoamide dehydrogenase	COG:COG1249(C)	Pput_F1:640585921	2	5	0	10	-0.0411982	0.933458	0.999998	Pput_F1:640585921	0	0	0	0	-0.130963	0.999999	0.999999	Pput_F1:640585921	2	5	0	0	-21.5196	0.0021028	0.00934617	Pput_F1:640585921	0	10	0	0	-19.6094	0.00086925	0.00314168
Pput_F1:640585922	23	11	0	0	19	27	2	0	YP_001266793	Pput_1451	catalytic domain of components of various dehydrogenase complexes	COG:COG0508(C)	Pput_F1:640585922	23	11	19	27	-0.0955923	0.673332	0.999998	Pput_F1:640585922	0	0	2	0	19.1689	0.112793	0.228388	Pput_F1:640585922	23	11	0	0	-23.1	1.22134e-11	3.60898e-10	Pput_F1:640585922	19	27	2	0	-2.83551	7.87493e-10	9.24702e-09
Pput_F1:640585923	7	6	0	0	9	7	0	2	YP_001266794	Pput_1452	Transketolase, central region	COG:COG0022(C)	Pput_F1:640585923	7	6	9	7	-0.190234	0.611852	0.958223	Pput_F1:640585923	0	0	0	2	20.1689	0.112793	0.228388	Pput_F1:640585923	7	6	0	0	-24.1386	2.77791e-05	0.000227738	Pput_F1:640585923	9	7	0	2	-1.77945	0.00336352	0.0102242
Pput_F1:640585924	4	0	0	0	0	0	0	0	YP_001266795	Pput_1453	3-methyl-2-oxobutanoate dehydrogenase (2-methylpropanoyl-transferring)	COG:COG1071(C)	Pput_F1:640585924	4	0	0	0	-20.3907	0.00691876	0.0796257	Pput_F1:640585924	0	0	0	0	-0.130963	0.999999	0.999999	Pput_F1:640585924	4	0	0	0	-19.96	0.0200869	0.0566776	Pput_F1:640585924	0	0	0	0	0.299796	0.999999	0.999999
Pput_F1:640585926	0	0	3	5	0	0	2	0	YP_001266797	Pput_1455	Glutamate--putrescine ligase	COG:COG0174(E)	Pput_F1:640585926	0	0	0	0	-0.4069	0.999998	0.999998	Pput_F1:640585926	3	5	2	0	-1.51971	0.0301652	0.105343	Pput_F1:640585926	0	0	3	5	22.7125	0.000743546	0.00388987	Pput_F1:640585926	0	0	2	0	19.5997	0.0645129	0.109517
Pput_F1:640585927	0	0	2	0	0	0	2	2	YP_001266798	Pput_1456	major facilitator superfamily MFS_1	COG:none	Pput_F1:640585927	0	0	0	0	-0.4069	0.999998	0.999998	Pput_F1:640585927	2	0	2	2	0.559732	0.50739	0.719985	Pput_F1:640585927	0	0	2	0	20.3262	0.0916998	0.177014	Pput_F1:640585927	0	0	2	2	24.2929	0.00893995	0.0224879
Pput_F1:640585928	6	10	20	21	16	21	12	12	YP_001266799	Pput_1457	type IV pilus assembly PilZ	COG:COG5581(M)	Pput_F1:640585928	6	10	16	21	0.440456	0.13089	0.378305	Pput_F1:640585928	20	21	12	12	-0.668933	0.00790281	0.0419145	Pput_F1:640585928	6	10	20	21	0.976513	0.000464536	0.00270376	Pput_F1:640585928	16	21	12	12	-0.132877	0.61061	0.715021
Pput_F1:640585929	7	3	4	4	3	13	10	8	YP_001266800	Pput_1458	FlgN family protein	COG:COG3418(N,O,U)	Pput_F1:640585929	7	3	3	13	0.0721305	0.857614	0.999998	Pput_F1:640585929	4	4	10	8	0.677515	0.0985693	0.228388	Pput_F1:640585929	7	3	4	4	-0.187614	0.691651	0.938844	Pput_F1:640585929	3	13	10	8	0.41777	0.22381	0.303339
Pput_F1:640585930	0	3	2	4	4	10	0	0	YP_001266801	Pput_1459	anti-sigma-28 factor, FlgM	COG:COG2747(K,N,U)	Pput_F1:640585930	0	3	4	10	1.14257	0.045102	0.22669	Pput_F1:640585930	2	4	0	0	-22.5319	0.00249407	0.0186812	Pput_F1:640585930	0	3	2	4	0.728676	0.288027	0.453826	Pput_F1:640585930	4	10	0	0	-21.9458	8.15463e-05	0.000411404
Pput_F1:640585931	5	4	5	6	6	9	5	8	YP_001266802	Pput_1460	SAF domain protein	COG:COG1261(N,O)	Pput_F1:640585931	5	4	6	9	0.112952	0.787861	0.999998	Pput_F1:640585931	5	6	5	8	0.0336389	0.934529	0.999999	Pput_F1:640585931	5	4	5	6	0.2362	0.59821	0.840871	Pput_F1:640585931	6	9	5	8	0.156886	0.679577	0.783275
Pput_F1:640585932	0	0	2	3	5	0	5	7	YP_001266803	Pput_1461	putative CheW protein	COG:COG0745(K,N,T)	Pput_F1:640585932	0	0	5	0	19.8091	0.0233983	0.153458	Pput_F1:640585932	2	3	5	7	0.742054	0.146189	0.281591	Pput_F1:640585932	0	0	2	3	23.2425	0.00766254	0.0265181	Pput_F1:640585932	5	0	5	7	1.17546	0.0195589	0.0443082
Pput_F1:640585933	4	0	0	3	11	3	9	11	YP_001266804	Pput_1462	Protein-glutamate O-methyltransferase	COG:COG1352(N,T)	Pput_F1:640585933	4	0	11	3	0.85489	0.106001	0.343003	Pput_F1:640585933	0	3	9	11	1.7637	0.000559169	0.00603858	Pput_F1:640585933	4	0	0	3	-0.252153	0.740114	0.991118	Pput_F1:640585933	11	3	9	11	0.656662	0.0568699	0.10792
Pput_F1:640585936	0	0	0	0	0	2	0	0	YP_001266807	Pput_1466	flagellar hook capping protein	COG:COG1843(N)	Pput_F1:640585936	0	0	0	2	19.8928	0.15166	0.378305	Pput_F1:640585936	0	0	0	0	-0.130963	0.999999	0.999999	Pput_F1:640585936	0	0	0	0	0.0238597	1	1	Pput_F1:640585936	0	2	0	0	-19.9999	0.136459	0.194353
Pput_F1:640585937	8	8	22	15	12	10	17	34	YP_001266808	Pput_1467	flagellar basal body FlaE domain protein	COG:COG4786,COG1749(N)	Pput_F1:640585937	8	8	12	10	-0.0794194	0.809414	0.999998	Pput_F1:640585937	22	15	17	34	0.187493	0.383249	0.593981	Pput_F1:640585937	8	8	22	15	0.873858	0.00227129	0.00991477	Pput_F1:640585937	12	10	17	34	1.14077	2.482e-06	1.68964e-05
Pput_F1:640585939	0	0	0	0	2	4	0	2	YP_001266810	Pput_1469	flagellar basal-body rod protein FlgF	COG:COG4787(N)	Pput_F1:640585939	0	0	2	4	21.9914	0.0130197	0.112935	Pput_F1:640585939	0	0	0	2	20.1689	0.112793	0.228388	Pput_F1:640585939	0	0	0	0	0.0238597	1	1	Pput_F1:640585939	2	4	0	2	-0.798625	0.300414	0.390814
Pput_F1:640585940	7	0	13	6	10	10	5	11	YP_001266811	Pput_1470	flagellar basal-body rod protein FlgG	COG:COG4786(N)	Pput_F1:640585940	7	0	10	10	0.651949	0.1201	0.370922	Pput_F1:640585940	13	6	5	11	-0.305265	0.367136	0.575214	Pput_F1:640585940	7	0	13	6	1.03406	0.0128575	0.0414058	Pput_F1:640585940	10	10	5	11	0.0768437	0.819063	0.908231
Pput_F1:640585941	0	0	3	2	0	0	2	2	YP_001266812	Pput_1471	flagellar L-ring protein	COG:COG2063(N)	Pput_F1:640585941	0	0	0	0	-0.4069	0.999998	0.999998	Pput_F1:640585941	3	2	2	2	-0.356559	0.593588	0.808344	Pput_F1:640585941	0	0	3	2	23.2425	0.00766254	0.0265181	Pput_F1:640585941	0	0	2	2	24.2929	0.00893995	0.0224879
Pput_F1:640585942	4	7	7	5	11	9	10	18	YP_001266813	Pput_1472	flagellar P-ring protein	COG:COG1706(N)	Pput_F1:640585942	4	7	11	9	0.199964	0.590934	0.933072	Pput_F1:640585942	7	5	10	18	0.713883	0.0314936	0.10747	Pput_F1:640585942	4	7	7	5	0.122541	0.768962	1	Pput_F1:640585942	11	9	10	18	0.636459	0.0282072	0.0589808
Pput_F1:640585943	0	0	0	0	0	3	0	0	YP_001266814	Pput_1473	flagellar rod assembly protein/muramidase FlgJ	COG:COG1705(N,U)	Pput_F1:640585943	0	0	0	3	19.2983	0.079104	0.271315	Pput_F1:640585943	0	0	0	0	-0.130963	0.999999	0.999999	Pput_F1:640585943	0	0	0	0	0.0238597	1	1	Pput_F1:640585943	0	3	0	0	-19.4054	0.0681857	0.111679
Pput_F1:640585944	7	4	13	13	13	21	13	8	YP_001266815	Pput_1474	flagellar hook-associated protein FlgK	COG:COG1256(N)	Pput_F1:640585944	7	4	13	21	0.730592	0.0261203	0.169247	Pput_F1:640585944	13	13	13	8	-0.346989	0.235224	0.412602	Pput_F1:640585944	7	4	13	13	0.89573	0.00909388	0.0307591	Pput_F1:640585944	13	21	13	8	-0.181851	0.509572	0.615008
Pput_F1:640585945	10	4	17	7	7	12	7	14	YP_001266816	Pput_1475	flagellar hook-associated protein 3	COG:COG1344(N)	Pput_F1:640585945	10	4	7	12	-0.0924915	0.79337	0.999998	Pput_F1:640585945	17	7	7	14	-0.266947	0.370947	0.577243	Pput_F1:640585945	10	4	17	7	0.574526	0.0817325	0.177014	Pput_F1:640585945	7	12	7	14	0.400071	0.206388	0.280717
Pput_F1:640585946	0	0	4	2	6	3	5	8	YP_001266817	Pput_1476	glycosyl transferase, family 2	COG:COG0438,COG0463(M,R)	Pput_F1:640585946	0	0	6	3	21.3969	0.00235541	0.0408625	Pput_F1:640585946	4	2	5	8	0.639775	0.180769	0.337093	Pput_F1:640585946	0	0	4	2	22.4248	0.00348796	0.013957	Pput_F1:640585946	6	3	5	8	0.667712	0.119459	0.184084
Pput_F1:640585947	5	2	16	14	14	6	13	21	YP_001266818	Pput_1477	hypothetical protein	COG:COG1216(R)	Pput_F1:640585947	5	2	14	6	0.651949	0.1201	0.370922	Pput_F1:640585947	16	14	13	21	-0.008252	0.973722	0.999999	Pput_F1:640585947	5	2	16	14	1.49082	5.61461e-05	0.000424092	Pput_F1:640585947	14	6	13	21	0.830615	0.00258192	0.00818725
Pput_F1:640585949	9	7	6	9	6	7	5	5	YP_001266820	Pput_1479	glucose-1-phosphate cytidylyltransferase	COG:COG1208(J,M)	Pput_F1:640585949	9	7	6	7	-0.605513	0.103894	0.339455	Pput_F1:640585949	6	9	5	5	-0.53888	0.181535	0.337818	Pput_F1:640585949	9	7	6	9	-0.0290093	0.935659	1	Pput_F1:640585949	6	7	5	5	0.037623	0.928788	0.999004
Pput_F1:640585950	0	0	0	0	0	2	2	2	YP_001266821	Pput_1480	CDP-glucose 4,6-dehydratase	COG:COG0451(G,M)	Pput_F1:640585950	0	0	0	2	19.8928	0.15166	0.378305	Pput_F1:640585950	0	0	2	2	23.8621	0.0249219	0.0910531	Pput_F1:640585950	0	0	0	0	0.0238597	1	1	Pput_F1:640585950	0	2	2	2	0.993134	0.234384	0.314658
Pput_F1:640585951	2	0	18	12	3	5	32	24	YP_001266822	Pput_1481	DegT/DnrJ/EryC1/StrS aminotransferase	COG:COG0399(M)	Pput_F1:640585951	2	0	3	5	0.988421	0.172529	0.413396	Pput_F1:640585951	18	12	32	24	0.490739	0.0268812	0.0970248	Pput_F1:640585951	2	0	18	12	2.74358	3.50864e-08	5.86008e-07	Pput_F1:640585951	3	5	32	24	2.2459	6.12685e-14	1.19385e-12
Pput_F1:640585952	7	9	3	4	24	14	8	6	YP_001266823	Pput_1482	glycosyl transferase, family 2	COG:COG1216(R)	Pput_F1:640585952	7	9	24	14	0.467124	0.106935	0.345197	Pput_F1:640585952	3	4	8	6	0.559732	0.214907	0.382705	Pput_F1:640585952	7	9	3	4	-0.791149	0.0690646	0.1526	Pput_F1:640585952	24	14	8	6	-0.698542	0.0193018	0.0439109
Pput_F1:640585953	26	11	11	21	30	55	10	13	YP_001266824	Pput_1483	N-acetylneuraminic acid synthase, N-terminal domain	COG:COG2089(M)	Pput_F1:640585953	26	11	30	55	0.43386	0.0238675	0.156155	Pput_F1:640585953	11	21	10	13	-0.463657	0.087235	0.211902	Pput_F1:640585953	26	11	11	21	-0.109653	0.649315	0.896769	Pput_F1:640585953	30	55	10	13	-1.00717	3.21391e-06	2.16055e-05
Pput_F1:640585954	6	3	12	16	16	5	13	8	YP_001266825	Pput_1484	thiamine pyrophosphate enzyme TPP binding domain protein	COG:COG0028(E,H)	Pput_F1:640585954	6	3	16	5	0.449425	0.246678	0.534503	Pput_F1:640585954	12	16	13	8	-0.421097	0.142086	0.275664	Pput_F1:640585954	6	3	12	16	1.17051	0.000948654	0.00489622	Pput_F1:640585954	16	5	13	8	0.299987	0.331919	0.428894
Pput_F1:640585955	2	0	4	6	0	0	8	4	YP_001266826	Pput_1485	methyltransferase FkbM family	COG:none	Pput_F1:640585955	2	0	0	0	-20.6976	0.0561713	0.238241	Pput_F1:640585955	4	6	8	4	0.0489064	0.909	0.999999	Pput_F1:640585955	2	0	4	6	1.64497	0.0134413	0.0429537	Pput_F1:640585955	0	0	8	4	22.3915	5.94959e-06	3.7555e-05
Pput_F1:640585956	0	0	3	0	0	6	3	0	YP_001266827	Pput_1486	NAD-dependent epimerase/dehydratase	COG:COG0451(G,M)	Pput_F1:640585956	0	0	0	6	19.9914	0.0130197	0.112935	Pput_F1:640585956	3	0	3	0	-0.133415	0.870252	0.999999	Pput_F1:640585956	0	0	3	0	19.7317	0.0388728	0.0957225	Pput_F1:640585956	0	6	3	0	-0.39316	0.570911	0.675695
Pput_F1:640585957	0	0	0	3	5	0	3	3	YP_001266828	Pput_1487	hypothetical protein	COG:none	Pput_F1:640585957	0	0	5	0	19.8091	0.0233983	0.153458	Pput_F1:640585957	0	3	3	3	0.559732	0.416854	0.633288	Pput_F1:640585957	0	0	0	3	19.7317	0.0388728	0.0957225	Pput_F1:640585957	5	0	3	3	0.482309	0.424589	0.529555
Pput_F1:640585958	16	5	13	27	11	15	19	31	YP_001266829	Pput_1488	Beta-ketoacyl-acyl-carrier-protein synthase I	COG:COG0332(I)	Pput_F1:640585958	16	5	11	15	-0.184299	0.531524	0.87417	Pput_F1:640585958	13	27	19	31	0.0897284	0.671845	0.876986	Pput_F1:640585958	16	5	13	27	0.679886	0.00957691	0.0316756	Pput_F1:640585958	11	15	19	31	0.953914	4.58261e-05	0.000242095
Pput_F1:640585959	359	289	578	628	343	303	299	380	YP_001266830	Pput_1489	flagellin domain protein	COG:COG1344(N)	Pput_F1:640585959	359	289	343	303	-0.400964	6.5471e-13	1.25751e-10	Pput_F1:640585959	578	628	299	380	-0.707858	1.61935e-51	1.08861e-48	Pput_F1:640585959	359	289	578	628	0.656703	1.93872e-43	5.21321e-41	Pput_F1:640585959	343	303	299	380	0.349809	2.04792e-10	2.56133e-09
Pput_F1:640585960	6	6	2	0	14	9	2	4	YP_001266831	Pput_1490	flagellar protein FlaG protein	COG:COG1334(N)	Pput_F1:640585960	6	6	14	9	0.252714	0.47258	0.821439	Pput_F1:640585960	2	0	2	4	0.965197	0.206627	0.370907	Pput_F1:640585960	6	6	2	0	-1.75623	0.00592166	0.022157	Pput_F1:640585960	14	9	2	4	-1.04375	0.012895	0.0310984
Pput_F1:640585961	0	0	8	6	0	6	6	12	YP_001266832	Pput_1491	flagellar hook-associated 2 domain protein	COG:COG1345(N)	Pput_F1:640585961	0	0	0	6	19.9914	0.0130197	0.112935	Pput_F1:640585961	8	6	6	12	0.117899	0.740211	0.936231	Pput_F1:640585961	0	0	8	6	24.2721	8.11768e-06	7.90886e-05	Pput_F1:640585961	0	6	6	12	1.3986	0.00124876	0.00440095
Pput_F1:640585962	18	14	18	17	18	33	11	12	YP_001266833	Pput_1492	flagellar protein FliS	COG:COG1516(N,O,U)	Pput_F1:640585962	18	14	18	33	0.0682166	0.761698	0.999998	Pput_F1:640585962	18	17	11	12	-0.553269	0.0367995	0.118366	Pput_F1:640585962	18	14	18	17	0.125141	0.608679	0.852911	Pput_F1:640585962	18	33	11	12	-0.496344	0.0423263	0.0828954
Pput_F1:640585963	4	0	0	0	0	0	0	0	YP_001266834	Pput_1493	hypothetical protein	COG:none	Pput_F1:640585963	4	0	0	0	-20.3907	0.00691876	0.0796257	Pput_F1:640585963	0	0	0	0	-0.130963	0.999999	0.999999	Pput_F1:640585963	4	0	0	0	-19.96	0.0200869	0.0566776	Pput_F1:640585963	0	0	0	0	0.299796	0.999999	0.999999
Pput_F1:640585964	10	12	15	20	23	27	15	15	YP_001266835	Pput_1494	sigma54 specific transcriptional regulator, Fis family	COG:COG2204(T)	Pput_F1:640585964	10	12	23	27	0.423107	0.0901413	0.302987	Pput_F1:640585964	15	20	15	15	-0.287566	0.24684	0.428504	Pput_F1:640585964	10	12	15	20	0.499835	0.0624523	0.140062	Pput_F1:640585964	23	27	15	15	-0.210838	0.357452	0.456839
Pput_F1:640585966	4	3	0	2	0	0	5	4	YP_001266837	Pput_1496	two component, sigma54 specific, transcriptional regulator, Fis family	COG:COG2204(T)	Pput_F1:640585966	4	3	0	0	-24.9504	0.00035328	0.00931343	Pput_F1:640585966	0	2	5	4	1.37066	0.0473424	0.14599	Pput_F1:640585966	4	3	0	2	-1.21723	0.0962184	0.178694	Pput_F1:640585966	0	0	5	4	23.1038	8.79948e-05	0.000428656
Pput_F1:640585968	4	0	7	9	8	6	6	6	YP_001266839	Pput_1498	flagellar M-ring protein FliF	COG:COG1766(N,U)	Pput_F1:640585968	4	0	8	6	0.85489	0.106001	0.343003	Pput_F1:640585968	7	9	6	6	-0.421097	0.267105	0.455162	Pput_F1:640585968	4	0	7	9	1.42182	0.00432408	0.0168514	Pput_F1:640585968	8	6	6	6	0.145837	0.71149	0.816558
Pput_F1:640585969	4	4	3	6	10	10	11	17	YP_001266840	Pput_1499	flagellar motor switch protein FliG	COG:COG1536(N)	Pput_F1:640585969	4	4	10	10	0.518418	0.200386	0.458212	Pput_F1:640585969	3	6	11	17	1.00156	0.00503146	0.0312041	Pput_F1:640585969	4	4	3	6	0.153312	0.752128	1	Pput_F1:640585969	10	10	11	17	0.636459	0.0282072	0.0589808
Pput_F1:640585970	8	2	5	4	6	7	0	4	YP_001266841	Pput_1500	flagellar assembly protein FliH	COG:COG1317(N,U)	Pput_F1:640585970	8	2	6	7	-0.135509	0.748137	0.999998	Pput_F1:640585970	5	4	0	4	-0.944345	0.100448	0.228388	Pput_F1:640585970	8	2	5	4	-0.0698313	0.879139	1	Pput_F1:640585970	6	7	0	4	-0.878668	0.100478	0.157542
Pput_F1:640585971	0	2	2	3	2	5	7	6	YP_001266842	Pput_1501	flagellar protein export ATPase FliI	COG:COG1157(N,U)	Pput_F1:640585971	0	2	2	5	0.85489	0.253042	0.538742	Pput_F1:640585971	2	3	7	6	0.822096	0.10062	0.228388	Pput_F1:640585971	0	2	2	3	0.95182	0.230612	0.374014	Pput_F1:640585971	2	5	7	6	0.919026	0.0434906	0.0847436
Pput_F1:640585972	0	0	2	0	0	0	0	0	YP_001266843	Pput_1502	flagellar export protein FliJ	COG:COG2882(N,O,U)	Pput_F1:640585972	0	0	0	0	-0.4069	0.999998	0.999998	Pput_F1:640585972	2	0	0	0	-20.4333	0.0808211	0.197931	Pput_F1:640585972	0	0	2	0	20.3262	0.0916998	0.177014	Pput_F1:640585972	0	0	0	0	0.299796	0.999999	0.999999
Pput_F1:640585976	4	2	0	0	0	6	5	3	YP_001266847	Pput_1506	flagellar hook-length control protein	COG:COG3144(N)	Pput_F1:640585976	4	2	0	6	-0.397873	0.492156	0.83643	Pput_F1:640585976	0	0	5	3	22.5552	0.00151638	0.0129036	Pput_F1:640585976	4	2	0	0	-23.3654	0.00441072	0.0169435	Pput_F1:640585976	0	6	5	3	0.587669	0.273228	0.359096
Pput_F1:640585977	6	5	9	10	6	11	10	14	YP_001266848	Pput_1507	flagellar basal body-associated protein FliL	COG:COG1580(N)	Pput_F1:640585977	6	5	6	11	0.0374449	0.922809	0.999998	Pput_F1:640585977	9	10	10	14	0.1002	0.74377	0.939199	Pput_F1:640585977	6	5	9	10	0.582073	0.117296	0.205611	Pput_F1:640585977	6	11	10	14	0.644828	0.0399527	0.0784755
Pput_F1:640585978	8	6	6	8	8	10	14	5	YP_001266849	Pput_1508	flagellar motor switch protein FliM	COG:COG1868(N)	Pput_F1:640585978	8	6	8	10	-0.146559	0.681917	0.999998	Pput_F1:640585978	6	8	14	5	0.171967	0.624088	0.829547	Pput_F1:640585978	8	6	6	8	0.0355292	0.92511	1	Pput_F1:640585978	8	10	14	5	0.354054	0.282225	0.368937
Pput_F1:640585979	3	0	3	0	0	4	0	0	YP_001266850	Pput_1509	flagellar motor switch protein FliN	COG:COG1886(N,U)	Pput_F1:640585979	3	0	0	4	-0.110191	0.88561	0.999998	Pput_F1:640585979	3	0	0	0	-19.8388	0.0324897	0.107725	Pput_F1:640585979	3	0	3	0	0.0355292	0.965293	1	Pput_F1:640585979	0	4	0	0	-19.6931	0.0352116	0.0705018
Pput_F1:640585992	0	0	0	0	2	0	0	0	YP_001266863	Pput_1522	transcriptional regulator, GntR family	COG:COG1802(K)	Pput_F1:640585992	0	0	2	0	18.8928	0.15166	0.378305	Pput_F1:640585992	0	0	0	0	-0.130963	0.999999	0.999999	Pput_F1:640585992	0	0	0	0	0.0238597	1	1	Pput_F1:640585992	2	0	0	0	-18.9999	0.136459	0.194353
Pput_F1:640585993	0	0	5	5	0	0	8	11	YP_001266864	Pput_1523	flagellar biosynthesis protein FlhA	COG:COG1298(N,U)	Pput_F1:640585993	0	0	0	0	-0.4069	0.999998	0.999998	Pput_F1:640585993	5	5	8	11	0.508439	0.183633	0.34125	Pput_F1:640585993	0	0	5	5	24.9357	0.000162513	0.00106067	Pput_F1:640585993	0	0	8	11	24.851	1.21345e-08	1.23597e-07
Pput_F1:640585994	0	0	0	0	2	2	4	6	YP_001266865	Pput_1524	GTP-binding signal recognition particle SRP54, G- domain	COG:COG1419(N)	Pput_F1:640585994	0	0	2	2	23.586	0.0426063	0.218225	Pput_F1:640585994	0	0	4	6	23.7784	0.000391306	0.00449667	Pput_F1:640585994	0	0	0	0	0.0238597	1	1	Pput_F1:640585994	2	2	4	6	1.21628	0.0289549	0.0600769
Pput_F1:640585995	3	4	5	10	8	6	8	8	YP_001266866	Pput_1525	Cobyrinic acid a,c-diamide synthase	COG:COG0455(D)	Pput_F1:640585995	3	4	8	6	0.295274	0.517366	0.864098	Pput_F1:640585995	5	10	8	8	-0.0688766	0.848091	0.999999	Pput_F1:640585995	3	4	5	10	0.797669	0.0706423	0.15583	Pput_F1:640585995	8	6	8	8	0.433519	0.235749	0.316174
Pput_F1:640585996	8	9	10	6	23	13	10	7	YP_001266867	Pput_1526	RNA polymerase, sigma 28 subunit, FliA/WhiG	COG:COG1191(K)	Pput_F1:640585996	8	9	23	13	0.352432	0.222292	0.489553	Pput_F1:640585996	10	6	10	7	-0.0727905	0.834543	0.999999	Pput_F1:640585996	8	9	10	6	-0.0250954	0.942557	1	Pput_F1:640585996	23	13	10	7	-0.450318	0.117265	0.181118
Pput_F1:640585997	9	5	27	20	13	8	25	19	YP_001266868	Pput_1527	response regulator receiver protein	COG:COG2204(T)	Pput_F1:640585997	9	5	13	8	0.00759195	0.982441	0.999998	Pput_F1:640585997	27	20	25	19	-0.199373	0.341763	0.543984	Pput_F1:640585997	9	5	27	20	1.24662	7.59765e-06	7.65172e-05	Pput_F1:640585997	13	8	25	19	1.03965	4.4384e-05	0.000237274
Pput_F1:640585998	25	18	12	11	42	43	15	13	YP_001266869	Pput_1528	chemotaxis phosphatase, CheZ	COG:COG3143(N,T)	Pput_F1:640585998	25	18	42	43	0.283578	0.124337	0.378305	Pput_F1:640585998	12	11	15	13	0.0632951	0.821875	0.995057	Pput_F1:640585998	25	18	12	11	-0.590177	0.0193768	0.0566776	Pput_F1:640585998	42	43	15	13	-0.81046	8.03806e-05	0.000411404
Pput_F1:640585999	17	13	21	19	15	12	22	27	YP_001266870	Pput_1529	CheA signal transduction histidine kinase	COG:COG0643(N,T)	Pput_F1:640585999	17	13	15	12	-0.503234	0.0580345	0.243076	Pput_F1:640585999	21	19	22	27	0.0695257	0.743955	0.939199	Pput_F1:640585999	17	13	21	19	0.323211	0.178406	0.299273	Pput_F1:640585999	15	12	22	27	0.895971	0.00012186	0.000580995
Pput_F1:640586000	8	16	7	13	21	13	10	7	YP_001266871	Pput_1530	response regulator receiver modulated CheB methylesterase	COG:COG2201(N,T)	Pput_F1:640586000	8	16	21	13	-0.0495665	0.852724	0.999998	Pput_F1:640586000	7	13	10	7	-0.295934	0.368629	0.575214	Pput_F1:640586000	8	16	7	13	-0.146792	0.627178	0.871567	Pput_F1:640586000	21	13	10	7	-0.39316	0.177324	0.245786
Pput_F1:640586002	0	2	0	0	2	0	0	2	YP_001266873	Pput_1532	OmpA/MotB domain protein	COG:COG1360(N)	Pput_F1:640586002	0	2	2	0	-0.397873	0.691683	0.999998	Pput_F1:640586002	0	0	0	2	20.1689	0.112793	0.228388	Pput_F1:640586002	0	2	0	0	-19.2668	0.100212	0.178694	Pput_F1:640586002	2	0	0	2	0.299987	0.764614	0.856329
Pput_F1:640586003	0	0	0	0	0	2	3	4	YP_001266874	Pput_1533	Cobyrinic acid a,c-diamide synthase	COG:COG1192(D)	Pput_F1:640586003	0	0	0	2	19.8928	0.15166	0.378305	Pput_F1:640586003	0	0	3	4	24.4217	0.00301019	0.020019	Pput_F1:640586003	0	0	0	0	0.0238597	1	1	Pput_F1:640586003	0	2	3	4	1.55275	0.0311695	0.0640786
Pput_F1:640586005	0	0	8	6	0	0	9	12	YP_001266876	Pput_1535	putative CheW protein	COG:COG0835(N,T)	Pput_F1:640586005	0	0	0	0	-0.4069	0.999998	0.999998	Pput_F1:640586005	8	6	9	12	0.27205	0.426911	0.644371	Pput_F1:640586005	0	0	8	6	24.2721	8.11768e-06	7.90886e-05	Pput_F1:640586005	0	0	9	12	24.9511	2.09571e-09	2.28152e-08
Pput_F1:640586006	0	0	5	7	2	0	9	11	YP_001266877	Pput_1536	hypothetical protein	COG:none	Pput_F1:640586006	0	0	2	0	18.8928	0.15166	0.378305	Pput_F1:640586006	5	7	9	11	0.37741	0.29507	0.492211	Pput_F1:640586006	0	0	5	7	23.118	3.61092e-05	0.000285581	Pput_F1:640586006	2	0	9	11	2.60257	1.63069e-06	1.17558e-05
Pput_F1:640586009	2	2	0	3	0	0	2	8	YP_001266880	Pput_1539	hypothetical protein	COG:none	Pput_F1:640586009	2	2	0	0	-23.3907	0.00691876	0.0796257	Pput_F1:640586009	0	3	2	8	1.07056	0.0782722	0.197931	Pput_F1:640586009	2	2	0	3	-0.252153	0.740114	0.991118	Pput_F1:640586009	0	0	2	8	21.2091	3.57067e-05	0.000194363
Pput_F1:640586012	0	0	0	0	0	2	0	0	YP_001266883	Pput_1542	heme exporter protein CcmC	COG:COG0755(O)	Pput_F1:640586012	0	0	0	2	19.8928	0.15166	0.378305	Pput_F1:640586012	0	0	0	0	-0.130963	0.999999	0.999999	Pput_F1:640586012	0	0	0	0	0.0238597	1	1	Pput_F1:640586012	0	2	0	0	-19.9999	0.136459	0.194353
Pput_F1:640586014	0	0	4	7	0	0	4	5	YP_001266885	Pput_1544	CcmE/CycJ protein	COG:COG2332(O)	Pput_F1:640586014	0	0	0	0	-0.4069	0.999998	0.999998	Pput_F1:640586014	4	7	4	5	-0.334086	0.455837	0.674599	Pput_F1:640586014	0	0	4	7	22.031	7.64738e-05	0.00055279	Pput_F1:640586014	0	0	4	5	25.1038	8.79948e-05	0.000428656
Pput_F1:640586015	2	2	0	0	6	3	0	0	YP_001266886	Pput_1545	cytochrome c-type biogenesis protein CcmF	COG:COG1138(O)	Pput_F1:640586015	2	2	6	3	0.413057	0.481572	0.828372	Pput_F1:640586015	0	0	0	0	-0.130963	0.999999	0.999999	Pput_F1:640586015	2	2	0	0	-22.96	0.0200869	0.0566776	Pput_F1:640586015	6	3	0	0	-21.504	0.00158379	0.00520021
Pput_F1:640586017	0	0	2	2	0	0	0	2	YP_001266888	Pput_1547	cytochrome C biogenesis protein	COG:COG3088(O)	Pput_F1:640586017	0	0	0	0	-0.4069	0.999998	0.999998	Pput_F1:640586017	2	2	0	2	-0.826562	0.323907	0.524342	Pput_F1:640586017	0	0	2	2	24.0194	0.0170759	0.0508495	Pput_F1:640586017	0	0	0	2	20.5997	0.0645129	0.109517
Pput_F1:640586018	5	3	14	12	8	6	15	21	YP_001266889	Pput_1548	Tetratricopeptide TPR_2 repeat protein	COG:COG4235(O)	Pput_F1:640586018	5	3	8	6	0.161743	0.71328	0.999998	Pput_F1:640586018	14	12	15	21	0.192007	0.453653	0.673963	Pput_F1:640586018	5	3	14	12	1.21418	0.00108076	0.00543208	Pput_F1:640586018	8	6	15	21	1.24445	2.5327e-05	0.000145232
Pput_F1:640586019	0	0	3	4	0	0	5	5	YP_001266890	Pput_1549	hypothetical protein	COG:none	Pput_F1:640586019	0	0	0	0	-0.4069	0.999998	0.999998	Pput_F1:640586019	3	4	5	5	0.22326	0.648701	0.855078	Pput_F1:640586019	0	0	3	4	23.579	0.00160415	0.00740892	Pput_F1:640586019	0	0	5	5	24.2091	3.57067e-05	0.000194363
Pput_F1:640586021	0	0	10	9	3	4	7	10	YP_001266892	Pput_1551	D-isomer specific 2-hydroxyacid dehydrogenase, NAD-binding	COG:COG1052(C,H,R)	Pput_F1:640586021	0	0	3	4	24.1456	0.00731408	0.0796257	Pput_F1:640586021	10	9	7	10	-0.244641	0.463231	0.67782	Pput_F1:640586021	0	0	10	9	25.5775	2.01294e-07	2.84884e-06	Pput_F1:640586021	3	4	7	10	1.18729	0.00512643	0.0146337
Pput_F1:640586022	6	0	23	23	5	15	10	15	YP_001266893	Pput_1552	phenazine biosynthesis protein PhzF family	COG:COG0384(R)	Pput_F1:640586022	6	0	5	15	0.8061	0.0649965	0.264666	Pput_F1:640586022	23	23	10	15	-0.743181	0.00214329	0.0170009	Pput_F1:640586022	6	0	23	23	2.07241	1.66438e-09	3.36505e-08	Pput_F1:640586022	5	15	10	15	0.523131	0.0799814	0.127942
Pput_F1:640586024	8	7	2	3	9	9	6	10	YP_001266895	Pput_1554	peptidylprolyl isomerase, FKBP-type	COG:COG0545(O)	Pput_F1:640586024	8	7	9	9	-0.215552	0.539234	0.883608	Pput_F1:640586024	2	3	6	10	1.02974	0.0304223	0.105692	Pput_F1:640586024	8	7	2	3	-1.06308	0.0271146	0.0738714	Pput_F1:640586024	9	9	6	10	0.182204	0.596816	0.702337
Pput_F1:640586029	5	2	2	0	0	0	3	3	YP_001266900	Pput_1559	putative transcriptional regulator, AsnC family	COG:COG1522(K)	Pput_F1:640586029	5	2	0	0	-22.9504	0.00035328	0.00931343	Pput_F1:640586029	2	0	3	3	0.965197	0.206627	0.370907	Pput_F1:640586029	5	2	2	0	-1.21723	0.0962184	0.178694	Pput_F1:640586029	0	0	3	3	24.6983	0.00136524	0.0046004
Pput_F1:640586034	10	7	28	30	16	20	28	31	YP_001266905	Pput_1565	sulfate ABC transporter, periplasmic sulfate-binding protein	COG:COG1613(P)	Pput_F1:640586034	10	7	16	20	0.352432	0.222292	0.489553	Pput_F1:640586034	28	30	28	31	-0.116321	0.529483	0.745824	Pput_F1:640586034	10	7	28	30	1.26276	5.2496e-07	6.9197e-06	Pput_F1:640586034	16	20	28	31	0.794006	0.000129215	0.00060958
Pput_F1:640586037	2	0	0	2	0	0	3	0	YP_001266908	Pput_1568	pyruvate kinase	COG:COG0469(G)	Pput_F1:640586037	2	0	0	0	-20.6976	0.0561713	0.238241	Pput_F1:640586037	0	2	3	0	0.27205	0.763957	0.949071	Pput_F1:640586037	2	0	0	2	0.0355292	0.971659	1	Pput_F1:640586037	0	0	3	0	20.0052	0.0235688	0.0497071
Pput_F1:640586039	6	0	5	6	6	4	4	3	YP_001266910	Pput_1570	2-hydroxy-3-oxopropionate reductase	COG:COG2084(I)	Pput_F1:640586039	6	0	6	4	0.112952	0.826097	0.999998	Pput_F1:640586039	5	6	4	3	-0.5854	0.219131	0.389454	Pput_F1:640586039	6	0	5	6	0.641665	0.195514	0.322934	Pput_F1:640586039	6	4	4	3	-0.0566877	0.908275	0.981189
Pput_F1:640586040	2	0	2	4	0	7	7	6	YP_001266911	Pput_1571	Hydroxypyruvate isomerase	COG:COG3622(G)	Pput_F1:640586040	2	0	0	7	0.85489	0.253042	0.538742	Pput_F1:640586040	2	4	7	6	0.639775	0.180769	0.337093	Pput_F1:640586040	2	0	2	4	1.13414	0.134687	0.23246	Pput_F1:640586040	0	7	7	6	0.919026	0.0434906	0.0847436
Pput_F1:640586041	0	0	0	0	2	0	0	0	YP_001266912	Pput_1572	glyoxylate carboligase	COG:COG3960(R)	Pput_F1:640586041	0	0	2	0	18.8928	0.15166	0.378305	Pput_F1:640586041	0	0	0	0	-0.130963	0.999999	0.999999	Pput_F1:640586041	0	0	0	0	0.0238597	1	1	Pput_F1:640586041	2	0	0	0	-18.9999	0.136459	0.194353
Pput_F1:640586043	8	7	8	8	14	13	3	7	YP_001266914	Pput_1574	transcriptional regulator, TetR family	COG:COG1309(K)	Pput_F1:640586043	8	7	14	13	0.189914	0.552045	0.899121	Pput_F1:640586043	8	8	3	7	-0.603419	0.128273	0.253308	Pput_F1:640586043	8	7	8	8	0.100068	0.78061	1	Pput_F1:640586043	14	13	3	7	-0.693265	0.0500017	0.0966604
Pput_F1:640586045	0	0	3	3	0	2	5	8	YP_001266916	Pput_1576	Nucleoside-binding outer membrane protein-like protein	COG:COG3248(M)	Pput_F1:640586045	0	0	0	2	19.8928	0.15166	0.378305	Pput_F1:640586045	3	3	5	8	0.639775	0.180769	0.337093	Pput_F1:640586045	0	0	3	3	24.4248	0.00348796	0.013957	Pput_F1:640586045	0	2	5	8	2.17179	0.000375515	0.00156552
Pput_F1:640586048	0	0	3	0	0	0	0	4	YP_001266919	Pput_1579	protein of unknown function DUF989	COG:COG3748(S)	Pput_F1:640586048	0	0	0	0	-0.4069	0.999998	0.999998	Pput_F1:640586048	3	0	0	4	0.154267	0.839426	0.999999	Pput_F1:640586048	0	0	3	0	19.7317	0.0388728	0.0957225	Pput_F1:640586048	0	0	0	4	20.2929	0.00893995	0.0224879
Pput_F1:640586049	0	0	0	0	0	3	0	0	YP_001266920	Pput_1580	Ureidoglycolate hydrolase	COG:COG3194(F)	Pput_F1:640586049	0	0	0	3	19.2983	0.079104	0.271315	Pput_F1:640586049	0	0	0	0	-0.130963	0.999999	0.999999	Pput_F1:640586049	0	0	0	0	0.0238597	1	1	Pput_F1:640586049	0	3	0	0	-19.4054	0.0681857	0.111679
Pput_F1:640586050	3	3	5	4	0	4	0	3	YP_001266921	Pput_1581	hypothetical protein	COG:COG3195(S)	Pput_F1:640586050	3	3	0	4	-0.803338	0.207093	0.460988	Pput_F1:640586050	5	4	0	3	-1.23203	0.0456805	0.142665	Pput_F1:640586050	3	3	5	4	0.440994	0.397661	0.597715	Pput_F1:640586050	0	4	0	3	0.0123051	0.987149	0.999999
Pput_F1:640586051	0	0	3	3	0	0	2	5	YP_001266922	Pput_1582	Chitin deacetylase	COG:COG0726(G)	Pput_F1:640586051	0	0	0	0	-0.4069	0.999998	0.999998	Pput_F1:640586051	3	3	2	5	0.0207355	0.970261	0.999999	Pput_F1:640586051	0	0	3	3	24.4248	0.00348796	0.013957	Pput_F1:640586051	0	0	2	5	22.8525	0.000543295	0.00207223
Pput_F1:640586052	6	3	5	4	6	5	5	0	YP_001266923	Pput_1583	Hydroxyisourate hydrolase	COG:COG2351(R)	Pput_F1:640586052	6	3	6	5	-0.197202	0.662138	0.999998	Pput_F1:640586052	5	4	5	0	-0.721202	0.185268	0.341457	Pput_F1:640586052	6	3	5	4	0.0355292	0.939923	1	Pput_F1:640586052	6	5	5	0	-0.48847	0.352441	0.452801
Pput_F1:640586054	14	5	9	11	13	25	6	15	YP_001266925	Pput_1585	transcriptional regulator, GntR family	COG:COG1802(K)	Pput_F1:640586054	14	5	13	25	0.295274	0.286146	0.584241	Pput_F1:640586054	9	11	6	15	-0.084625	0.786608	0.968937	Pput_F1:640586054	14	5	9	11	0.0868225	0.786336	1	Pput_F1:640586054	13	25	6	15	-0.293077	0.275109	0.360862
Pput_F1:640586056	2	0	6	7	0	3	6	5	YP_001266927	Pput_1587	Guanine deaminase	COG:COG0402(F,R)	Pput_F1:640586056	2	0	0	3	0.00759195	0.993363	0.999998	Pput_F1:640586056	6	7	6	5	-0.300469	0.462263	0.67782	Pput_F1:640586056	2	0	6	7	1.90733	0.00215836	0.0094834	Pput_F1:640586056	0	3	6	5	1.59927	0.00592299	0.0163857
Pput_F1:640586058	0	0	0	0	0	0	2	0	YP_001266929	Pput_1589	Xanthine dehydrogenase, molybdopterin binding subunit	COG:COG4631(F)	Pput_F1:640586058	0	0	0	0	-0.4069	0.999998	0.999998	Pput_F1:640586058	0	0	2	0	19.1689	0.112793	0.228388	Pput_F1:640586058	0	0	0	0	0.0238597	1	1	Pput_F1:640586058	0	0	2	0	19.5997	0.0645129	0.109517
Pput_F1:640586059	0	0	2	3	0	0	0	0	YP_001266930	Pput_1590	Xanthine dehydrogenase, small subunit	COG:COG4630(F)	Pput_F1:640586059	0	0	0	0	-0.4069	0.999998	0.999998	Pput_F1:640586059	2	3	0	0	-23.3496	0.00576995	0.0333147	Pput_F1:640586059	0	0	2	3	23.2425	0.00766254	0.0265181	Pput_F1:640586059	0	0	0	0	0.299796	0.999999	0.999999
Pput_F1:640586060	0	0	0	0	0	2	0	3	YP_001266931	Pput_1591	regulatory protein GntR, HTH	COG:COG1802(K)	Pput_F1:640586060	0	0	0	2	19.8928	0.15166	0.378305	Pput_F1:640586060	0	0	0	3	19.5744	0.052118	0.147989	Pput_F1:640586060	0	0	0	0	0.0238597	1	1	Pput_F1:640586060	0	2	0	3	0.705452	0.433505	0.536611
Pput_F1:640586061	0	0	0	0	0	5	0	0	YP_001266932	Pput_1592	chromosome segregation protein SMC	COG:COG1196(D)	Pput_F1:640586061	0	0	0	5	19.8091	0.0233983	0.153458	Pput_F1:640586061	0	0	0	0	-0.130963	0.999999	0.999999	Pput_F1:640586061	0	0	0	0	0.0238597	1	1	Pput_F1:640586061	0	5	0	0	-19.9162	0.0185483	0.0423759
Pput_F1:640586062	5	10	19	12	16	10	24	36	YP_001266933	Pput_1593	cell division protein ZipA	COG:COG3115(D)	Pput_F1:640586062	5	10	16	10	0.152173	0.636691	0.977763	Pput_F1:640586062	19	12	24	36	0.526942	0.0147967	0.0639684	Pput_F1:640586062	5	10	19	12	0.761466	0.0123061	0.0399168	Pput_F1:640586062	16	10	24	36	1.13624	3.51623e-07	2.90928e-06
Pput_F1:640586063	23	14	14	14	27	38	19	17	YP_001266934	Pput_1594	DNA ligase, NAD-dependent	COG:COG0272(L)	Pput_F1:640586063	23	14	27	38	0.165596	0.418056	0.757516	Pput_F1:640586063	14	14	19	17	0.117899	0.63913	0.846194	Pput_F1:640586063	23	14	14	14	-0.243184	0.329486	0.511246	Pput_F1:640586063	27	38	19	17	-0.290881	0.156337	0.219985
Pput_F1:640586069	9	3	4	0	6	12	7	9	YP_001266939	Pput_1599	DNA polymerase III, subunits gamma and tau	COG:COG2812(L)	Pput_F1:640586069	9	3	6	12	0.00759195	0.983743	0.999998	Pput_F1:640586069	4	0	7	9	1.25288	0.0127913	0.0572312	Pput_F1:640586069	9	3	4	0	-1.06308	0.0480911	0.111097	Pput_F1:640586069	6	12	7	9	0.182204	0.596816	0.702337
Pput_F1:640586070	43	38	39	35	38	47	25	32	YP_001266940	Pput_1600	conserved hypothetical protein 103	COG:COG0718(S)	Pput_F1:640586070	43	38	38	47	-0.349671	0.0248889	0.162443	Pput_F1:640586070	39	35	25	32	-0.394429	0.0244433	0.0910531	Pput_F1:640586070	43	38	39	35	-0.0548549	0.732923	0.984431	Pput_F1:640586070	38	47	25	32	-0.0996128	0.559454	0.663888
Pput_F1:640586071	12	10	7	6	14	5	7	6	YP_001266941	Pput_1601	recombination protein RecR	COG:COG0353(L)	Pput_F1:640586071	12	10	14	5	-0.544477	0.081973	0.280083	Pput_F1:640586071	7	6	7	6	-0.133415	0.733844	0.933005	Pput_F1:640586071	12	10	7	6	-0.490564	0.154041	0.2615	Pput_F1:640586071	14	5	7	6	-0.0795024	0.824781	0.913818
Pput_F1:640586072	3	0	0	0	0	5	3	0	YP_001266942	Pput_1602	adenine phosphoribosyltransferase	COG:COG0503(F)	Pput_F1:640586072	3	0	0	5	0.112952	0.876539	0.999998	Pput_F1:640586072	0	0	3	0	19.5744	0.052118	0.147989	Pput_F1:640586072	3	0	0	0	-19.6723	0.0440866	0.102462	Pput_F1:640586072	0	5	3	0	-0.210838	0.771049	0.862101
Pput_F1:640586073	5	8	7	7	12	19	6	7	YP_001266943	Pput_1603	putative transcriptional regulator, Crp/Fnr family	COG:COG0664(T)	Pput_F1:640586073	5	8	12	19	0.471165	0.142347	0.378305	Pput_F1:640586073	7	7	6	7	-0.207523	0.589888	0.806821	Pput_F1:640586073	5	8	7	7	0.109637	0.775819	1	Pput_F1:640586073	12	19	6	7	-0.569051	0.0749744	0.121158
Pput_F1:640586074	14	22	22	28	25	35	5	5	YP_001266944	Pput_1604	oxygen-independent coproporphyrinogen III oxidase	COG:COG0635(H)	Pput_F1:640586074	14	22	25	35	0.112952	0.590454	0.933072	Pput_F1:640586074	22	28	5	5	-1.74285	3.81931e-09	1.68363e-07	Pput_F1:640586074	14	22	22	28	0.364033	0.0934572	0.178694	Pput_F1:640586074	25	35	5	5	-1.49177	3.08788e-07	2.5867e-06
Pput_F1:640586077	0	0	0	0	0	0	0	2	YP_001266947	Pput_1607	heavy metal translocating P-type ATPase	COG:COG2217(P)	Pput_F1:640586077	0	0	0	0	-0.4069	0.999998	0.999998	Pput_F1:640586077	0	0	0	2	20.1689	0.112793	0.228388	Pput_F1:640586077	0	0	0	0	0.0238597	1	1	Pput_F1:640586077	0	0	0	2	20.5997	0.0645129	0.109517
Pput_F1:640586078	6	5	13	10	7	14	11	12	YP_001266948	Pput_1608	hypothetical protein	COG:COG3198(S)	Pput_F1:640586078	6	5	7	14	0.248754	0.498848	0.84418	Pput_F1:640586078	13	10	11	12	-0.133415	0.651078	0.85779	Pput_F1:640586078	6	5	13	10	0.773128	0.029044	0.0785708	Pput_F1:640586078	7	14	11	12	0.390959	0.195305	0.267946
Pput_F1:640586079	4	6	7	0	9	7	0	4	YP_001266949	Pput_1609	Cytochrome c oxidase cbb3 type, accessory protein FixG	COG:COG0348(C)	Pput_F1:640586079	4	6	9	7	0.0721305	0.857614	0.999998	Pput_F1:640586079	7	0	0	4	-0.693031	0.258309	0.443263	Pput_F1:640586079	4	6	7	0	-0.321146	0.511513	0.736721	Pput_F1:640586079	9	7	0	4	-1.08631	0.0327609	0.0672988
Pput_F1:640586080	40	34	15	13	16	28	4	7	YP_001266950	Pput_1610	cytochrome c oxidase, cbb3-type, subunit III	COG:COG2010(C)	Pput_F1:640586080	40	34	16	28	-0.917749	8.29914e-07	4.85139e-05	Pput_F1:640586080	15	13	4	7	-1.06772	0.00147764	0.0129036	Pput_F1:640586080	40	34	15	13	-0.936331	8.11533e-06	7.90886e-05	Pput_F1:640586080	16	28	4	7	-1.08631	0.000399372	0.00165983
Pput_F1:640586082	10	7	13	10	5	7	10	7	YP_001266952	Pput_1612	cytochrome c oxidase, cbb3-type, subunit II	COG:COG2993(C)	Pput_F1:640586082	10	7	5	7	-0.74618	0.0456094	0.227539	Pput_F1:640586082	13	10	10	7	-0.435696	0.170134	0.319239	Pput_F1:640586082	10	7	13	10	0.33781	0.287945	0.453826	Pput_F1:640586082	5	7	10	7	0.648294	0.0824293	0.131233
Pput_F1:640586085	50	43	24	20	22	33	2	4	YP_001266955	Pput_1615	cytochrome c oxidase, cbb3-type, subunit III	COG:COG2010(C)	Pput_F1:640586085	50	43	22	33	-0.923139	2.85294e-08	2.4747e-06	Pput_F1:640586085	24	20	2	4	-2.12585	7.39205e-10	3.75042e-08	Pput_F1:640586085	50	43	24	20	-0.712881	5.63346e-05	0.000424324	Pput_F1:640586085	22	33	2	4	-1.91559	1.53144e-08	1.54234e-07
Pput_F1:640586086	0	0	2	3	0	5	0	0	YP_001266956	Pput_1616	hypothetical protein	COG:none	Pput_F1:640586086	0	0	0	5	19.8091	0.0233983	0.153458	Pput_F1:640586086	2	3	0	0	-23.3496	0.00576995	0.0333147	Pput_F1:640586086	0	0	2	3	23.2425	0.00766254	0.0265181	Pput_F1:640586086	0	5	0	0	-19.9162	0.0185483	0.0423759
Pput_F1:640586087	52	34	24	26	21	31	9	13	YP_001266957	Pput_1617	cytochrome c oxidase, cbb3-type, subunit II	COG:COG2993(C)	Pput_F1:640586087	52	34	21	31	-0.900977	1.63968e-07	1.29679e-05	Pput_F1:640586087	24	26	9	13	-0.954396	9.48161e-05	0.00147376	Pput_F1:640586087	52	34	24	26	-0.506795	0.00373613	0.014796	Pput_F1:640586087	21	31	9	13	-0.560214	0.0228694	0.0497071
Pput_F1:640586089	0	2	0	0	2	9	7	3	YP_001266959	Pput_1619	hydrolase of the alpha/beta-hydrolase fold-like protein	COG:COG3571(R)	Pput_F1:640586089	0	2	2	9	1.30687	0.051569	0.238241	Pput_F1:640586089	0	0	7	3	21.7784	0.000391306	0.00449667	Pput_F1:640586089	0	2	0	0	-19.2668	0.100212	0.178694	Pput_F1:640586089	2	9	7	3	0.204677	0.640301	0.746324
Pput_F1:640586090	27	11	22	18	33	27	23	27	YP_001266960	Pput_1620	protein of unknown function DUF1255	COG:COG3123(S)	Pput_F1:640586090	27	11	33	27	0.0588852	0.775924	0.999998	Pput_F1:640586090	22	18	23	27	0.0897284	0.671845	0.876986	Pput_F1:640586090	27	11	22	18	0.0868225	0.701457	0.948325	Pput_F1:640586090	33	27	23	27	0.117666	0.53973	0.646762
Pput_F1:640586094	2	4	6	4	31	20	5	4	YP_001266964	Pput_1624	amino acid adenylation domain	COG:COG0318(I,Q)	Pput_F1:640586094	2	4	31	20	1.74219	5.74773e-07	3.59433e-05	Pput_F1:640586094	6	4	5	4	-0.238776	0.602959	0.809065	Pput_F1:640586094	2	4	6	4	0.546355	0.281911	0.445655	Pput_F1:640586094	31	20	5	4	-1.43461	4.14205e-06	2.72498e-05
Pput_F1:640586097	0	0	0	0	0	0	2	0	YP_001266967	Pput_1627	Protein-disulfide isomerase-like protein	COG:COG1651(O)	Pput_F1:640586097	0	0	0	0	-0.4069	0.999998	0.999998	Pput_F1:640586097	0	0	2	0	19.1689	0.112793	0.228388	Pput_F1:640586097	0	0	0	0	0.0238597	1	1	Pput_F1:640586097	0	0	2	0	19.5997	0.0645129	0.109517
Pput_F1:640586100	0	0	5	0	2	4	8	8	YP_001266970	Pput_1630	aldehyde oxidase and xanthine dehydrogenase, molybdopterin binding	COG:COG1529(C)	Pput_F1:640586100	0	0	2	4	21.9914	0.0130197	0.112935	Pput_F1:640586100	5	0	8	8	1.02974	0.0304223	0.105692	Pput_F1:640586100	0	0	5	0	20.2425	0.00766254	0.0265181	Pput_F1:640586100	2	4	8	8	1.28082	0.00416706	0.0121269
Pput_F1:640586101	0	0	0	0	0	2	0	0	YP_001266971	Pput_1631	(2Fe-2S)-binding domain protein	COG:COG2080(C)	Pput_F1:640586101	0	0	0	2	19.8928	0.15166	0.378305	Pput_F1:640586101	0	0	0	0	-0.130963	0.999999	0.999999	Pput_F1:640586101	0	0	0	0	0.0238597	1	1	Pput_F1:640586101	0	2	0	0	-19.9999	0.136459	0.194353
Pput_F1:640586102	2	2	0	0	3	0	0	3	YP_001266972	Pput_1632	Gluconate 2-dehydrogenase (acceptor)	COG:COG2010(C)	Pput_F1:640586102	2	2	3	0	-0.685555	0.366222	0.691291	Pput_F1:640586102	0	0	0	3	19.5744	0.052118	0.147989	Pput_F1:640586102	2	2	0	0	-22.96	0.0200869	0.0566776	Pput_F1:640586102	3	0	0	3	0.299987	0.713826	0.817147
Pput_F1:640586103	0	0	0	0	0	0	2	2	YP_001266973	Pput_1633	protein of unknown function DUF182	COG:COG1975(O)	Pput_F1:640586103	0	0	0	0	-0.4069	0.999998	0.999998	Pput_F1:640586103	0	0	2	2	23.8621	0.0249219	0.0910531	Pput_F1:640586103	0	0	0	0	0.0238597	1	1	Pput_F1:640586103	0	0	2	2	24.2929	0.00893995	0.0224879
Pput_F1:640586108	2	0	0	0	9	3	0	0	YP_001266978	Pput_1638	two component transcriptional regulator, winged helix family	COG:COG0745(K,T)	Pput_F1:640586108	2	0	9	3	1.39389	0.0339628	0.204261	Pput_F1:640586108	0	0	0	0	-0.130963	0.999999	0.999999	Pput_F1:640586108	2	0	0	0	-20.2668	0.100212	0.178694	Pput_F1:640586108	9	3	0	0	-20.7917	0.000264748	0.00114271
Pput_F1:640586109	0	0	0	0	0	0	0	3	YP_001266979	Pput_1639	integral membrane sensor signal transduction histidine kinase	COG:COG0642(T)	Pput_F1:640586109	0	0	0	0	-0.4069	0.999998	0.999998	Pput_F1:640586109	0	0	0	3	19.5744	0.052118	0.147989	Pput_F1:640586109	0	0	0	0	0.0238597	1	1	Pput_F1:640586109	0	0	0	3	20.0052	0.0235688	0.0497071
Pput_F1:640586110	0	0	0	0	15	22	0	0	YP_001266980	Pput_1640	2,4-diaminobutyrate 4-transaminase	COG:COG0160(E)	Pput_F1:640586110	0	0	15	22	23.8106	6.97963e-10	9.87802e-08	Pput_F1:640586110	0	0	0	0	-0.130963	0.999999	0.999999	Pput_F1:640586110	0	0	0	0	0.0238597	1	1	Pput_F1:640586110	15	22	0	0	-23.9177	1.50472e-10	1.92676e-09
Pput_F1:640586111	0	0	0	0	4	6	0	0	YP_001266981	Pput_1641	Transcription factor jumonji	COG:none	Pput_F1:640586111	0	0	4	6	23.5023	0.00134671	0.027434	Pput_F1:640586111	0	0	0	0	-0.130963	0.999999	0.999999	Pput_F1:640586111	0	0	0	0	0.0238597	1	1	Pput_F1:640586111	4	6	0	0	-23.6094	0.00086925	0.00314168
Pput_F1:640586112	0	0	0	0	2	0	0	0	YP_001266982	Pput_1642	aminotransferase, class V	COG:COG0520(E)	Pput_F1:640586112	0	0	2	0	18.8928	0.15166	0.378305	Pput_F1:640586112	0	0	0	0	-0.130963	0.999999	0.999999	Pput_F1:640586112	0	0	0	0	0.0238597	1	1	Pput_F1:640586112	2	0	0	0	-18.9999	0.136459	0.194353
Pput_F1:640586113	0	0	0	0	6	0	0	0	YP_001266983	Pput_1643	peptidase M19, renal dipeptidase	COG:COG2355(E)	Pput_F1:640586113	0	0	6	0	18.9914	0.0130197	0.112935	Pput_F1:640586113	0	0	0	0	-0.130963	0.999999	0.999999	Pput_F1:640586113	0	0	0	0	0.0238597	1	1	Pput_F1:640586113	6	0	0	0	-19.0985	0.00990263	0.0244295
Pput_F1:640586114	0	0	0	0	0	3	0	0	YP_001266984	Pput_1644	hypothetical protein	COG:none	Pput_F1:640586114	0	0	0	3	19.2983	0.079104	0.271315	Pput_F1:640586114	0	0	0	0	-0.130963	0.999999	0.999999	Pput_F1:640586114	0	0	0	0	0.0238597	1	1	Pput_F1:640586114	0	3	0	0	-19.4054	0.0681857	0.111679
Pput_F1:640586117	0	4	0	0	0	0	0	0	YP_001266987	Pput_1647	major facilitator superfamily MFS_1	COG:COG2814(G)	Pput_F1:640586117	0	4	0	0	-20.3907	0.00691876	0.0796257	Pput_F1:640586117	0	0	0	0	-0.130963	0.999999	0.999999	Pput_F1:640586117	0	4	0	0	-19.96	0.0200869	0.0566776	Pput_F1:640586117	0	0	0	0	0.299796	0.999999	0.999999
Pput_F1:640586119	8	8	3	0	6	10	0	0	YP_001266989	Pput_1649	helix-turn-helix domain protein	COG:none	Pput_F1:640586119	8	8	6	10	-0.397873	0.262	0.552858	Pput_F1:640586119	3	0	0	0	-19.8388	0.0324897	0.107725	Pput_F1:640586119	8	8	3	0	-1.63845	0.00227964	0.00993508	Pput_F1:640586119	6	10	0	0	-23.0794	2.53306e-05	0.000145232
Pput_F1:640586120	9	12	34	38	21	21	35	78	YP_001266990	Pput_1650	Electron-transferring-flavoprotein dehydrogenase	COG:COG0644(C)	Pput_F1:640586120	9	12	21	21	0.295274	0.26214	0.552858	Pput_F1:640586120	34	38	35	78	0.317307	0.0335995	0.110994	Pput_F1:640586120	9	12	34	38	1.26767	2.08572e-08	3.66569e-07	Pput_F1:640586120	21	21	35	78	1.28971	1.99095e-14	4.15013e-13
Pput_F1:640586121	325	247	118	86	269	419	108	124	YP_001266991	Pput_1651	Electron transfer flavoprotein, alpha/beta-subunit-like protein	COG:COG2086(C)	Pput_F1:640586121	325	247	269	419	-0.213223	0.000175085	0.00535005	Pput_F1:640586121	118	86	108	124	-0.00479777	0.960135	0.999999	Pput_F1:640586121	325	247	118	86	-0.99549	1.28796e-38	1.92406e-36	Pput_F1:640586121	269	419	108	124	-0.787064	5.86608e-28	3.15478e-26
Pput_F1:640586122	233	194	130	118	221	269	100	112	YP_001266992	Pput_1652	Electron transfer flavoprotein, alpha subunit-like protein	COG:COG2025(C)	Pput_F1:640586122	233	194	221	269	-0.260252	9.07629e-05	0.00308939	Pput_F1:640586122	130	118	100	112	-0.290258	0.00187438	0.0154608	Pput_F1:640586122	233	194	130	118	-0.507826	9.63556e-11	2.45756e-09	Pput_F1:640586122	221	269	100	112	-0.537832	1.52301e-11	2.22574e-10
Pput_F1:640586123	4	4	5	0	4	7	7	7	YP_001266993	Pput_1653	ABC-type amino acid transport/signal transduction systems periplasmic component/domain-like protein	COG:COG0834(E,T)	Pput_F1:640586123	4	4	4	7	-0.0794194	0.864585	0.999998	Pput_F1:640586123	5	0	7	7	0.896204	0.0683318	0.186542	Pput_F1:640586123	4	4	5	0	-0.434474	0.440069	0.651981	Pput_F1:640586123	4	7	7	7	0.541149	0.177172	0.245702
Pput_F1:640586124	0	2	4	4	5	2	4	10	YP_001266994	Pput_1654	hypothetical protein	COG:none	Pput_F1:640586124	0	2	5	2	0.85489	0.253042	0.538742	Pput_F1:640586124	4	4	4	10	0.426201	0.328548	0.524935	Pput_F1:640586124	0	2	4	4	1.42182	0.0436196	0.102462	Pput_F1:640586124	5	2	4	10	0.993134	0.0261028	0.0548792
Pput_F1:640586125	7	3	18	9	7	5	12	23	YP_001266995	Pput_1655	OmpA/MotB domain protein	COG:COG2885(M)	Pput_F1:640586125	7	3	7	5	-0.215552	0.616156	0.961604	Pput_F1:640586125	18	9	12	23	0.126096	0.621682	0.827986	Pput_F1:640586125	7	3	18	9	1.02878	0.00313441	0.0132107	Pput_F1:640586125	7	5	12	23	1.37043	9.02579e-06	5.63117e-05
Pput_F1:640586126	2	0	3	0	0	0	4	5	YP_001266996	Pput_1656	putative transcriptional regulator, GntR family	COG:COG1167(E,K)	Pput_F1:640586126	2	0	0	0	-20.6976	0.0561713	0.238241	Pput_F1:640586126	3	0	4	5	0.965197	0.12193	0.243407	Pput_F1:640586126	2	0	3	0	0.440994	0.625319	0.870333	Pput_F1:640586126	0	0	4	5	25.1038	8.79948e-05	0.000428656
Pput_F1:640586129	2	2	8	6	0	4	5	3	YP_001266999	Pput_1659	lipid-binding START domain protein	COG:none	Pput_F1:640586129	2	2	0	4	-0.397873	0.574908	0.919647	Pput_F1:640586129	8	6	5	3	-0.693031	0.109904	0.228388	Pput_F1:640586129	2	2	8	6	1.28829	0.0124555	0.0402558	Pput_F1:640586129	0	4	5	3	0.993134	0.0926272	0.146171
Pput_F1:640586130	52	32	54	69	52	52	79	100	YP_001267000	Pput_1660	citrate synthase I	COG:COG0372(C)	Pput_F1:640586130	52	32	52	52	-0.184299	0.210802	0.468082	Pput_F1:640586130	54	69	79	100	0.241786	0.0377539	0.121146	Pput_F1:640586130	52	32	54	69	0.416897	0.00294233	0.0124402	Pput_F1:640586130	52	52	79	100	0.842982	2.61495e-12	4.21055e-11
Pput_F1:640586132	0	0	2	0	0	0	2	3	YP_001267002	Pput_1662	Succinate dehydrogenase, hydrophobic membrane anchor	COG:COG2142(C)	Pput_F1:640586132	0	0	0	0	-0.4069	0.999998	0.999998	Pput_F1:640586132	2	0	2	3	0.782876	0.327397	0.524342	Pput_F1:640586132	0	0	2	0	20.3262	0.0916998	0.177014	Pput_F1:640586132	0	0	2	3	23.516	0.00346762	0.0102242
Pput_F1:640586133	256	236	246	211	322	348	385	440	YP_001267003	Pput_1663	succinate dehydrogenase, flavoprotein subunit	COG:COG1053(C)	Pput_F1:640586133	256	236	322	348	-0.0890742	0.134491	0.378305	Pput_F1:640586133	246	211	385	440	0.457285	1.42012e-15	1.46873e-13	Pput_F1:640586133	256	236	246	211	-0.0382661	0.555774	0.790729	Pput_F1:640586133	322	348	385	440	0.508093	1.0887e-22	3.95611e-21
Pput_F1:640586134	86	76	83	89	125	69	101	104	YP_001267004	Pput_1664	succinate dehydrogenase and fumarate reductase iron-sulfur protein	COG:COG0479(C)	Pput_F1:640586134	86	76	125	69	-0.217611	0.0417488	0.218225	Pput_F1:640586134	83	89	101	104	0.0421004	0.683724	0.889039	Pput_F1:640586134	86	76	83	89	0.0954273	0.383286	0.582396	Pput_F1:640586134	125	69	101	104	0.355139	0.000396964	0.00165238
Pput_F1:640586135	61	47	114	117	90	131	160	183	YP_001267005	Pput_1665	2-oxoglutarate dehydrogenase, E1 subunit	COG:COG0567(C)	Pput_F1:640586135	61	47	90	131	0.318158	0.00587296	0.077795	Pput_F1:640586135	114	117	160	183	0.261898	0.00194118	0.0156778	Pput_F1:640586135	61	47	114	117	0.795816	1.43151e-12	4.75225e-11	Pput_F1:640586135	90	131	160	183	0.739555	3.07624e-18	8.61667e-17
Pput_F1:640586136	211	139	188	220	199	171	294	229	YP_001267006	Pput_1666	2-oxoglutarate dehydrogenase, E2 subunit, dihydrolipoamide succinyltransferase	COG:COG0508(C)	Pput_F1:640586136	211	139	199	171	-0.342303	4.82199e-06	0.000216105	Pput_F1:640586136	188	220	294	229	0.114899	0.0813086	0.198943	Pput_F1:640586136	211	139	188	220	0.188863	0.0094157	0.0311808	Pput_F1:640586136	199	171	294	229	0.646066	7.60968e-22	2.62339e-20
Pput_F1:640586137	538	388	369	383	561	528	379	462	YP_001267007	Pput_1667	dihydrolipoamide dehydrogenase	COG:COG1249(C)	Pput_F1:640586137	538	388	561	528	-0.235732	1.51405e-07	1.23372e-05	Pput_F1:640586137	369	383	379	462	-0.0215598	0.667567	0.875226	Pput_F1:640586137	538	388	369	383	-0.172609	0.00042412	0.00249008	Pput_F1:640586137	561	528	379	462	0.0415638	0.365689	0.466479
Pput_F1:640586138	608	440	302	294	746	730	348	329	YP_001267008	Pput_1668	succinyl-CoA synthetase, beta subunit	COG:COG0045(C)	Pput_F1:640586138	608	440	746	730	-0.055421	0.170759	0.413396	Pput_F1:640586138	302	294	348	329	-0.00598454	0.915155	0.999999	Pput_F1:640586138	608	440	302	294	-0.528869	8.22508e-26	5.67109e-24	Pput_F1:640586138	746	730	348	329	-0.479433	3.07693e-26	1.47748e-24
Pput_F1:640586139	642	467	281	310	681	820	359	360	YP_001267009	Pput_1669	succinyl-CoA synthetase, alpha subunit	COG:COG0074(C)	Pput_F1:640586139	642	467	681	820	-0.0952003	0.0164819	0.135951	Pput_F1:640586139	281	310	359	360	0.0626302	0.258876	0.443952	Pput_F1:640586139	642	467	281	310	-0.593869	7.53056e-33	7.49988e-31	Pput_F1:640586139	681	820	359	360	-0.436038	8.35483e-23	3.07755e-21
Pput_F1:640586144	0	0	0	0	16	10	0	0	YP_001267014	Pput_1674	amino acid adenylation domain	COG:COG1020(Q)	Pput_F1:640586144	0	0	16	10	22.4578	2.35028e-07	1.62049e-05	Pput_F1:640586144	0	0	0	0	-0.130963	0.999999	0.999999	Pput_F1:640586144	0	0	0	0	0.0238597	1	1	Pput_F1:640586144	16	10	0	0	-22.5649	7.91501e-08	7.23927e-07
Pput_F1:640586145	0	0	0	0	16	22	0	0	YP_001267015	Pput_1675	amino acid adenylation domain	COG:COG1020(Q)	Pput_F1:640586145	0	0	16	22	24.8373	4.12229e-10	6.15825e-08	Pput_F1:640586145	0	0	0	0	-0.130963	0.999999	0.999999	Pput_F1:640586145	0	0	0	0	0.0238597	1	1	Pput_F1:640586145	16	22	0	0	-24.9444	8.53413e-11	1.11399e-09
Pput_F1:640586146	2	0	0	0	44	53	0	0	YP_001267016	Pput_1676	amino acid adenylation domain	COG:COG1020,COG2175(Q)	Pput_F1:640586146	2	0	44	53	3.48369	5.55705e-20	3.73572e-17	Pput_F1:640586146	0	0	0	0	-0.130963	0.999999	0.999999	Pput_F1:640586146	2	0	0	0	-20.2668	0.100212	0.178694	Pput_F1:640586146	44	53	0	0	-26.8815	3.37974e-25	1.48986e-23
Pput_F1:640586147	0	2	0	0	7	8	3	0	YP_001267017	Pput_1677	amino acid adenylation domain	COG:COG1020(Q)	Pput_F1:640586147	0	2	7	8	1.61703	0.00938586	0.0976116	Pput_F1:640586147	0	0	3	0	19.5744	0.052118	0.147989	Pput_F1:640586147	0	2	0	0	-19.2668	0.100212	0.178694	Pput_F1:640586147	7	8	3	0	-1.30945	0.0186216	0.0425072
Pput_F1:640586148	0	0	3	2	12	12	6	19	YP_001267018	Pput_1678	TonB-dependent siderophore receptor	COG:COG4773(P)	Pput_F1:640586148	0	0	12	12	24.3777	6.8186e-07	4.1671e-05	Pput_F1:640586148	3	2	6	19	1.47602	0.000526255	0.00575244	Pput_F1:640586148	0	0	3	2	23.2425	0.00766254	0.0265181	Pput_F1:640586148	12	12	6	19	0.340809	0.233619	0.314658
Pput_F1:640586149	0	0	0	0	5	8	0	0	YP_001267019	Pput_1679	protein of unknown function DUF323	COG:COG1262(S)	Pput_F1:640586149	0	0	5	8	22.7646	0.000256966	0.00708036	Pput_F1:640586149	0	0	0	0	-0.130963	0.999999	0.999999	Pput_F1:640586149	0	0	0	0	0.0238597	1	1	Pput_F1:640586149	5	8	0	0	-22.8717	0.000146756	0.000685116
Pput_F1:640586150	0	0	0	0	7	9	0	0	YP_001267020	Pput_1680	amino acid adenylation domain	COG:COG1020(Q)	Pput_F1:640586150	0	0	7	9	24.9723	5.01133e-05	0.00182101	Pput_F1:640586150	0	0	0	0	-0.130963	0.999999	0.999999	Pput_F1:640586150	0	0	0	0	0.0238597	1	1	Pput_F1:640586150	7	9	0	0	-25.0794	2.53306e-05	0.000145232
Pput_F1:640586151	0	0	0	0	2	2	0	0	YP_001267021	Pput_1681	cyclic peptide transporter	COG:COG4615(P,Q)	Pput_F1:640586151	0	0	2	2	23.586	0.0426063	0.218225	Pput_F1:640586151	0	0	0	0	-0.130963	0.999999	0.999999	Pput_F1:640586151	0	0	0	0	0.0238597	1	1	Pput_F1:640586151	2	2	0	0	-23.6931	0.0352116	0.0705018
Pput_F1:640586152	0	0	0	0	6	2	0	0	YP_001267022	Pput_1682	hypothetical protein	COG:none	Pput_F1:640586152	0	0	6	2	21.2791	0.00413876	0.0588843	Pput_F1:640586152	0	0	0	0	-0.130963	0.999999	0.999999	Pput_F1:640586152	0	0	0	0	0.0238597	1	1	Pput_F1:640586152	6	2	0	0	-21.3862	0.00289932	0.00906542
Pput_F1:640586156	8	6	10	14	16	6	14	33	YP_001267026	Pput_1686	hypothetical protein	COG:none	Pput_F1:640586156	8	6	16	6	0.054112	0.873995	0.999998	Pput_F1:640586156	10	14	14	33	0.538679	0.0279042	0.100257	Pput_F1:640586156	8	6	10	14	0.574526	0.0817325	0.177014	Pput_F1:640586156	16	6	14	33	1.05909	1.87363e-05	0.000110973
Pput_F1:640586159	319	205	207	184	415	379	183	181	YP_001267029	Pput_1689	heat shock protein Hsp90	COG:COG0326(O)	Pput_F1:640586159	319	205	415	379	0.0177186	0.752763	0.999998	Pput_F1:640586159	207	184	183	181	-0.204969	0.00487519	0.0303458	Pput_F1:640586159	319	205	207	184	-0.257255	0.000109567	0.000765262	Pput_F1:640586159	415	379	183	181	-0.479942	7.2791e-15	1.55345e-13
Pput_F1:640586160	44	30	32	41	40	42	18	22	YP_001267030	Pput_1690	dienelactone hydrolase	COG:COG0412(Q)	Pput_F1:640586160	44	30	40	42	-0.295219	0.0667586	0.267532	Pput_F1:640586160	32	41	18	22	-0.734995	0.000127106	0.00187796	Pput_F1:640586160	44	30	32	41	0.0219236	0.894275	1	Pput_F1:640586160	40	42	18	22	-0.417853	0.0269476	0.0565228
Pput_F1:640586161	3	0	0	4	3	5	4	8	YP_001267031	Pput_1691	Pirin domain protein	COG:COG1741(R)	Pput_F1:640586161	3	0	3	5	0.582956	0.370673	0.693381	Pput_F1:640586161	0	4	4	8	0.965197	0.0740986	0.197931	Pput_F1:640586161	3	0	0	4	0.323211	0.670442	0.915601	Pput_F1:640586161	3	5	4	8	0.705452	0.117252	0.181118
Pput_F1:640586163	145	89	77	89	144	161	93	96	YP_001267033	Pput_1693	Beta-ketoacyl synthase-like protein	COG:COG0304(I,Q)	Pput_F1:640586163	145	89	144	161	-0.132883	0.127486	0.378305	Pput_F1:640586163	77	89	93	96	-0.00365592	0.972584	0.999999	Pput_F1:640586163	145	89	77	89	-0.307804	0.00225854	0.00987515	Pput_F1:640586163	144	161	93	96	-0.178578	0.0522112	0.100211
Pput_F1:640586164	4	2	14	19	8	10	17	18	YP_001267034	Pput_1694	beta-hydroxyacyl-(acyl-carrier-protein) dehydratase FabA	COG:COG0764(I)	Pput_F1:640586164	4	2	8	10	0.700739	0.117666	0.367484	Pput_F1:640586164	14	19	17	18	-0.0745746	0.758692	0.949071	Pput_F1:640586164	4	2	14	19	1.74028	3.44744e-06	3.76836e-05	Pput_F1:640586164	8	10	17	18	0.964964	0.000580297	0.00220398
Pput_F1:640586165	2	0	0	0	0	0	0	0	YP_001267035	Pput_1695	integral membrane sensor hybrid histidine kinase	COG:COG0745(K,T)	Pput_F1:640586165	2	0	0	0	-20.6976	0.0561713	0.238241	Pput_F1:640586165	0	0	0	0	-0.130963	0.999999	0.999999	Pput_F1:640586165	2	0	0	0	-20.2668	0.100212	0.178694	Pput_F1:640586165	0	0	0	0	0.299796	0.999999	0.999999
Pput_F1:640586167	0	0	4	2	0	0	3	8	YP_001267037	Pput_1697	TonB-dependent receptor, plug	COG:COG4771(P)	Pput_F1:640586167	0	0	0	0	-0.4069	0.999998	0.999998	Pput_F1:640586167	4	2	3	8	0.472721	0.342493	0.543984	Pput_F1:640586167	0	0	4	2	22.4248	0.00348796	0.013957	Pput_F1:640586167	0	0	3	8	22.3045	1.45498e-05	8.81182e-05
Pput_F1:640586168	5	7	6	10	4	7	10	6	YP_001267038	Pput_1698	Glycerol-3-phosphate dehydrogenase (NAD(P)(+))	COG:COG0240(C)	Pput_F1:640586168	5	7	4	7	-0.484885	0.246037	0.533543	Pput_F1:640586168	6	10	10	6	-0.133415	0.706014	0.909056	Pput_F1:640586168	5	7	6	10	0.323211	0.394724	0.594962	Pput_F1:640586168	4	7	10	6	0.674681	0.0814157	0.12985
Pput_F1:640586169	3	0	0	0	2	4	0	0	YP_001267039	Pput_1699	hypothetical protein	COG:none	Pput_F1:640586169	3	0	2	4	0.295274	0.67169	0.999998	Pput_F1:640586169	0	0	0	0	-0.130963	0.999999	0.999999	Pput_F1:640586169	3	0	0	0	-19.6723	0.0440866	0.102462	Pput_F1:640586169	2	4	0	0	-22.0985	0.00990263	0.0244295
Pput_F1:640586170	6	11	14	17	12	9	8	6	YP_001267040	Pput_1700	phosphohistidine phosphatase, SixA	COG:COG2062(T)	Pput_F1:640586170	6	11	12	9	-0.186564	0.568973	0.917797	Pput_F1:640586170	14	17	8	6	-0.928345	0.00262323	0.0194858	Pput_F1:640586170	6	11	14	17	0.636303	0.0309479	0.083219	Pput_F1:640586170	12	9	8	6	-0.105478	0.759061	0.856329
Pput_F1:640586174	0	0	0	0	0	4	0	2	YP_001267044	Pput_1704	hypothetical protein	COG:none	Pput_F1:640586174	0	0	0	4	19.586	0.0426063	0.218225	Pput_F1:640586174	0	0	0	2	20.1689	0.112793	0.228388	Pput_F1:640586174	0	0	0	0	0.0238597	1	1	Pput_F1:640586174	0	4	0	2	-0.39316	0.643567	0.747539
Pput_F1:640586180	2	0	6	2	0	3	6	11	YP_001267050	Pput_1710	osmosensitive K+ channel signal transduction histidine kinase	COG:COG2205(T)	Pput_F1:640586180	2	0	0	3	0.00759195	0.993363	0.999998	Pput_F1:640586180	6	2	6	11	0.620357	0.135853	0.265384	Pput_F1:640586180	2	0	6	2	1.42182	0.0436196	0.102462	Pput_F1:640586180	0	3	6	11	2.03459	8.40193e-05	0.000422295
Pput_F1:640586182	0	0	0	3	0	0	0	2	YP_001267052	Pput_1712	transcriptional regulator, LysR family	COG:COG0583(K)	Pput_F1:640586182	0	0	0	0	-0.4069	0.999998	0.999998	Pput_F1:640586182	0	3	0	2	-0.53888	0.550175	0.765543	Pput_F1:640586182	0	0	0	3	19.7317	0.0388728	0.0957225	Pput_F1:640586182	0	0	0	2	20.5997	0.0645129	0.109517
Pput_F1:640586184	2	3	32	31	32	14	47	79	YP_001267054	Pput_1714	TonB-dependent siderophore receptor	COG:COG4774(P)	Pput_F1:640586184	2	3	32	14	1.82133	1.13961e-06	6.27825e-05	Pput_F1:640586184	32	31	47	79	0.559732	0.000198785	0.00267633	Pput_F1:640586184	2	3	32	31	2.56923	6.89997e-15	2.89907e-13	Pput_F1:640586184	32	14	47	79	1.30763	3.43421e-16	8.31946e-15
Pput_F1:640586185	0	0	4	2	5	0	5	4	YP_001267055	Pput_1715	ABC transporter related	COG:COG4172(R)	Pput_F1:640586185	0	0	5	0	19.8091	0.0233983	0.153458	Pput_F1:640586185	4	2	5	4	0.27205	0.602984	0.809065	Pput_F1:640586185	0	0	4	2	22.4248	0.00348796	0.013957	Pput_F1:640586185	5	0	5	4	0.887774	0.102084	0.159595
Pput_F1:640586188	2	0	4	5	2	4	4	6	YP_001267058	Pput_1718	extracellular solute-binding protein, family 5	COG:COG4166(E)	Pput_F1:640586188	2	0	2	4	0.700739	0.366341	0.691291	Pput_F1:640586188	4	5	4	6	-0.0280546	0.951325	0.999999	Pput_F1:640586188	2	0	4	5	1.53961	0.0243385	0.0671243	Pput_F1:640586188	2	4	4	6	0.810813	0.108959	0.169554
Pput_F1:640586189	0	0	0	0	0	0	0	4	YP_001267059	Pput_1719	extracellular solute-binding protein, family 5	COG:COG4166(E)	Pput_F1:640586189	0	0	0	0	-0.4069	0.999998	0.999998	Pput_F1:640586189	0	0	0	4	19.8621	0.0249219	0.0910531	Pput_F1:640586189	0	0	0	0	0.0238597	1	1	Pput_F1:640586189	0	0	0	4	20.2929	0.00893995	0.0224879
Pput_F1:640586190	0	2	0	0	0	2	0	0	YP_001267060	Pput_1720	MLTD_N domain protein	COG:COG1388(M)	Pput_F1:640586190	0	2	0	2	-0.397873	0.691683	0.999998	Pput_F1:640586190	0	0	0	0	-0.130963	0.999999	0.999999	Pput_F1:640586190	0	2	0	0	-19.2668	0.100212	0.178694	Pput_F1:640586190	0	2	0	0	-19.9999	0.136459	0.194353
Pput_F1:640586191	7	4	10	11	3	18	10	7	YP_001267061	Pput_1721	Hydroxyacylglutathione hydrolase	COG:COG0491(R)	Pput_F1:640586191	7	4	3	18	0.248754	0.498848	0.84418	Pput_F1:640586191	10	11	10	7	-0.344724	0.288959	0.485025	Pput_F1:640586191	7	4	10	11	0.682156	0.0597846	0.13498	Pput_F1:640586191	3	18	10	7	0.0886781	0.78613	0.877138
Pput_F1:640586192	0	0	0	0	0	3	0	0	YP_001267062	Pput_1722	hypothetical protein	COG:none	Pput_F1:640586192	0	0	0	3	19.2983	0.079104	0.271315	Pput_F1:640586192	0	0	0	0	-0.130963	0.999999	0.999999	Pput_F1:640586192	0	0	0	0	0.0238597	1	1	Pput_F1:640586192	0	3	0	0	-19.4054	0.0681857	0.111679
Pput_F1:640586193	4	0	0	2	0	0	0	3	YP_001267063	Pput_1723	Ribonuclease H	COG:COG0328(L)	Pput_F1:640586193	4	0	0	0	-20.3907	0.00691876	0.0796257	Pput_F1:640586193	0	2	0	3	0.27205	0.763957	0.949071	Pput_F1:640586193	4	0	0	2	-0.657618	0.434626	0.644627	Pput_F1:640586193	0	0	0	3	20.0052	0.0235688	0.0497071
Pput_F1:640586194	0	0	0	0	0	0	0	3	YP_001267064	Pput_1724	DNA polymerase III, epsilon subunit	COG:COG0847(L)	Pput_F1:640586194	0	0	0	0	-0.4069	0.999998	0.999998	Pput_F1:640586194	0	0	0	3	19.5744	0.052118	0.147989	Pput_F1:640586194	0	0	0	0	0.0238597	1	1	Pput_F1:640586194	0	0	0	3	20.0052	0.0235688	0.0497071
Pput_F1:640586196	0	0	0	0	2	0	0	0	YP_001267066	Pput_1726	hypothetical protein	COG:none	Pput_F1:640586196	0	0	2	0	18.8928	0.15166	0.378305	Pput_F1:640586196	0	0	0	0	-0.130963	0.999999	0.999999	Pput_F1:640586196	0	0	0	0	0.0238597	1	1	Pput_F1:640586196	2	0	0	0	-18.9999	0.136459	0.194353
Pput_F1:640586197	4	2	2	2	4	0	0	0	YP_001267067	Pput_1727	NADPH-dependent FMN reductase	COG:COG0431(R)	Pput_F1:640586197	4	2	4	0	-0.803338	0.207093	0.460988	Pput_F1:640586197	2	2	0	0	-24.1265	0.013544	0.0589319	Pput_F1:640586197	4	2	2	2	-0.369936	0.562842	0.79825	Pput_F1:640586197	4	0	0	0	-19.6931	0.0352116	0.0705018
Pput_F1:640586198	0	0	0	2	0	0	4	4	YP_001267068	Pput_1728	TonB-dependent receptor	COG:COG4772(P)	Pput_F1:640586198	0	0	0	0	-0.4069	0.999998	0.999998	Pput_F1:640586198	0	2	4	4	1.25288	0.0783466	0.197931	Pput_F1:640586198	0	0	0	2	19.3262	0.0916998	0.177014	Pput_F1:640586198	0	0	4	4	23.986	0.000217958	0.000960803
Pput_F1:640586206	0	0	6	7	0	0	0	0	YP_001267076	Pput_1736	proton-translocating NADH-quinone oxidoreductase, chain L	COG:COG1009(C,P)	Pput_F1:640586206	0	0	0	0	-0.4069	0.999998	0.999998	Pput_F1:640586206	6	7	0	0	-24.3051	8.53539e-06	0.000203112	Pput_F1:640586206	0	0	6	7	24.198	1.70995e-05	0.000149287	Pput_F1:640586206	0	0	0	0	0.299796	0.999999	0.999999
Pput_F1:640586209	24	17	26	29	39	44	21	33	YP_001267079	Pput_1739	NADH-quinone oxidoreductase, chain I	COG:COG1143(C)	Pput_F1:640586209	24	17	39	44	0.307395	0.101883	0.33329	Pput_F1:640586209	26	29	21	33	-0.151764	0.428359	0.644576	Pput_F1:640586209	24	17	26	29	0.32929	0.10845	0.192044	Pput_F1:640586209	39	44	21	33	-0.129869	0.455677	0.556709
Pput_F1:640586211	90	71	132	108	129	100	196	215	YP_001267081	Pput_1741	NADH-quinone oxidoreductase, chain G	COG:COG1034(C)	Pput_F1:640586211	90	71	129	100	-0.0455555	0.65825	0.999998	Pput_F1:640586211	132	108	196	215	0.404539	4.35754e-07	1.30194e-05	Pput_F1:640586211	90	71	132	108	0.434764	1.61287e-05	0.000145051	Pput_F1:640586211	129	100	196	215	0.884858	3.09191e-28	1.80742e-26
Pput_F1:640586212	88	74	80	71	124	102	116	155	YP_001267082	Pput_1742	NADH-quinone oxidoreductase, F subunit	COG:COG1894(C)	Pput_F1:640586212	88	74	124	102	-0.0649345	0.528961	0.872088	Pput_F1:640586212	80	71	116	155	0.451424	6.07223e-06	0.0001526	Pput_F1:640586212	88	74	80	71	-0.0347873	0.758394	1	Pput_F1:640586212	124	102	116	155	0.481571	8.36646e-08	7.62624e-07
Pput_F1:640586213	6	8	6	6	5	14	15	16	YP_001267083	Pput_1743	NADH-quinone oxidoreductase, E subunit	COG:COG1905(C)	Pput_F1:640586213	6	8	5	14	-0.0924915	0.79337	0.999998	Pput_F1:640586213	6	6	15	16	0.815665	0.0117465	0.0549786	Pput_F1:640586213	6	8	6	6	-0.118621	0.762727	1	Pput_F1:640586213	5	14	15	16	0.789535	0.00574415	0.0159731
Pput_F1:640586214	19	18	28	33	39	33	42	55	YP_001267084	Pput_1744	NADH dehydrogenase I, D subunit	COG:COG0852,COG0649(C)	Pput_F1:640586214	19	18	39	33	0.267875	0.179696	0.429514	Pput_F1:640586214	28	33	42	55	0.330422	0.0410333	0.130116	Pput_F1:640586214	19	18	28	33	0.535485	0.00900727	0.0305045	Pput_F1:640586214	39	33	42	55	0.598032	0.000107539	0.000515457
Pput_F1:640586215	0	2	6	6	9	7	9	17	YP_001267085	Pput_1745	NADH-quinone oxidoreductase, B subunit	COG:COG0377(C)	Pput_F1:640586215	0	2	9	7	1.68157	0.00605846	0.0794692	Pput_F1:640586215	6	6	9	17	0.639775	0.0583885	0.162701	Pput_F1:640586215	0	2	6	6	1.82729	0.00399833	0.0157416	Pput_F1:640586215	9	7	9	17	0.785495	0.0117696	0.0285122
Pput_F1:640586218	74	48	30	19	61	88	15	16	YP_001267088	Pput_1748	isocitrate lyase	COG:COG2224(C)	Pput_F1:640586218	74	48	61	88	-0.197948	0.106396	0.343868	Pput_F1:640586218	30	19	15	16	-0.591248	0.00890349	0.0463982	Pput_F1:640586218	74	48	30	19	-0.876672	5.1826e-08	8.22081e-07	Pput_F1:640586218	61	88	15	16	-1.26997	3.71604e-13	6.79757e-12
Pput_F1:640586219	4	4	2	0	5	7	2	2	YP_001267089	Pput_1749	NolW domain protein	COG:COG1450(N,U)	Pput_F1:640586219	4	4	5	7	0.00759195	0.986726	0.999998	Pput_F1:640586219	2	0	2	2	0.559732	0.50739	0.719985	Pput_F1:640586219	4	4	2	0	-1.35077	0.056242	0.128097	Pput_F1:640586219	5	7	2	2	-0.798625	0.143062	0.20247
Pput_F1:640586220	0	0	0	0	0	3	0	0	YP_001267090	Pput_1750	hypothetical protein	COG:none	Pput_F1:640586220	0	0	0	3	19.2983	0.079104	0.271315	Pput_F1:640586220	0	0	0	0	-0.130963	0.999999	0.999999	Pput_F1:640586220	0	0	0	0	0.0238597	1	1	Pput_F1:640586220	0	3	0	0	-19.4054	0.0681857	0.111679
Pput_F1:640586223	35	28	31	31	51	65	49	30	YP_001267093	Pput_1753	translation elongation factor G	COG:COG0480(J)	Pput_F1:640586223	35	28	51	65	0.212582	0.170219	0.413396	Pput_F1:640586223	31	31	49	30	0.108898	0.520171	0.736567	Pput_F1:640586223	35	28	31	31	0.0195289	0.913074	1	Pput_F1:640586223	51	65	49	30	-0.0841551	0.563019	0.66753
Pput_F1:640586224	7	2	5	6	10	13	13	12	YP_001267094	Pput_1754	hypothetical protein	COG:none	Pput_F1:640586224	7	2	10	13	0.540396	0.154726	0.382406	Pput_F1:640586224	5	6	13	12	0.687565	0.0487777	0.147989	Pput_F1:640586224	7	2	5	6	0.2362	0.59821	0.840871	Pput_F1:640586224	10	13	13	12	0.383369	0.184722	0.254467
Pput_F1:640586230	0	0	0	0	0	2	0	0	YP_001267100	Pput_1760	Glutathione S-transferase, N-terminal domain	COG:COG0625(O)	Pput_F1:640586230	0	0	0	2	19.8928	0.15166	0.378305	Pput_F1:640586230	0	0	0	0	-0.130963	0.999999	0.999999	Pput_F1:640586230	0	0	0	0	0.0238597	1	1	Pput_F1:640586230	0	2	0	0	-19.9999	0.136459	0.194353
Pput_F1:640586231	0	0	0	2	0	0	0	0	YP_001267101	Pput_1761	phosphate transporter	COG:COG0306(P)	Pput_F1:640586231	0	0	0	0	-0.4069	0.999998	0.999998	Pput_F1:640586231	0	2	0	0	-19.4333	0.0808211	0.197931	Pput_F1:640586231	0	0	0	2	19.3262	0.0916998	0.177014	Pput_F1:640586231	0	0	0	0	0.299796	0.999999	0.999999
Pput_F1:640586235	0	0	5	4	3	0	5	3	YP_001267105	Pput_1765	two component transcriptional regulator, LuxR family	COG:COG2197(K,T)	Pput_F1:640586235	0	0	3	0	19.2983	0.079104	0.271315	Pput_F1:640586235	5	4	5	3	-0.251198	0.604768	0.809065	Pput_F1:640586235	0	0	5	4	23.8303	0.000346758	0.00205382	Pput_F1:640586235	3	0	5	3	1.28082	0.0427623	0.0835668
Pput_F1:640586236	2	2	0	2	0	2	2	0	YP_001267106	Pput_1766	excinuclease ABC, C subunit	COG:COG0322(L)	Pput_F1:640586236	2	2	0	2	-1.09102	0.190824	0.443447	Pput_F1:640586236	0	2	2	0	-0.133415	0.893904	0.999999	Pput_F1:640586236	2	2	0	2	-0.657618	0.434626	0.644627	Pput_F1:640586236	0	2	2	0	0.299987	0.764614	0.856329
Pput_F1:640586240	13	0	0	0	13	10	13	28	YP_001267109	Pput_1770	Sigma-70, region 4 type 2	COG:none	Pput_F1:640586240	13	0	13	10	0.172672	0.616128	0.961604	Pput_F1:640586240	0	0	13	28	22.1894	6.97839e-13	5.21247e-11	Pput_F1:640586240	13	0	0	0	-20.1386	2.77791e-05	0.000227738	Pput_F1:640586240	13	10	13	28	0.878065	0.00054188	0.00207223
Pput_F1:640586242	0	0	0	0	0	2	0	0	YP_001267111	Pput_1772	putative prophage repressor	COG:COG1974(K,T)	Pput_F1:640586242	0	0	0	2	19.8928	0.15166	0.378305	Pput_F1:640586242	0	0	0	0	-0.130963	0.999999	0.999999	Pput_F1:640586242	0	0	0	0	0.0238597	1	1	Pput_F1:640586242	0	2	0	0	-19.9999	0.136459	0.194353
Pput_F1:640586244	6	7	5	5	5	5	7	9	YP_001267113	Pput_1774	Carbamoyl-phosphate synthase L chain, ATP-binding	COG:COG4770(I)	Pput_F1:640586244	6	7	5	5	-0.660237	0.114547	0.364889	Pput_F1:640586244	5	5	7	9	0.336588	0.398683	0.610512	Pput_F1:640586244	6	7	5	5	-0.226835	0.588246	0.829467	Pput_F1:640586244	5	5	7	9	0.769991	0.0518728	0.0997753
Pput_F1:640586245	4	0	0	0	0	0	0	2	YP_001267114	Pput_1775	Enoyl-CoA hydratase/isomerase	COG:COG1024(I)	Pput_F1:640586245	4	0	0	0	-20.3907	0.00691876	0.0796257	Pput_F1:640586245	0	0	0	2	20.1689	0.112793	0.228388	Pput_F1:640586245	4	0	0	0	-19.96	0.0200869	0.0566776	Pput_F1:640586245	0	0	0	2	20.5997	0.0645129	0.109517
Pput_F1:640586246	5	0	0	5	3	5	8	14	YP_001267115	Pput_1776	Propionyl-CoA carboxylase	COG:COG4799(I)	Pput_F1:640586246	5	0	3	5	0.0721305	0.899048	0.999998	Pput_F1:640586246	0	5	8	14	1.34819	0.00216158	0.0170634	Pput_F1:640586246	5	0	0	5	0.0355292	0.955202	1	Pput_F1:640586246	3	5	8	14	1.31159	0.00063647	0.00239032
Pput_F1:640586247	0	0	0	2	3	3	8	4	YP_001267116	Pput_1777	acyl-CoA dehydrogenase domain protein	COG:COG1960(I)	Pput_F1:640586247	0	0	3	3	23.9914	0.0130197	0.112935	Pput_F1:640586247	0	2	8	4	1.65834	0.0098991	0.0506058	Pput_F1:640586247	0	0	0	2	19.3262	0.0916998	0.177014	Pput_F1:640586247	3	3	8	4	0.993134	0.0394318	0.0775088
Pput_F1:640586253	0	0	3	5	0	4	2	0	YP_001267122	Pput_1785	1,4-alpha-glucan branching enzyme	COG:COG0296(G)	Pput_F1:640586253	0	0	0	4	19.586	0.0426063	0.218225	Pput_F1:640586253	3	5	2	0	-1.51971	0.0301652	0.105343	Pput_F1:640586253	0	0	3	5	22.7125	0.000743546	0.00388987	Pput_F1:640586253	0	4	2	0	-0.39316	0.643567	0.747539
Pput_F1:640586256	0	0	0	0	3	0	0	0	YP_001267125	Pput_1788	glycogen debranching enzyme GlgX	COG:COG1523(G)	Pput_F1:640586256	0	0	3	0	19.2983	0.079104	0.271315	Pput_F1:640586256	0	0	0	0	-0.130963	0.999999	0.999999	Pput_F1:640586256	0	0	0	0	0.0238597	1	1	Pput_F1:640586256	3	0	0	0	-19.4054	0.0681857	0.111679
Pput_F1:640586257	3	0	7	6	0	0	0	0	YP_001267126	Pput_1789	hypothetical protein	COG:none	Pput_F1:640586257	3	0	0	0	-20.1031	0.0193406	0.146087	Pput_F1:640586257	7	6	0	0	-25.3051	8.53539e-06	0.000203112	Pput_F1:640586257	3	0	7	6	1.50187	0.00771455	0.0265596	Pput_F1:640586257	0	0	0	0	0.299796	0.999999	0.999999
Pput_F1:640586261	0	0	0	0	3	0	0	0	YP_001267130	Pput_1793	glycogen/starch synthase, ADP-glucose type	COG:COG0297(G)	Pput_F1:640586261	0	0	3	0	19.2983	0.079104	0.271315	Pput_F1:640586261	0	0	0	0	-0.130963	0.999999	0.999999	Pput_F1:640586261	0	0	0	0	0.0238597	1	1	Pput_F1:640586261	3	0	0	0	-19.4054	0.0681857	0.111679
Pput_F1:640586263	9	8	19	15	15	14	8	4	YP_001267132	Pput_1795	6-phosphogluconate dehydrogenase, decarboxylating	COG:COG1023(G)	Pput_F1:640586263	9	8	15	14	0.136209	0.65386	0.997294	Pput_F1:640586263	19	15	8	4	-1.17487	0.000172931	0.00246038	Pput_F1:640586263	9	8	19	15	0.728676	0.0114335	0.037357	Pput_F1:640586263	15	14	8	4	-0.582402	0.0790038	0.126906
Pput_F1:640586264	0	0	0	0	0	5	2	0	YP_001267133	Pput_1796	glucose-6-phosphate 1-dehydrogenase	COG:COG0364(G)	Pput_F1:640586264	0	0	0	5	19.8091	0.0233983	0.153458	Pput_F1:640586264	0	0	2	0	19.1689	0.112793	0.228388	Pput_F1:640586264	0	0	0	0	0.0238597	1	1	Pput_F1:640586264	0	5	2	0	-0.616304	0.444272	0.544755
Pput_F1:640586265	0	0	0	0	2	0	0	0	YP_001267134	Pput_1797	glycoside hydrolase 15-related	COG:COG3387(G)	Pput_F1:640586265	0	0	2	0	18.8928	0.15166	0.378305	Pput_F1:640586265	0	0	0	0	-0.130963	0.999999	0.999999	Pput_F1:640586265	0	0	0	0	0.0238597	1	1	Pput_F1:640586265	2	0	0	0	-18.9999	0.136459	0.194353
Pput_F1:640586266	0	0	0	2	4	5	4	4	YP_001267135	Pput_1798	Glyoxalase/bleomycin resistance protein/dioxygenase	COG:COG3324(R)	Pput_F1:640586266	0	0	4	5	24.3969	0.00235541	0.0408625	Pput_F1:640586266	0	2	4	4	1.25288	0.0783466	0.197931	Pput_F1:640586266	0	0	0	2	19.3262	0.0916998	0.177014	Pput_F1:640586266	4	5	4	4	0.182204	0.708368	0.813323
Pput_F1:640586270	0	0	2	3	0	0	0	0	YP_001267139	Pput_1802	dihydropyrimidinase	COG:COG0044(F)	Pput_F1:640586270	0	0	0	0	-0.4069	0.999998	0.999998	Pput_F1:640586270	2	3	0	0	-23.3496	0.00576995	0.0333147	Pput_F1:640586270	0	0	2	3	23.2425	0.00766254	0.0265181	Pput_F1:640586270	0	0	0	0	0.299796	0.999999	0.999999
Pput_F1:640586272	0	0	5	7	0	0	2	0	YP_001267141	Pput_1804	amidase, hydantoinase/carbamoylase family	COG:COG0624(E)	Pput_F1:640586272	0	0	0	0	-0.4069	0.999998	0.999998	Pput_F1:640586272	5	7	2	0	-1.92517	0.00226509	0.0176546	Pput_F1:640586272	0	0	5	7	23.118	3.61092e-05	0.000285581	Pput_F1:640586272	0	0	2	0	19.5997	0.0645129	0.109517
Pput_F1:640586274	0	0	0	0	2	0	0	0	YP_001267143	Pput_1806	Lipocalin family protein	COG:COG3040(M)	Pput_F1:640586274	0	0	2	0	18.8928	0.15166	0.378305	Pput_F1:640586274	0	0	0	0	-0.130963	0.999999	0.999999	Pput_F1:640586274	0	0	0	0	0.0238597	1	1	Pput_F1:640586274	2	0	0	0	-18.9999	0.136459	0.194353
Pput_F1:640586276	2	0	9	10	0	3	6	4	YP_001267145	Pput_1808	Enoyl-CoA hydratase/isomerase	COG:COG1024(I)	Pput_F1:640586276	2	0	0	3	0.00759195	0.993363	0.999998	Pput_F1:640586276	9	10	6	4	-0.775269	0.0411592	0.130362	Pput_F1:640586276	2	0	9	10	2.28682	4.82888e-05	0.000372059	Pput_F1:640586276	0	3	6	4	1.50396	0.0116209	0.0282536
Pput_F1:640586277	0	0	0	0	2	3	4	3	YP_001267146	Pput_1809	NUDIX hydrolase	COG:COG2816(L)	Pput_F1:640586277	0	0	2	3	22.8091	0.0233983	0.153458	Pput_F1:640586277	0	0	4	3	22.4217	0.00301019	0.020019	Pput_F1:640586277	0	0	0	0	0.0238597	1	1	Pput_F1:640586277	2	3	4	3	0.636459	0.272556	0.35909
Pput_F1:640586280	0	0	13	9	0	0	0	0	YP_001267149	Pput_1812	alpha/beta hydrolase fold	COG:COG0596(R)	Pput_F1:640586280	0	0	0	0	-0.4069	0.999998	0.999998	Pput_F1:640586280	13	9	0	0	-23.8312	7.01215e-09	2.99296e-07	Pput_F1:640586280	0	0	13	9	23.7241	2.22558e-08	3.83627e-07	Pput_F1:640586280	0	0	0	0	0.299796	0.999999	0.999999
Pput_F1:640586282	0	0	0	0	0	3	0	0	YP_001267151	Pput_1814	DNA topoisomerase III	COG:COG0550(L)	Pput_F1:640586282	0	0	0	3	19.2983	0.079104	0.271315	Pput_F1:640586282	0	0	0	0	-0.130963	0.999999	0.999999	Pput_F1:640586282	0	0	0	0	0.0238597	1	1	Pput_F1:640586282	0	3	0	0	-19.4054	0.0681857	0.111679
Pput_F1:640586283	11	11	3	5	13	16	7	7	YP_001267152	Pput_1815	GCN5-related N-acetyltransferase	COG:COG2153(R)	Pput_F1:640586283	11	11	13	16	-0.12162	0.668042	0.999998	Pput_F1:640586283	3	5	7	7	0.426201	0.328548	0.524935	Pput_F1:640586283	11	11	3	5	-0.976072	0.0120331	0.0391733	Pput_F1:640586283	13	16	7	7	-0.428251	0.178723	0.247087
Pput_F1:640586284	14	6	10	8	14	10	18	18	YP_001267153	Pput_1816	Cupin 4 family protein	COG:COG2850(S)	Pput_F1:640586284	14	6	14	10	-0.215552	0.478354	0.828264	Pput_F1:640586284	10	8	18	18	0.559732	0.0467321	0.144772	Pput_F1:640586284	14	6	10	8	-0.0698313	0.829731	1	Pput_F1:640586284	14	10	18	18	0.705452	0.00666551	0.0181596
Pput_F1:640586285	31	18	52	46	32	52	68	54	YP_001267154	Pput_1817	adenylosuccinate lyase	COG:COG0015(F)	Pput_F1:640586285	31	18	32	52	0.141123	0.42973	0.770877	Pput_F1:640586285	52	46	68	54	0.0856384	0.52725	0.743543	Pput_F1:640586285	31	18	52	46	0.728676	1.75576e-05	0.000152791	Pput_F1:640586285	32	52	68	54	0.673191	1.56465e-06	1.13473e-05
Pput_F1:640586286	0	2	0	2	0	0	3	2	YP_001267155	Pput_1818	protein of unknown function DUF489	COG:COG2915(R)	Pput_F1:640586286	0	2	0	0	-19.6976	0.0561713	0.238241	Pput_F1:640586286	0	2	3	2	0.782876	0.327397	0.524342	Pput_F1:640586286	0	2	0	2	0.0355292	0.971659	1	Pput_F1:640586286	0	0	3	2	22.516	0.00346762	0.0102242
Pput_F1:640586287	12	5	8	10	9	23	16	20	YP_001267156	Pput_1819	tRNA (5-methylaminomethyl-2-thiouridylate)-methyltransferase	COG:COG0482(J)	Pput_F1:640586287	12	5	9	23	0.234649	0.429253	0.770877	Pput_F1:640586287	8	10	16	20	0.559732	0.0467321	0.144772	Pput_F1:640586287	12	5	8	10	0.0926876	0.783982	1	Pput_F1:640586287	9	23	16	20	0.41777	0.0853719	0.135038
Pput_F1:640586289	452	331	315	316	515	557	321	317	YP_001267158	Pput_1821	isocitrate dehydrogenase, NADP-dependent	COG:COG2838(C)	Pput_F1:640586289	452	331	515	557	-0.0837245	0.0755905	0.271315	Pput_F1:640586289	315	316	321	317	-0.122383	0.0293418	0.103679	Pput_F1:640586289	452	331	315	316	-0.180298	0.000727811	0.00388987	Pput_F1:640586289	515	557	321	317	-0.218956	1.00721e-05	6.25495e-05
Pput_F1:640586290	21	16	56	47	26	35	5	2	YP_001267159	Pput_1822	isocitrate dehydrogenase, NADP-dependent	COG:COG0538(C)	Pput_F1:640586290	21	16	26	35	0.102083	0.622828	0.968275	Pput_F1:640586290	56	47	5	2	-2.82223	1.53084e-26	3.43036e-24	Pput_F1:640586290	21	16	56	47	1.05934	3.70564e-09	7.11748e-08	Pput_F1:640586290	26	35	5	2	-1.86498	4.24246e-09	4.50908e-08
Pput_F1:640586291	0	0	0	0	0	4	0	0	YP_001267160	Pput_1823	putative cold-shock DNA-binding domain protein	COG:COG1278(K)	Pput_F1:640586291	0	0	0	4	19.586	0.0426063	0.218225	Pput_F1:640586291	0	0	0	0	-0.130963	0.999999	0.999999	Pput_F1:640586291	0	0	0	0	0.0238597	1	1	Pput_F1:640586291	0	4	0	0	-19.6931	0.0352116	0.0705018
Pput_F1:640586293	76	49	33	32	103	91	23	31	YP_001267162	Pput_1825	ATP-dependent Clp protease, ATP-binding subunit clpA	COG:COG0542(O)	Pput_F1:640586293	76	49	103	91	0.0416713	0.715962	0.999998	Pput_F1:640586293	33	32	23	31	-0.318818	0.0824989	0.201672	Pput_F1:640586293	76	49	33	32	-0.618397	3.3577e-05	0.000270199	Pput_F1:640586293	103	91	23	31	-0.978887	5.67105e-12	8.81472e-11
Pput_F1:640586294	12	4	17	22	24	36	17	21	YP_001267163	Pput_1826	translation initiation factor IF-1	COG:COG0361(J)	Pput_F1:640586294	12	4	24	36	0.923883	0.000383115	0.00981139	Pput_F1:640586294	17	22	17	21	-0.159391	0.484467	0.70266	Pput_F1:640586294	12	4	17	22	0.926502	0.00104014	0.00527724	Pput_F1:640586294	24	36	17	21	-0.156771	0.4471	0.547474
Pput_F1:640586297	6	6	10	14	11	13	19	24	YP_001267166	Pput_1829	cell divisionFtsK/SpoIIIE	COG:COG1674(D)	Pput_F1:640586297	6	6	11	13	0.295274	0.396628	0.729738	Pput_F1:640586297	10	14	19	24	0.449731	0.072489	0.1961	Pput_F1:640586297	6	6	10	14	0.728676	0.0335932	0.0892611	Pput_F1:640586297	11	13	19	24	0.883134	0.000372721	0.0015587
Pput_F1:640586298	8	3	9	6	11	25	8	16	YP_001267167	Pput_1830	outer membrane lipoprotein carrier protein LolA	COG:COG2834(M)	Pput_F1:640586298	8	3	11	25	0.787751	0.0150542	0.126443	Pput_F1:640586298	9	6	8	16	0.336588	0.301297	0.499305	Pput_F1:640586298	8	3	9	6	0.345684	0.380788	0.579478	Pput_F1:640586298	11	25	8	16	-0.105478	0.687991	0.791617
Pput_F1:640586299	2	2	0	5	5	4	5	4	YP_001267168	Pput_1831	AAA ATPase, central domain protein	COG:COG2256(L)	Pput_F1:640586299	2	2	5	4	0.413057	0.481572	0.828372	Pput_F1:640586299	0	5	5	4	0.454372	0.407006	0.621841	Pput_F1:640586299	2	2	0	5	0.258673	0.698812	0.945712	Pput_F1:640586299	5	4	5	4	0.299987	0.52531	0.630325
Pput_F1:640586301	120	70	41	50	113	112	63	91	YP_001267170	Pput_1833	seryl-tRNA synthetase	COG:COG0172(J)	Pput_F1:640586301	120	70	113	112	-0.228797	0.020764	0.153458	Pput_F1:640586301	41	50	63	91	0.392678	0.00260165	0.0193791	Pput_F1:640586301	120	70	41	50	-0.700635	1.38359e-08	2.49696e-07	Pput_F1:640586301	113	112	63	91	-0.0791606	0.448042	0.548377
Pput_F1:640586302	5	2	3	2	8	4	2	6	YP_001267171	Pput_1834	uroporphyrin-III C-methyltransferase	COG:COG1648,COG0007(H)	Pput_F1:640586302	5	2	8	4	0.141123	0.765351	0.999998	Pput_F1:640586302	3	2	2	6	0.336588	0.550654	0.765543	Pput_F1:640586302	5	2	3	2	-0.300943	0.604931	0.848102	Pput_F1:640586302	8	4	2	6	-0.105478	0.816652	0.906305
Pput_F1:640586303	0	0	3	0	0	0	0	0	YP_001267172	Pput_1835	glutathione S-transferase-like protein	COG:COG0435(O)	Pput_F1:640586303	0	0	0	0	-0.4069	0.999998	0.999998	Pput_F1:640586303	3	0	0	0	-19.8388	0.0324897	0.107725	Pput_F1:640586303	0	0	3	0	19.7317	0.0388728	0.0957225	Pput_F1:640586303	0	0	0	0	0.299796	0.999999	0.999999
Pput_F1:640586304	0	0	2	3	5	5	0	0	YP_001267173	Pput_1836	glycosyl transferase, family 3	COG:COG0547(E)	Pput_F1:640586304	0	0	5	5	23.5023	0.00134671	0.027434	Pput_F1:640586304	2	3	0	0	-23.3496	0.00576995	0.0333147	Pput_F1:640586304	0	0	2	3	23.2425	0.00766254	0.0265181	Pput_F1:640586304	5	5	0	0	-23.6094	0.00086925	0.00314168
Pput_F1:640586305	0	0	2	0	0	2	4	2	YP_001267174	Pput_1837	DsrC family protein	COG:COG2920(P)	Pput_F1:640586305	0	0	0	2	19.8928	0.15166	0.378305	Pput_F1:640586305	2	0	4	2	0.965197	0.206627	0.370907	Pput_F1:640586305	0	0	2	0	20.3262	0.0916998	0.177014	Pput_F1:640586305	0	2	4	2	1.3986	0.0624062	0.109517
Pput_F1:640586306	14	11	0	2	9	11	3	0	YP_001267175	Pput_1838	DsrH family protein	COG:COG2168(P)	Pput_F1:640586306	14	11	9	11	-0.621017	0.0377699	0.218225	Pput_F1:640586306	0	2	3	0	0.27205	0.763957	0.949071	Pput_F1:640586306	14	11	0	2	-2.4902	2.25741e-06	2.55049e-05	Pput_F1:640586306	9	11	3	0	-1.59713	0.00206736	0.00664174
Pput_F1:640586307	11	7	4	2	11	0	0	0	YP_001267176	Pput_1839	DsrE family protein	COG:COG2923(P)	Pput_F1:640586307	11	7	11	0	-0.89035	0.0176378	0.144158	Pput_F1:640586307	4	2	0	0	-22.5319	0.00249407	0.0186812	Pput_F1:640586307	11	7	4	2	-1.06308	0.015487	0.0487642	Pput_F1:640586307	11	0	0	0	-19.7047	0.000478938	0.00194248
Pput_F1:640586308	0	2	0	0	0	0	0	3	YP_001267177	Pput_1840	DsrE family protein	COG:COG1553(P)	Pput_F1:640586308	0	2	0	0	-19.6976	0.0561713	0.238241	Pput_F1:640586308	0	0	0	3	19.5744	0.052118	0.147989	Pput_F1:640586308	0	2	0	0	-19.2668	0.100212	0.178694	Pput_F1:640586308	0	0	0	3	20.0052	0.0235688	0.0497071
Pput_F1:640586309	0	0	0	0	2	2	3	0	YP_001267178	Pput_1841	uracil-xanthine permease	COG:COG2233(F)	Pput_F1:640586309	0	0	2	2	23.586	0.0426063	0.218225	Pput_F1:640586309	0	0	3	0	19.5744	0.052118	0.147989	Pput_F1:640586309	0	0	0	0	0.0238597	1	1	Pput_F1:640586309	2	2	3	0	0.0123051	0.987149	0.999999
Pput_F1:640586313	0	0	0	0	0	2	0	0	YP_001267181	Pput_1845	transcriptional regulator, LysR family	COG:COG0583(K)	Pput_F1:640586313	0	0	0	2	19.8928	0.15166	0.378305	Pput_F1:640586313	0	0	0	0	-0.130963	0.999999	0.999999	Pput_F1:640586313	0	0	0	0	0.0238597	1	1	Pput_F1:640586313	0	2	0	0	-19.9999	0.136459	0.194353
Pput_F1:640586314	0	0	0	0	0	0	0	3	YP_001267182	Pput_1846	Ribulose-bisphosphate carboxylase	COG:COG1850(G)	Pput_F1:640586314	0	0	0	0	-0.4069	0.999998	0.999998	Pput_F1:640586314	0	0	0	3	19.5744	0.052118	0.147989	Pput_F1:640586314	0	0	0	0	0.0238597	1	1	Pput_F1:640586314	0	0	0	3	20.0052	0.0235688	0.0497071
Pput_F1:640586317	27	21	14	11	39	39	9	3	YP_001267185	Pput_1849	pyruvate kinase	COG:COG0469(G)	Pput_F1:640586317	27	21	39	39	0.0876347	0.631727	0.973475	Pput_F1:640586317	14	11	9	3	-0.867384	0.0103978	0.0524573	Pput_F1:640586317	27	21	14	11	-0.616796	0.0103284	0.0339523	Pput_F1:640586317	39	39	9	3	-1.57181	1.68885e-09	1.87658e-08
Pput_F1:640586324	0	0	3	0	0	0	2	0	YP_001267192	Pput_1858	isochorismatase hydrolase	COG:COG1335(Q)	Pput_F1:640586324	0	0	0	0	-0.4069	0.999998	0.999998	Pput_F1:640586324	3	0	2	0	-0.53888	0.550175	0.765543	Pput_F1:640586324	0	0	3	0	19.7317	0.0388728	0.0957225	Pput_F1:640586324	0	0	2	0	19.5997	0.0645129	0.109517
Pput_F1:640586325	0	0	0	0	0	5	0	0	YP_001267193	Pput_1859	Endoribonuclease L-PSP	COG:COG0251(J)	Pput_F1:640586325	0	0	0	5	19.8091	0.0233983	0.153458	Pput_F1:640586325	0	0	0	0	-0.130963	0.999999	0.999999	Pput_F1:640586325	0	0	0	0	0.0238597	1	1	Pput_F1:640586325	0	5	0	0	-19.9162	0.0185483	0.0423759
Pput_F1:640586333	0	0	0	0	4	2	0	0	YP_001267201	Pput_1868	Na+/H+ antiporter NhaA	COG:COG3004(P)	Pput_F1:640586333	0	0	4	2	20.9914	0.0130197	0.112935	Pput_F1:640586333	0	0	0	0	-0.130963	0.999999	0.999999	Pput_F1:640586333	0	0	0	0	0.0238597	1	1	Pput_F1:640586333	4	2	0	0	-21.0985	0.00990263	0.0244295
Pput_F1:640586336	0	0	5	3	0	0	2	2	YP_001267204	Pput_1871	3-oxoacid CoA-transferase, A subunit	COG:COG1788(I)	Pput_F1:640586336	0	0	0	0	-0.4069	0.999998	0.999998	Pput_F1:640586336	5	3	2	2	-0.826562	0.162996	0.308441	Pput_F1:640586336	0	0	5	3	22.7125	0.000743546	0.00388987	Pput_F1:640586336	0	0	2	2	24.2929	0.00893995	0.0224879
Pput_F1:640586337	0	0	0	0	4	0	5	6	YP_001267205	Pput_1872	methyl-accepting chemotaxis sensory transducer	COG:COG0840(N,T)	Pput_F1:640586337	0	0	4	0	19.586	0.0426063	0.218225	Pput_F1:640586337	0	0	5	6	24.8737	0.000200053	0.00267633	Pput_F1:640586337	0	0	0	0	0.0238597	1	1	Pput_F1:640586337	4	0	5	6	1.31159	0.0157275	0.0369679
Pput_F1:640586341	0	0	0	0	0	0	5	9	YP_001267209	Pput_1877	Mandelate racemase/muconate lactonizing enzyme, C-terminal domain protein	COG:COG4948(M,R)	Pput_F1:640586341	0	0	0	0	-0.4069	0.999998	0.999998	Pput_F1:640586341	0	0	5	9	23.1149	2.72221e-05	0.000519151	Pput_F1:640586341	0	0	0	0	0.0238597	1	1	Pput_F1:640586341	0	0	5	9	23.5456	1.00332e-06	7.55724e-06
Pput_F1:640586342	0	0	0	0	0	0	5	3	YP_001267210	Pput_1878	extracellular solute-binding protein, family 5	COG:COG0747(E)	Pput_F1:640586342	0	0	0	0	-0.4069	0.999998	0.999998	Pput_F1:640586342	0	0	5	3	22.5552	0.00151638	0.0129036	Pput_F1:640586342	0	0	0	0	0.0238597	1	1	Pput_F1:640586342	0	0	5	3	22.986	0.000217958	0.000960803
Pput_F1:640586346	0	0	0	0	0	0	4	5	YP_001267214	Pput_1882	ABC transporter related	COG:COG0444(E,P)	Pput_F1:640586346	0	0	0	0	-0.4069	0.999998	0.999998	Pput_F1:640586346	0	0	4	5	24.673	0.000768449	0.00759691	Pput_F1:640586346	0	0	0	0	0.0238597	1	1	Pput_F1:640586346	0	0	4	5	25.1038	8.79948e-05	0.000428656
Pput_F1:640586347	0	0	0	0	0	0	2	0	YP_001267215	Pput_1883	ABC transporter related	COG:COG1124(E,P)	Pput_F1:640586347	0	0	0	0	-0.4069	0.999998	0.999998	Pput_F1:640586347	0	0	2	0	19.1689	0.112793	0.228388	Pput_F1:640586347	0	0	0	0	0.0238597	1	1	Pput_F1:640586347	0	0	2	0	19.5997	0.0645129	0.109517
Pput_F1:640586348	0	0	0	0	0	0	0	3	YP_001267216	Pput_1884	glycoside hydrolase, family 28	COG:COG5434(M)	Pput_F1:640586348	0	0	0	0	-0.4069	0.999998	0.999998	Pput_F1:640586348	0	0	0	3	19.5744	0.052118	0.147989	Pput_F1:640586348	0	0	0	0	0.0238597	1	1	Pput_F1:640586348	0	0	0	3	20.0052	0.0235688	0.0497071
Pput_F1:640586349	0	0	2	3	0	0	0	0	YP_001267217	Pput_1885	GntR domain protein	COG:COG2186(K)	Pput_F1:640586349	0	0	0	0	-0.4069	0.999998	0.999998	Pput_F1:640586349	2	3	0	0	-23.3496	0.00576995	0.0333147	Pput_F1:640586349	0	0	2	3	23.2425	0.00766254	0.0265181	Pput_F1:640586349	0	0	0	0	0.299796	0.999999	0.999999
Pput_F1:640586350	0	0	0	0	0	2	0	0	YP_001267218	Pput_1886	GntR domain protein	COG:COG2186(K)	Pput_F1:640586350	0	0	0	2	19.8928	0.15166	0.378305	Pput_F1:640586350	0	0	0	0	-0.130963	0.999999	0.999999	Pput_F1:640586350	0	0	0	0	0.0238597	1	1	Pput_F1:640586350	0	2	0	0	-19.9999	0.136459	0.194353
Pput_F1:640586353	0	0	0	2	0	0	7	3	YP_001267221	Pput_1889	aldehyde oxidase and xanthine dehydrogenase, molybdopterin binding	COG:COG1529,COG2010(C)	Pput_F1:640586353	0	0	0	0	-0.4069	0.999998	0.999998	Pput_F1:640586353	0	2	7	3	1.47602	0.0283262	0.100487	Pput_F1:640586353	0	0	0	2	19.3262	0.0916998	0.177014	Pput_F1:640586353	0	0	7	3	22.2091	3.57067e-05	0.000194363
Pput_F1:640586355	0	0	0	0	0	0	4	0	YP_001267223	Pput_1891	transcriptional regulator, MarR family	COG:COG1846(K)	Pput_F1:640586355	0	0	0	0	-0.4069	0.999998	0.999998	Pput_F1:640586355	0	0	4	0	19.8621	0.0249219	0.0910531	Pput_F1:640586355	0	0	0	0	0.0238597	1	1	Pput_F1:640586355	0	0	4	0	20.2929	0.00893995	0.0224879
Pput_F1:640586356	0	4	0	0	0	3	0	0	YP_001267224	Pput_1892	hypothetical protein	COG:COG2309(E)	Pput_F1:640586356	0	4	0	3	-0.685555	0.366222	0.691291	Pput_F1:640586356	0	0	0	0	-0.130963	0.999999	0.999999	Pput_F1:640586356	0	4	0	0	-19.96	0.0200869	0.0566776	Pput_F1:640586356	0	3	0	0	-19.4054	0.0681857	0.111679
Pput_F1:640586358	0	0	0	0	2	0	0	0	YP_001267226	Pput_1894	alpha/beta hydrolase fold	COG:COG0596(R)	Pput_F1:640586358	0	0	2	0	18.8928	0.15166	0.378305	Pput_F1:640586358	0	0	0	0	-0.130963	0.999999	0.999999	Pput_F1:640586358	0	0	0	0	0.0238597	1	1	Pput_F1:640586358	2	0	0	0	-18.9999	0.136459	0.194353
Pput_F1:640586364	0	0	4	0	0	0	2	5	YP_001267232	Pput_1900	transcriptional regulator, LysR family	COG:COG0583(K)	Pput_F1:640586364	0	0	0	0	-0.4069	0.999998	0.999998	Pput_F1:640586364	4	0	2	5	0.426201	0.489645	0.705982	Pput_F1:640586364	0	0	4	0	20.0194	0.0170759	0.0508495	Pput_F1:640586364	0	0	2	5	22.8525	0.000543295	0.00207223
Pput_F1:640586368	0	0	0	0	0	0	2	3	YP_001267236	Pput_1904	17 kDa surface antigen	COG:none	Pput_F1:640586368	0	0	0	0	-0.4069	0.999998	0.999998	Pput_F1:640586368	0	0	2	3	23.0852	0.0121652	0.0549786	Pput_F1:640586368	0	0	0	0	0.0238597	1	1	Pput_F1:640586368	0	0	2	3	23.516	0.00346762	0.0102242
Pput_F1:640586371	0	0	2	0	0	0	2	5	YP_001267239	Pput_1907	hypothetical protein	COG:none	Pput_F1:640586371	0	0	0	0	-0.4069	0.999998	0.999998	Pput_F1:640586371	2	0	2	5	1.11935	0.128141	0.253308	Pput_F1:640586371	0	0	2	0	20.3262	0.0916998	0.177014	Pput_F1:640586371	0	0	2	5	22.8525	0.000543295	0.00207223
Pput_F1:640586372	2	5	0	0	7	6	0	0	YP_001267240	Pput_1908	Methyltransferase type 12	COG:COG2227(H)	Pput_F1:640586372	2	5	7	6	0.221166	0.633659	0.974219	Pput_F1:640586372	0	0	0	0	-0.130963	0.999999	0.999999	Pput_F1:640586372	2	5	0	0	-21.5196	0.0021028	0.00934617	Pput_F1:640586372	7	6	0	0	-22.8717	0.000146756	0.000685116
Pput_F1:640586373	0	2	0	0	0	0	2	0	YP_001267241	Pput_1909	short-chain dehydrogenase/reductase SDR	COG:COG1028(I,Q,R)	Pput_F1:640586373	0	2	0	0	-19.6976	0.0561713	0.238241	Pput_F1:640586373	0	0	2	0	19.1689	0.112793	0.228388	Pput_F1:640586373	0	2	0	0	-19.2668	0.100212	0.178694	Pput_F1:640586373	0	0	2	0	19.5997	0.0645129	0.109517
Pput_F1:640586375	11	0	11	8	15	13	8	9	YP_001267243	Pput_1911	Sterol-binding domain protein	COG:COG3255(I)	Pput_F1:640586375	11	0	15	13	0.536436	0.118703	0.369434	Pput_F1:640586375	11	8	8	9	-0.244641	0.463231	0.67782	Pput_F1:640586375	11	0	11	8	0.582073	0.117296	0.205611	Pput_F1:640586375	15	13	8	9	-0.199004	0.514399	0.619725
Pput_F1:640586377	5	2	9	8	5	0	14	5	YP_001267245	Pput_1913	Peptidase S49, N-terminal domain protein	COG:COG0616(O,U)	Pput_F1:640586377	5	2	5	0	-0.734345	0.205556	0.459469	Pput_F1:640586377	9	8	14	5	-0.0221895	0.947018	0.999999	Pput_F1:640586377	5	2	9	8	0.922832	0.030885	0.083133	Pput_F1:640586377	5	0	14	5	1.63499	0.00024562	0.00107394
Pput_F1:640586392	467	322	182	184	337	475	33	34	YP_001267259	Pput_1932	Alcohol dehydrogenase GroES domain protein	COG:COG1064(R)	Pput_F1:640586392	467	322	337	475	-0.369139	1.87981e-13	4.21235e-11	Pput_F1:640586392	182	184	33	34	-1.83136	1.89375e-60	1.69743e-57	Pput_F1:640586392	467	322	182	184	-0.732604	3.70648e-33	3.83335e-31	Pput_F1:640586392	337	475	33	34	-2.19482	1.09886e-119	7.38708e-117
Pput_F1:640586399	0	0	0	5	5	7	0	0	YP_001267265	Pput_1938	carbon storage regulator, CsrA	COG:COG1551(T)	Pput_F1:640586399	0	0	5	7	23.6846	0.000445053	0.0108795	Pput_F1:640586399	0	5	0	0	-20.3496	0.00576995	0.0333147	Pput_F1:640586399	0	0	0	5	20.2425	0.00766254	0.0265181	Pput_F1:640586399	5	7	0	0	-23.7917	0.000264748	0.00114271
Pput_F1:640586403	7	2	10	8	15	13	9	10	YP_001267269	Pput_1942	molybdenum ABC transporter, periplasmic molybdate-binding protein	COG:COG0725(P)	Pput_F1:640586403	7	2	15	13	0.737107	0.0420394	0.218225	Pput_F1:640586403	10	8	9	10	-0.0793479	0.809461	0.989382	Pput_F1:640586403	7	2	10	8	0.728676	0.0657337	0.146565	Pput_F1:640586403	15	13	9	10	-0.0877783	0.76715	0.858812
Pput_F1:640586404	0	0	3	3	0	0	0	0	YP_001267270	Pput_1943	2-nitropropane dioxygenase, NPD	COG:COG2070(R)	Pput_F1:640586404	0	0	0	0	-0.4069	0.999998	0.999998	Pput_F1:640586404	3	3	0	0	-24.5319	0.00249407	0.0186812	Pput_F1:640586404	0	0	3	3	24.4248	0.00348796	0.013957	Pput_F1:640586404	0	0	0	0	0.299796	0.999999	0.999999
Pput_F1:640586405	2	0	0	3	2	5	3	2	YP_001267271	Pput_1944	hypothetical protein	COG:none	Pput_F1:640586405	2	0	2	5	0.85489	0.253042	0.538742	Pput_F1:640586405	0	3	3	2	0.37741	0.600604	0.809065	Pput_F1:640586405	2	0	0	3	0.440994	0.625319	0.870333	Pput_F1:640586405	2	5	3	2	-0.036485	0.950267	0.999999
Pput_F1:640586406	3	0	0	0	0	8	0	3	YP_001267272	Pput_1945	Domain of unknown function DUF1883	COG:none	Pput_F1:640586406	3	0	0	8	0.582956	0.370673	0.693381	Pput_F1:640586406	0	0	0	3	19.5744	0.052118	0.147989	Pput_F1:640586406	3	0	0	0	-19.6723	0.0440866	0.102462	Pput_F1:640586406	0	8	0	3	-0.680842	0.293193	0.382345
Pput_F1:640586407	0	0	0	0	3	2	2	0	YP_001267273	Pput_1946	hypothetical protein	COG:none	Pput_F1:640586407	0	0	3	2	21.8091	0.0233983	0.153458	Pput_F1:640586407	0	0	2	0	19.1689	0.112793	0.228388	Pput_F1:640586407	0	0	0	0	0.0238597	1	1	Pput_F1:640586407	3	2	2	0	-0.616304	0.444272	0.544755
Pput_F1:640586408	6	0	10	9	0	2	0	0	YP_001267274	Pput_1947	cytochrome c, class I	COG:COG2863(C)	Pput_F1:640586408	6	0	0	2	-1.49649	0.0455266	0.227539	Pput_F1:640586408	10	9	0	0	-25.6846	7.39278e-08	2.51635e-06	Pput_F1:640586408	6	0	10	9	1.18821	0.00592448	0.022157	Pput_F1:640586408	0	2	0	0	-19.9999	0.136459	0.194353
Pput_F1:640586409	9	3	2	3	0	0	0	0	YP_001267275	Pput_1948	cytochrome c, class I	COG:COG3258(C)	Pput_F1:640586409	9	3	0	0	-22.4894	2.89968e-06	0.000137289	Pput_F1:640586409	2	3	0	0	-23.3496	0.00576995	0.0333147	Pput_F1:640586409	9	3	2	3	-0.83994	0.0986923	0.178694	Pput_F1:640586409	0	0	0	0	0.299796	0.999999	0.999999
Pput_F1:640586410	58	48	28	33	69	60	17	24	YP_001267276	Pput_1949	UTP-glucose-1-phosphate uridylyltransferase	COG:COG1210(M)	Pput_F1:640586410	58	48	69	60	-0.2015	0.125832	0.378305	Pput_F1:640586410	28	33	17	24	-0.530717	0.00784313	0.0416802	Pput_F1:640586410	58	48	28	33	-0.517036	0.00105366	0.00532515	Pput_F1:640586410	69	60	17	24	-0.846253	5.02389e-07	3.99682e-06
Pput_F1:640586411	13	5	8	12	13	14	7	13	YP_001267277	Pput_1950	glutathione-disulfide reductase	COG:COG1249(C)	Pput_F1:640586411	13	5	13	14	0.00759195	0.98009	0.999998	Pput_F1:640586411	8	12	7	13	-0.133415	0.673215	0.877922	Pput_F1:640586411	13	5	8	12	0.14089	0.664284	0.914623	Pput_F1:640586411	13	14	7	13	-0.000117373	0.999683	0.999999
Pput_F1:640586413	0	0	0	0	0	0	2	0	YP_001267279	Pput_1952	ABC transporter related	COG:COG3842(E)	Pput_F1:640586413	0	0	0	0	-0.4069	0.999998	0.999998	Pput_F1:640586413	0	0	2	0	19.1689	0.112793	0.228388	Pput_F1:640586413	0	0	0	0	0.0238597	1	1	Pput_F1:640586413	0	0	2	0	19.5997	0.0645129	0.109517
Pput_F1:640586416	0	0	2	0	0	0	0	2	YP_001267282	Pput_1955	extracellular solute-binding protein, family 1	COG:COG0687(E)	Pput_F1:640586416	0	0	0	0	-0.4069	0.999998	0.999998	Pput_F1:640586416	2	0	0	2	-0.133415	0.893904	0.999999	Pput_F1:640586416	0	0	2	0	20.3262	0.0916998	0.177014	Pput_F1:640586416	0	0	0	2	20.5997	0.0645129	0.109517
Pput_F1:640586417	4	4	8	9	4	9	0	2	YP_001267283	Pput_1956	GTP cyclohydrolase II	COG:COG0108,COG0807(H)	Pput_F1:640586417	4	4	4	9	0.0876347	0.844867	0.999998	Pput_F1:640586417	8	9	0	2	-2.27348	7.66788e-05	0.00123467	Pput_F1:640586417	4	4	8	9	0.789301	0.0563548	0.128097	Pput_F1:640586417	4	9	0	2	-1.57181	0.0139021	0.0332317
Pput_F1:640586419	0	0	2	0	0	0	0	0	YP_001267285	Pput_1958	Alpha/beta hydrolase fold-3 domain protein	COG:COG0657(I)	Pput_F1:640586419	0	0	0	0	-0.4069	0.999998	0.999998	Pput_F1:640586419	2	0	0	0	-20.4333	0.0808211	0.197931	Pput_F1:640586419	0	0	2	0	20.3262	0.0916998	0.177014	Pput_F1:640586419	0	0	0	0	0.299796	0.999999	0.999999
Pput_F1:640586420	0	0	0	0	0	0	2	0	YP_001267286	Pput_1959	transcriptional regulator, LysR family	COG:COG0583(K)	Pput_F1:640586420	0	0	0	0	-0.4069	0.999998	0.999998	Pput_F1:640586420	0	0	2	0	19.1689	0.112793	0.228388	Pput_F1:640586420	0	0	0	0	0.0238597	1	1	Pput_F1:640586420	0	0	2	0	19.5997	0.0645129	0.109517
Pput_F1:640586422	0	0	0	0	12	18	0	0	YP_001267288	Pput_1961	MbtH domain protein	COG:COG3251(S)	Pput_F1:640586422	0	0	12	18	23.6009	2.81337e-08	2.4747e-06	Pput_F1:640586422	0	0	0	0	-0.130963	0.999999	0.999999	Pput_F1:640586422	0	0	0	0	0.0238597	1	1	Pput_F1:640586422	12	18	0	0	-23.708	8.05561e-09	8.39594e-08
Pput_F1:640586424	3	6	0	4	0	4	0	3	YP_001267290	Pput_1963	isochorismatase hydrolase	COG:COG1335(Q)	Pput_F1:640586424	3	6	0	4	-1.2088	0.0344137	0.204731	Pput_F1:640586424	0	4	0	3	-0.421097	0.578979	0.796763	Pput_F1:640586424	3	6	0	4	-0.775401	0.179713	0.300714	Pput_F1:640586424	0	4	0	3	0.0123051	0.987149	0.999999
Pput_F1:640586425	0	0	0	0	0	0	2	2	YP_001267291	Pput_1964	protein of unknown function DUF1615	COG:none	Pput_F1:640586425	0	0	0	0	-0.4069	0.999998	0.999998	Pput_F1:640586425	0	0	2	2	23.8621	0.0249219	0.0910531	Pput_F1:640586425	0	0	0	0	0.0238597	1	1	Pput_F1:640586425	0	0	2	2	24.2929	0.00893995	0.0224879
Pput_F1:640586426	2	0	0	0	16	22	0	0	YP_001267292	Pput_1965	ABC-type metal ion transport system periplasmic component/surface adhesin-like protein	COG:COG0803(P)	Pput_F1:640586426	2	0	16	22	2.54657	2.23335e-07	1.62049e-05	Pput_F1:640586426	0	0	0	0	-0.130963	0.999999	0.999999	Pput_F1:640586426	2	0	0	0	-20.2668	0.100212	0.178694	Pput_F1:640586426	16	22	0	0	-24.9444	8.53413e-11	1.11399e-09
Pput_F1:640586428	0	2	0	0	4	6	0	0	YP_001267294	Pput_1967	ABC transporter related	COG:COG1121(P)	Pput_F1:640586428	0	2	4	6	1.21156	0.0777706	0.271315	Pput_F1:640586428	0	0	0	0	-0.130963	0.999999	0.999999	Pput_F1:640586428	0	2	0	0	-19.2668	0.100212	0.178694	Pput_F1:640586428	4	6	0	0	-23.6094	0.00086925	0.00314168
Pput_F1:640586429	0	0	3	3	17	18	5	3	YP_001267295	Pput_1968	periplasmic solute binding protein	COG:COG0803(P)	Pput_F1:640586429	0	0	17	18	24.755	2.00291e-09	2.34167e-07	Pput_F1:640586429	3	3	5	3	0.154267	0.77445	0.957469	Pput_F1:640586429	0	0	3	3	24.4248	0.00348796	0.013957	Pput_F1:640586429	17	18	5	3	-1.17592	0.000837137	0.00307102
Pput_F1:640586430	0	0	0	0	3	0	0	0	YP_001267296	Pput_1969	hypothetical protein	COG:none	Pput_F1:640586430	0	0	3	0	19.2983	0.079104	0.271315	Pput_F1:640586430	0	0	0	0	-0.130963	0.999999	0.999999	Pput_F1:640586430	0	0	0	0	0.0238597	1	1	Pput_F1:640586430	3	0	0	0	-19.4054	0.0681857	0.111679
Pput_F1:640586434	0	0	0	0	21	14	0	0	YP_001267300	Pput_1973	Lysine/ornithine N-monooxygenase-like protein	COG:COG3486(Q)	Pput_F1:640586434	0	0	21	14	22.755	2.00291e-09	2.34167e-07	Pput_F1:640586434	0	0	0	0	-0.130963	0.999999	0.999999	Pput_F1:640586434	0	0	0	0	0.0238597	1	1	Pput_F1:640586434	21	14	0	0	-22.8621	4.68267e-10	5.59631e-09
Pput_F1:640586436	0	0	0	0	0	3	0	0	YP_001267302	Pput_1976	peptidase S11, D-alanyl-D-alanine carboxypeptidase 1	COG:COG1686(M)	Pput_F1:640586436	0	0	0	3	19.2983	0.079104	0.271315	Pput_F1:640586436	0	0	0	0	-0.130963	0.999999	0.999999	Pput_F1:640586436	0	0	0	0	0.0238597	1	1	Pput_F1:640586436	0	3	0	0	-19.4054	0.0681857	0.111679
Pput_F1:640586439	0	0	0	0	3	0	0	0	YP_001267305	Pput_1980	glutathione-dependent formaldehyde-activating, GFA	COG:COG3791(S)	Pput_F1:640586439	0	0	3	0	19.2983	0.079104	0.271315	Pput_F1:640586439	0	0	0	0	-0.130963	0.999999	0.999999	Pput_F1:640586439	0	0	0	0	0.0238597	1	1	Pput_F1:640586439	3	0	0	0	-19.4054	0.0681857	0.111679
Pput_F1:640586449	3	2	2	0	4	2	0	4	YP_001267315	Pput_1991	putative phage repressor	COG:COG2932(K)	Pput_F1:640586449	3	2	4	2	-0.215552	0.722982	0.999998	Pput_F1:640586449	2	0	0	4	0.559732	0.50739	0.719985	Pput_F1:640586449	3	2	2	0	-0.880762	0.268595	0.427116	Pput_F1:640586449	4	2	0	4	-0.105478	0.869774	0.953017
Pput_F1:640586453	5	2	0	0	5	5	0	2	YP_001267319	Pput_1995	Shikimate dehydrogenase substrate binding, N-terminal domain protein	COG:COG0169(E)	Pput_F1:640586453	5	2	5	5	-0.0411982	0.933458	0.999998	Pput_F1:640586453	0	0	0	2	20.1689	0.112793	0.228388	Pput_F1:640586453	5	2	0	0	-22.5196	0.0021028	0.00934617	Pput_F1:640586453	5	5	0	2	-1.30945	0.0547023	0.104322
Pput_F1:640586455	38	19	21	14	31	32	12	16	YP_001267321	Pput_1997	lactoylglutathione lyase	COG:COG0346(E)	Pput_F1:640586455	38	19	31	32	-0.29779	0.104797	0.341575	Pput_F1:640586455	21	14	12	16	-0.356559	0.157983	0.300861	Pput_F1:640586455	38	19	21	14	-0.452174	0.0327351	0.0874169	Pput_F1:640586455	31	32	12	16	-0.510943	0.0206638	0.0465368
Pput_F1:640586456	19	21	19	13	23	28	7	2	YP_001267322	Pput_1998	hypothetical protein	COG:none	Pput_F1:640586456	19	21	23	28	-0.154927	0.464842	0.809036	Pput_F1:640586456	19	13	7	2	-1.40193	3.87193e-05	0.000705037	Pput_F1:640586456	19	21	19	13	-0.187614	0.427644	0.638498	Pput_F1:640586456	23	28	7	2	-1.43461	4.14205e-06	2.72498e-05
Pput_F1:640586457	0	0	0	0	0	3	0	2	YP_001267323	Pput_1999	outer membrane porin	COG:none	Pput_F1:640586457	0	0	0	3	19.2983	0.079104	0.271315	Pput_F1:640586457	0	0	0	2	20.1689	0.112793	0.228388	Pput_F1:640586457	0	0	0	0	0.0238597	1	1	Pput_F1:640586457	0	3	0	2	-0.105478	0.90771	0.981189
Pput_F1:640586459	0	0	0	0	0	0	3	0	YP_001267325	Pput_2001	response regulator receiver protein	COG:COG2204(T)	Pput_F1:640586459	0	0	0	0	-0.4069	0.999998	0.999998	Pput_F1:640586459	0	0	3	0	19.5744	0.052118	0.147989	Pput_F1:640586459	0	0	0	0	0.0238597	1	1	Pput_F1:640586459	0	0	3	0	20.0052	0.0235688	0.0497071
Pput_F1:640586460	4	4	10	5	2	2	13	16	YP_001267326	Pput_2002	multi-sensor hybrid histidine kinase	COG:COG0642(T)	Pput_F1:640586460	4	4	2	2	-1.09102	0.0643138	0.264434	Pput_F1:640586460	10	5	13	16	0.52583	0.0907642	0.219089	Pput_F1:640586460	4	4	10	5	0.664138	0.119751	0.20937	Pput_F1:640586460	2	2	13	16	2.28099	5.28023e-08	4.99949e-07
Pput_F1:640586463	0	0	0	0	0	0	3	2	YP_001267329	Pput_2005	response regulator receiver sensor signal transduction histidine kinase	COG:COG3437(K,T)	Pput_F1:640586463	0	0	0	0	-0.4069	0.999998	0.999998	Pput_F1:640586463	0	0	3	2	22.0852	0.0121652	0.0549786	Pput_F1:640586463	0	0	0	0	0.0238597	1	1	Pput_F1:640586463	0	0	3	2	22.516	0.00346762	0.0102242
Pput_F1:640586464	0	0	0	0	2	0	0	2	YP_001267330	Pput_2006	response regulator receiver protein	COG:COG2204(T)	Pput_F1:640586464	0	0	2	0	18.8928	0.15166	0.378305	Pput_F1:640586464	0	0	0	2	20.1689	0.112793	0.228388	Pput_F1:640586464	0	0	0	0	0.0238597	1	1	Pput_F1:640586464	2	0	0	2	0.299987	0.764614	0.856329
Pput_F1:640586466	2	0	0	0	3	9	0	0	YP_001267332	Pput_2008	3-hydroxybutyryl-CoA dehydrogenase	COG:COG1250(I)	Pput_F1:640586466	2	0	3	9	1.39389	0.0339628	0.204261	Pput_F1:640586466	0	0	0	0	-0.130963	0.999999	0.999999	Pput_F1:640586466	2	0	0	0	-20.2668	0.100212	0.178694	Pput_F1:640586466	3	9	0	0	-21.7917	0.000264748	0.00114271
Pput_F1:640586467	111	68	10	12	75	78	5	4	YP_001267333	Pput_2009	acetyl-CoA acetyltransferase	COG:COG0183(I)	Pput_F1:640586467	111	68	75	78	-0.554821	4.57227e-07	2.92734e-05	Pput_F1:640586467	10	12	5	4	-1.02723	0.00618338	0.0341419	Pput_F1:640586467	111	68	10	12	-2.06081	4.71649e-31	4.09117e-29	Pput_F1:640586467	75	78	5	4	-2.53323	6.12991e-27	3.11006e-25
Pput_F1:640586474	2	0	0	0	0	0	0	0	YP_001267340	Pput_2016	protein of unknown function DUF224, cysteine-rich region domain protein	COG:COG0247(C)	Pput_F1:640586474	2	0	0	0	-20.6976	0.0561713	0.238241	Pput_F1:640586474	0	0	0	0	-0.130963	0.999999	0.999999	Pput_F1:640586474	2	0	0	0	-20.2668	0.100212	0.178694	Pput_F1:640586474	0	0	0	0	0.299796	0.999999	0.999999
Pput_F1:640586483	7	0	0	0	0	0	0	0	YP_001267349	Pput_2025	transcriptional regulator, GntR family	COG:COG1802(K)	Pput_F1:640586483	7	0	0	0	-19.9504	0.00035328	0.00931343	Pput_F1:640586483	0	0	0	0	-0.130963	0.999999	0.999999	Pput_F1:640586483	7	0	0	0	-19.5196	0.0021028	0.00934617	Pput_F1:640586483	0	0	0	0	0.299796	0.999999	0.999999
Pput_F1:640586487	0	0	0	0	0	0	2	0	YP_001267353	Pput_2029	protein of unknown function DUF214	COG:COG4591(M,V)	Pput_F1:640586487	0	0	0	0	-0.4069	0.999998	0.999998	Pput_F1:640586487	0	0	2	0	19.1689	0.112793	0.228388	Pput_F1:640586487	0	0	0	0	0.0238597	1	1	Pput_F1:640586487	0	0	2	0	19.5997	0.0645129	0.109517
Pput_F1:640586493	0	5	0	0	0	0	0	0	YP_001267359	Pput_2035	multi-sensor hybrid histidine kinase	COG:COG0784,COG0642(T)	Pput_F1:640586493	0	5	0	0	-19.6139	0.00253186	0.0422868	Pput_F1:640586493	0	0	0	0	-0.130963	0.999999	0.999999	Pput_F1:640586493	0	5	0	0	-19.1831	0.00934642	0.0309895	Pput_F1:640586493	0	0	0	0	0.299796	0.999999	0.999999
Pput_F1:640586498	0	0	3	0	0	0	2	0	YP_001267364	Pput_2040	thiamine pyrophosphate enzyme TPP binding domain protein	COG:COG0028(E,H)	Pput_F1:640586498	0	0	0	0	-0.4069	0.999998	0.999998	Pput_F1:640586498	3	0	2	0	-0.53888	0.550175	0.765543	Pput_F1:640586498	0	0	3	0	19.7317	0.0388728	0.0957225	Pput_F1:640586498	0	0	2	0	19.5997	0.0645129	0.109517
Pput_F1:640586499	0	0	0	0	0	0	6	5	YP_001267365	Pput_2041	alanine racemase	COG:COG0787(M)	Pput_F1:640586499	0	0	0	0	-0.4069	0.999998	0.999998	Pput_F1:640586499	0	0	6	5	22.8737	0.000200053	0.00267633	Pput_F1:640586499	0	0	0	0	0.0238597	1	1	Pput_F1:640586499	0	0	6	5	23.3045	1.45498e-05	8.81182e-05
Pput_F1:640586500	2	0	0	0	0	0	3	0	YP_001267366	Pput_2042	aminotransferase, class I and II	COG:COG0436(E)	Pput_F1:640586500	2	0	0	0	-20.6976	0.0561713	0.238241	Pput_F1:640586500	0	0	3	0	19.5744	0.052118	0.147989	Pput_F1:640586500	2	0	0	0	-20.2668	0.100212	0.178694	Pput_F1:640586500	0	0	3	0	20.0052	0.0235688	0.0497071
Pput_F1:640586501	2	0	0	0	0	0	0	0	YP_001267367	Pput_2043	aldehyde dehydrogenase	COG:COG1012(C)	Pput_F1:640586501	2	0	0	0	-20.6976	0.0561713	0.238241	Pput_F1:640586501	0	0	0	0	-0.130963	0.999999	0.999999	Pput_F1:640586501	2	0	0	0	-20.2668	0.100212	0.178694	Pput_F1:640586501	0	0	0	0	0.299796	0.999999	0.999999
Pput_F1:640586502	0	0	0	0	0	0	2	0	YP_001267368	Pput_2044	Ribosyldihydronicotinamide dehydrogenase (quinone)	COG:COG2249(R)	Pput_F1:640586502	0	0	0	0	-0.4069	0.999998	0.999998	Pput_F1:640586502	0	0	2	0	19.1689	0.112793	0.228388	Pput_F1:640586502	0	0	0	0	0.0238597	1	1	Pput_F1:640586502	0	0	2	0	19.5997	0.0645129	0.109517
Pput_F1:640586508	0	0	0	0	0	0	3	0	YP_001267374	Pput_2050	FAD-linked oxidoreductase	COG:COG0277(C)	Pput_F1:640586508	0	0	0	0	-0.4069	0.999998	0.999998	Pput_F1:640586508	0	0	3	0	19.5744	0.052118	0.147989	Pput_F1:640586508	0	0	0	0	0.0238597	1	1	Pput_F1:640586508	0	0	3	0	20.0052	0.0235688	0.0497071
Pput_F1:640586510	0	0	2	0	0	2	0	3	YP_001267376	Pput_2052	transcriptional regulator, LysR family	COG:COG0583(K)	Pput_F1:640586510	0	0	0	2	19.8928	0.15166	0.378305	Pput_F1:640586510	2	0	0	3	0.27205	0.763957	0.949071	Pput_F1:640586510	0	0	2	0	20.3262	0.0916998	0.177014	Pput_F1:640586510	0	2	0	3	0.705452	0.433505	0.536611
Pput_F1:640586515	2	2	0	2	2	7	8	2	YP_001267381	Pput_2057	diguanylate cyclase/phosphodiesterase with PAS/PAC and GAF sensor(s)	COG:COG5001(T)	Pput_F1:640586515	2	2	2	7	0.413057	0.481572	0.828372	Pput_F1:640586515	0	2	8	2	1.47602	0.0283262	0.100487	Pput_F1:640586515	2	2	0	2	-0.657618	0.434626	0.644627	Pput_F1:640586515	2	7	8	2	0.405348	0.377596	0.480301
Pput_F1:640586519	22	13	38	51	2	5	0	0	YP_001267385	Pput_2061	catalase/peroxidase HPI	COG:COG0376(P)	Pput_F1:640586519	22	13	2	5	-2.00731	8.44867e-09	8.73787e-07	Pput_F1:640586519	38	51	0	0	-24.2288	2.38005e-31	7.11105e-29	Pput_F1:640586519	22	13	38	51	0.968818	2.95329e-07	4.11471e-06	Pput_F1:640586519	2	5	0	0	-22.2527	0.00533849	0.0149533
Pput_F1:640586523	0	0	0	0	0	4	0	0	YP_001267389	Pput_2065	phospholipase D/Transphosphatidylase	COG:COG1502(I)	Pput_F1:640586523	0	0	0	4	19.586	0.0426063	0.218225	Pput_F1:640586523	0	0	0	0	-0.130963	0.999999	0.999999	Pput_F1:640586523	0	0	0	0	0.0238597	1	1	Pput_F1:640586523	0	4	0	0	-19.6931	0.0352116	0.0705018
Pput_F1:640586524	0	0	0	0	0	2	0	7	YP_001267390	Pput_2066	diguanylate cyclase	COG:COG2199(T)	Pput_F1:640586524	0	0	0	2	19.8928	0.15166	0.378305	Pput_F1:640586524	0	0	0	7	19.4217	0.00301019	0.020019	Pput_F1:640586524	0	0	0	0	0.0238597	1	1	Pput_F1:640586524	0	2	0	7	1.55275	0.0311695	0.0640786
Pput_F1:640586525	34	19	35	30	60	59	25	21	YP_001267391	Pput_2067	conserved hypothetical protein 730	COG:COG1611(R)	Pput_F1:640586525	34	19	60	59	0.410958	0.0108493	0.109265	Pput_F1:640586525	35	30	25	21	-0.479161	0.0120957	0.0549786	Pput_F1:640586525	34	19	35	30	0.239625	0.194124	0.321428	Pput_F1:640586525	60	59	25	21	-0.650495	9.45643e-05	0.000458995
Pput_F1:640586532	0	0	0	0	0	0	2	0	YP_001267398	Pput_2074	outer membrane porin	COG:none	Pput_F1:640586532	0	0	0	0	-0.4069	0.999998	0.999998	Pput_F1:640586532	0	0	2	0	19.1689	0.112793	0.228388	Pput_F1:640586532	0	0	0	0	0.0238597	1	1	Pput_F1:640586532	0	0	2	0	19.5997	0.0645129	0.109517
Pput_F1:640586534	0	2	0	0	0	2	0	0	YP_001267400	Pput_2076	putative transcriptional regulator, AsnC family	COG:COG1522(K)	Pput_F1:640586534	0	2	0	2	-0.397873	0.691683	0.999998	Pput_F1:640586534	0	0	0	0	-0.130963	0.999999	0.999999	Pput_F1:640586534	0	2	0	0	-19.2668	0.100212	0.178694	Pput_F1:640586534	0	2	0	0	-19.9999	0.136459	0.194353
Pput_F1:640586538	0	0	0	0	0	0	0	2	YP_001267404	Pput_2080	NUDIX hydrolase	COG:COG1051(F)	Pput_F1:640586538	0	0	0	0	-0.4069	0.999998	0.999998	Pput_F1:640586538	0	0	0	2	20.1689	0.112793	0.228388	Pput_F1:640586538	0	0	0	0	0.0238597	1	1	Pput_F1:640586538	0	0	0	2	20.5997	0.0645129	0.109517
Pput_F1:640586539	22	16	9	9	33	29	9	6	YP_001267405	Pput_2081	transcriptional regulator, GntR family	COG:COG1802(K)	Pput_F1:640586539	22	16	33	29	0.0916751	0.655206	0.998215	Pput_F1:640586539	9	9	9	6	-0.315737	0.365155	0.57354	Pput_F1:640586539	22	16	9	9	-0.711685	0.0101401	0.0334152	Pput_F1:640586539	33	29	9	6	-1.1191	1.76141e-05	0.000104788
Pput_F1:640586541	0	0	2	0	0	3	0	0	YP_001267407	Pput_2083	flavin reductase domain protein, FMN-binding	COG:COG1853(R)	Pput_F1:640586541	0	0	0	3	19.2983	0.079104	0.271315	Pput_F1:640586541	2	0	0	0	-20.4333	0.0808211	0.197931	Pput_F1:640586541	0	0	2	0	20.3262	0.0916998	0.177014	Pput_F1:640586541	0	3	0	0	-19.4054	0.0681857	0.111679
Pput_F1:640586542	0	0	0	0	0	3	0	0	YP_001267408	Pput_2084	aldehyde dehydrogenase	COG:COG1012(C)	Pput_F1:640586542	0	0	0	3	19.2983	0.079104	0.271315	Pput_F1:640586542	0	0	0	0	-0.130963	0.999999	0.999999	Pput_F1:640586542	0	0	0	0	0.0238597	1	1	Pput_F1:640586542	0	3	0	0	-19.4054	0.0681857	0.111679
Pput_F1:640586544	4	0	0	0	3	7	3	0	YP_001267410	Pput_2086	protein of unknown function DUF1185	COG:none	Pput_F1:640586544	4	0	3	7	0.518418	0.365245	0.691291	Pput_F1:640586544	0	0	3	0	19.5744	0.052118	0.147989	Pput_F1:640586544	4	0	0	0	-19.96	0.0200869	0.0566776	Pput_F1:640586544	3	7	3	0	-0.903986	0.14091	0.199845
Pput_F1:640586545	0	0	0	0	0	0	5	3	YP_001267411	Pput_2087	luciferase family protein	COG:COG2141(C)	Pput_F1:640586545	0	0	0	0	-0.4069	0.999998	0.999998	Pput_F1:640586545	0	0	5	3	22.5552	0.00151638	0.0129036	Pput_F1:640586545	0	0	0	0	0.0238597	1	1	Pput_F1:640586545	0	0	5	3	22.986	0.000217958	0.000960803
Pput_F1:640586548	4	0	6	6	7	5	12	22	YP_001267414	Pput_2091	methyl-accepting chemotaxis sensory transducer	COG:COG0840(N,T)	Pput_F1:640586548	4	0	7	5	0.700739	0.201416	0.458212	Pput_F1:640586548	6	6	12	22	0.908039	0.00411079	0.0259198	Pput_F1:640586548	4	0	6	6	1.13414	0.0343888	0.0911948	Pput_F1:640586548	7	5	12	22	1.34144	1.61595e-05	9.69929e-05
Pput_F1:640586550	0	0	0	0	0	2	0	0	YP_001267416	Pput_2093	helix-turn-helix- domain containing protein, AraC type	COG:COG2207(K)	Pput_F1:640586550	0	0	0	2	19.8928	0.15166	0.378305	Pput_F1:640586550	0	0	0	0	-0.130963	0.999999	0.999999	Pput_F1:640586550	0	0	0	0	0.0238597	1	1	Pput_F1:640586550	0	2	0	0	-19.9999	0.136459	0.194353
Pput_F1:640586557	0	0	60	63	0	0	78	76	YP_001267423	Pput_2100	N-acetyl-gamma-glutamyl-phosphate reductase	COG:COG0002(E)	Pput_F1:640586557	0	0	0	0	-0.4069	0.999998	0.999998	Pput_F1:640586557	60	63	78	76	0.0913531	0.449294	0.670823	Pput_F1:640586557	0	0	60	63	26.4453	6.22296e-40	1.11557e-37	Pput_F1:640586557	0	0	78	76	24.9435	3.55035e-59	5.9668e-57
Pput_F1:640586559	0	0	0	2	2	0	7	3	YP_001267425	Pput_2102	SH3, type 3 domain protein	COG:COG3103(T)	Pput_F1:640586559	0	0	2	0	18.8928	0.15166	0.378305	Pput_F1:640586559	0	2	7	3	1.47602	0.0283262	0.100487	Pput_F1:640586559	0	0	0	2	19.3262	0.0916998	0.177014	Pput_F1:640586559	2	0	7	3	1.90943	0.00356921	0.0104777
Pput_F1:640586561	0	0	0	0	0	2	0	0	YP_001267427	Pput_2104	3-demethylubiquinone-9 3-methyltransferase	COG:COG3865(S)	Pput_F1:640586561	0	0	0	2	19.8928	0.15166	0.378305	Pput_F1:640586561	0	0	0	0	-0.130963	0.999999	0.999999	Pput_F1:640586561	0	0	0	0	0.0238597	1	1	Pput_F1:640586561	0	2	0	0	-19.9999	0.136459	0.194353
Pput_F1:640586563	0	0	0	2	0	0	2	0	YP_001267429	Pput_2106	hypothetical protein	COG:none	Pput_F1:640586563	0	0	0	0	-0.4069	0.999998	0.999998	Pput_F1:640586563	0	2	2	0	-0.133415	0.893904	0.999999	Pput_F1:640586563	0	0	0	2	19.3262	0.0916998	0.177014	Pput_F1:640586563	0	0	2	0	19.5997	0.0645129	0.109517
Pput_F1:640586567	0	0	0	2	0	0	3	0	YP_001267433	Pput_2110	Gluconate 2-dehydrogenase (acceptor)	COG:COG2010(C)	Pput_F1:640586567	0	0	0	0	-0.4069	0.999998	0.999998	Pput_F1:640586567	0	2	3	0	0.27205	0.763957	0.949071	Pput_F1:640586567	0	0	0	2	19.3262	0.0916998	0.177014	Pput_F1:640586567	0	0	3	0	20.0052	0.0235688	0.0497071
Pput_F1:640586568	6	2	14	15	0	3	13	12	YP_001267434	Pput_2111	aldehyde oxidase and xanthine dehydrogenase, molybdopterin binding	COG:COG1529(C)	Pput_F1:640586568	6	2	0	3	-1.3787	0.0287898	0.179619	Pput_F1:640586568	14	15	13	12	-0.281835	0.300868	0.499305	Pput_F1:640586568	6	2	14	15	1.32338	0.000249357	0.00155213	Pput_F1:640586568	0	3	13	12	2.42025	2.06043e-07	1.75989e-06
Pput_F1:640586570	2	6	2	0	5	4	10	9	YP_001267436	Pput_2113	protein of unknown function DUF181	COG:COG1765(O,S)	Pput_F1:640586570	2	6	5	4	-0.28009	0.566024	0.914137	Pput_F1:640586570	2	0	10	9	2.11788	0.000211188	0.00278707	Pput_F1:640586570	2	6	2	0	-1.35077	0.056242	0.128097	Pput_F1:640586570	5	4	10	9	1.0472	0.0069766	0.0189496
Pput_F1:640586588	2	5	3	3	6	4	5	3	YP_001267454	Pput_2131	ABC transporter related	COG:COG1132(V)	Pput_F1:640586588	2	5	6	4	-0.0411982	0.933458	0.999998	Pput_F1:640586588	3	3	5	3	0.154267	0.77445	0.957469	Pput_F1:640586588	2	5	3	3	-0.118621	0.830955	1	Pput_F1:640586588	6	4	5	3	0.0768437	0.871502	0.953017
Pput_F1:640586589	0	0	2	0	0	0	2	0	YP_001267455	Pput_2132	hypothetical protein	COG:none	Pput_F1:640586589	0	0	0	0	-0.4069	0.999998	0.999998	Pput_F1:640586589	2	0	2	0	-0.133415	0.893904	0.999999	Pput_F1:640586589	0	0	2	0	20.3262	0.0916998	0.177014	Pput_F1:640586589	0	0	2	0	19.5997	0.0645129	0.109517
Pput_F1:640586590	0	0	0	2	0	0	0	0	YP_001267456	Pput_2133	hypothetical protein	COG:none	Pput_F1:640586590	0	0	0	0	-0.4069	0.999998	0.999998	Pput_F1:640586590	0	2	0	0	-19.4333	0.0808211	0.197931	Pput_F1:640586590	0	0	0	2	19.3262	0.0916998	0.177014	Pput_F1:640586590	0	0	0	0	0.299796	0.999999	0.999999
Pput_F1:640586594	0	0	4	3	6	0	8	8	YP_001267460	Pput_2137	cellulose synthase, subunit B	COG:none	Pput_F1:640586594	0	0	6	0	18.9914	0.0130197	0.112935	Pput_F1:640586594	4	3	8	8	0.693263	0.112471	0.228388	Pput_F1:640586594	0	0	4	3	23.579	0.00160415	0.00740892	Pput_F1:640586594	6	0	8	8	1.28082	0.00416706	0.0121269
Pput_F1:640586595	0	0	0	0	0	0	2	0	YP_001267461	Pput_2138	Cellulase	COG:COG3405(G)	Pput_F1:640586595	0	0	0	0	-0.4069	0.999998	0.999998	Pput_F1:640586595	0	0	2	0	19.1689	0.112793	0.228388	Pput_F1:640586595	0	0	0	0	0.0238597	1	1	Pput_F1:640586595	0	0	2	0	19.5997	0.0645129	0.109517
Pput_F1:640586596	0	0	2	0	0	2	7	5	YP_001267462	Pput_2139	cellulose synthase operon C domain protein	COG:COG5010(U)	Pput_F1:640586596	0	0	0	2	19.8928	0.15166	0.378305	Pput_F1:640586596	2	0	7	5	1.65834	0.0098991	0.0506058	Pput_F1:640586596	0	0	2	0	20.3262	0.0916998	0.177014	Pput_F1:640586596	0	2	7	5	2.09175	0.000801163	0.00294307
Pput_F1:640586606	0	2	4	3	4	0	7	19	YP_001267472	Pput_2149	methyl-accepting chemotaxis sensory transducer	COG:COG0840(N,T)	Pput_F1:640586606	0	2	4	0	0.295274	0.729301	0.999998	Pput_F1:640586606	4	3	7	19	1.17877	0.00235004	0.0182637	Pput_F1:640586606	0	2	4	3	1.28829	0.0772218	0.168684	Pput_F1:640586606	4	0	7	19	2.17179	4.90579e-07	3.91445e-06
Pput_F1:640586607	4	0	0	0	0	0	0	0	YP_001267473	Pput_2150	magnesium-translocating P-type ATPase	COG:COG0474(P)	Pput_F1:640586607	4	0	0	0	-20.3907	0.00691876	0.0796257	Pput_F1:640586607	0	0	0	0	-0.130963	0.999999	0.999999	Pput_F1:640586607	4	0	0	0	-19.96	0.0200869	0.0566776	Pput_F1:640586607	0	0	0	0	0.299796	0.999999	0.999999
Pput_F1:640586610	4	0	0	0	5	5	0	0	YP_001267476	Pput_2153	GCN5-related N-acetyltransferase	COG:COG1670(J)	Pput_F1:640586610	4	0	5	5	0.518418	0.365245	0.691291	Pput_F1:640586610	0	0	0	0	-0.130963	0.999999	0.999999	Pput_F1:640586610	4	0	0	0	-19.96	0.0200869	0.0566776	Pput_F1:640586610	5	5	0	0	-23.6094	0.00086925	0.00314168
Pput_F1:640586612	117	52	38	39	85	121	26	24	YP_001267478	Pput_2155	UspA domain protein	COG:COG0589(T)	Pput_F1:640586612	117	52	85	121	-0.199896	0.0550904	0.238241	Pput_F1:640586612	38	39	26	24	-0.565198	0.00160751	0.0135504	Pput_F1:640586612	117	52	38	39	-0.750564	1.4902e-08	2.67143e-07	Pput_F1:640586612	85	121	26	24	-1.11587	5.74289e-15	1.2555e-13
Pput_F1:640586614	0	0	0	0	0	0	4	0	YP_001267480	Pput_2157	iron-containing alcohol dehydrogenase	COG:COG1454(C)	Pput_F1:640586614	0	0	0	0	-0.4069	0.999998	0.999998	Pput_F1:640586614	0	0	4	0	19.8621	0.0249219	0.0910531	Pput_F1:640586614	0	0	0	0	0.0238597	1	1	Pput_F1:640586614	0	0	4	0	20.2929	0.00893995	0.0224879
Pput_F1:640586616	0	7	3	3	8	7	5	5	YP_001267482	Pput_2159	Hydratase/decarboxylase	COG:COG3971(Q)	Pput_F1:640586616	0	7	8	7	0.364267	0.416965	0.756178	Pput_F1:640586616	3	3	5	5	0.37741	0.459066	0.677644	Pput_F1:640586616	0	7	3	3	-0.118621	0.830955	1	Pput_F1:640586616	8	7	5	5	-0.105478	0.795465	0.884984
Pput_F1:640586621	4	0	0	0	4	5	0	0	YP_001267487	Pput_2164	phosphate ABC transporter, periplasmic phosphate-binding protein	COG:COG0226(P)	Pput_F1:640586621	4	0	4	5	0.413057	0.481572	0.828372	Pput_F1:640586621	0	0	0	0	-0.130963	0.999999	0.999999	Pput_F1:640586621	4	0	0	0	-19.96	0.0200869	0.0566776	Pput_F1:640586621	4	5	0	0	-24.504	0.00158379	0.00520021
Pput_F1:640586624	0	0	0	0	0	0	2	0	YP_001267490	Pput_2167	phosphate ABC transporter, ATPase subunit	COG:COG1117(P)	Pput_F1:640586624	0	0	0	0	-0.4069	0.999998	0.999998	Pput_F1:640586624	0	0	2	0	19.1689	0.112793	0.228388	Pput_F1:640586624	0	0	0	0	0.0238597	1	1	Pput_F1:640586624	0	0	2	0	19.5997	0.0645129	0.109517
Pput_F1:640586636	0	0	0	0	0	2	2	0	YP_001267502	Pput_2179	extracellular solute-binding protein, family 3	COG:COG0834(E,T)	Pput_F1:640586636	0	0	0	2	19.8928	0.15166	0.378305	Pput_F1:640586636	0	0	2	0	19.1689	0.112793	0.228388	Pput_F1:640586636	0	0	0	0	0.0238597	1	1	Pput_F1:640586636	0	2	2	0	0.299987	0.764614	0.856329
Pput_F1:640586638	0	0	7	3	0	6	9	8	YP_001267504	Pput_2181	Malate/L-lactate dehydrogenase	COG:COG2055(C)	Pput_F1:640586638	0	0	0	6	19.9914	0.0130197	0.112935	Pput_F1:640586638	7	3	9	8	0.397213	0.312077	0.514201	Pput_F1:640586638	0	0	7	3	21.9357	0.000162513	0.00106067	Pput_F1:640586638	0	6	9	8	1.34144	0.0022943	0.00733577
Pput_F1:640586639	12	19	31	33	28	26	40	39	YP_001267505	Pput_2182	Aromatic-amino-acid transaminase	COG:COG1448(E)	Pput_F1:640586639	12	19	28	26	0.157124	0.482729	0.828372	Pput_F1:640586639	31	33	40	39	0.0771496	0.646015	0.853209	Pput_F1:640586639	12	19	31	33	0.760425	0.000327174	0.00200861	Pput_F1:640586639	28	26	40	39	0.680451	9.62899e-05	0.000466529
Pput_F1:640586642	99	83	62	55	107	117	50	53	YP_001267508	Pput_2185	Redoxin domain protein	COG:COG2077(O)	Pput_F1:640586642	99	83	107	117	-0.190234	0.0576123	0.241817	Pput_F1:640586642	62	55	50	53	-0.26086	0.0532016	0.150906	Pput_F1:640586642	99	83	62	55	-0.406304	0.000523835	0.00292846	Pput_F1:640586642	107	117	50	53	-0.47693	3.96743e-05	0.000214226
Pput_F1:640586643	2	2	4	3	0	7	7	11	YP_001267509	Pput_2186	efflux transporter, RND family, MFP subunit	COG:COG0845(M)	Pput_F1:640586643	2	2	0	7	0.161743	0.794995	0.999998	Pput_F1:640586643	4	3	7	11	0.811046	0.0559585	0.157233	Pput_F1:640586643	2	2	4	3	0.595145	0.332613	0.514316	Pput_F1:640586643	0	7	7	11	1.24445	0.0028991	0.00906542
Pput_F1:640586644	0	0	0	0	0	0	4	2	YP_001267510	Pput_2187	acriflavin resistance protein	COG:COG0841(V)	Pput_F1:640586644	0	0	0	0	-0.4069	0.999998	0.999998	Pput_F1:640586644	0	0	4	2	21.2676	0.00602117	0.0333147	Pput_F1:640586644	0	0	0	0	0.0238597	1	1	Pput_F1:640586644	0	0	4	2	21.6983	0.00136524	0.0046004
Pput_F1:640586645	0	0	0	0	4	3	4	2	YP_001267511	Pput_2188	acriflavin resistance protein	COG:COG0841(V)	Pput_F1:640586645	0	0	4	3	22.1456	0.00731408	0.0796257	Pput_F1:640586645	0	0	4	2	21.2676	0.00602117	0.0333147	Pput_F1:640586645	0	0	0	0	0.0238597	1	1	Pput_F1:640586645	4	3	4	2	0.145837	0.793685	0.884101
[truncated: 1,486 more rows]
