# Supplementary material for: Proteomics reveals a core molecular response of Pseudomonas putida F1 to acute chromate challenge
Source: BMC Genomics. 2010 May 19;11:311. doi: 10.1186/1471-2164-11-311 (PMC2996968; doi:10.1186/1471-2164-11-311)
Supplement: Additional file 2 — Proteins detected in all technical replicates for cells grown in LB or M9L media. The table shows proteins detected in all technical replicates of cells grown in LB or M9L media [control and Cr(VI) shock]. [file 1471-2164-11-311-S2.XLS]

## Sheet: Supplemental Table 2
Supplemental Table 2: Proteins detected in all technical replicates of cells grown in LB or M9L media (Control and Cr- shock)
			Spectral Counts
Gene ID	Protein Description	Functional category	Control-LBmedia Run1	Control-LBmedia Run2	Control- M9L media Run1	Control- M9L media Run2	Crshocked LBmedia Run1	Crshocked LBmedia Run2	Crshocked M9L media Run1	Crshocked M9L media Run2	Accession Number
Pput 0001	chromosomal replication initiator protein DnaA	Replication, recombination and repair	13	13	15	15	19	18	28	27	YP_001265362
Pput 0002	DNA polymerase III, beta subunit	Replication, recombination and repair	20	22	26	33	34	39	22	25	YP_001265363
Pput 0004	DNA gyrase, B subunit	Replication, recombination and repair	47	47	23	29	71	65	38	48	YP_001265365
Pput 0009	hypothetical protein	none	31	11	13	15	27	24	11	17	YP_001265370
Pput 0027	hypothetical protein	none	98	55	62	55	88	113	12	12	YP_001265387
Pput 0076	Glycine--tRNA ligase	Translation of ribosomal structure and biogenesis	107	96	62	70	178	163	66	67	YP_001265435									none	None
Pput 0077	Glycine--tRNA ligase	Translation of ribosomal structure and biogenesis	6	6	4	8	8	11	6	15	YP_001265436
Pput 0079	lipid A biosynthesis acyltransferase	Cell wall membrane and envelope biogenesis	5	3	9	4	10	7	14	14	YP_001265438
Pput 0081	TrkA-N domain protein	Inorganic ion transport and metabolism	5	7	9	8	16	6	13	11	YP_001265440
Pput 0083	methionyl-tRNA formyltransferase	Translation of ribosomal structure and biogenesis	15	14	11	17	16	21	18	24	YP_001265442
Pput 0084	peptide deformylase	Translation of ribosomal structure and biogenesis	4	12	20	10	14	12	7	8	YP_001265443
Pput 0088	Alcohol dehydrogenase, zinc-binding domain protein	Energy production and conversion	32	21	28	32	50	41	18	33	YP_001265447
Pput 0090	shikimate 5-dehydrogenase	Amino acid transport and metabolism	16	11	6	7	15	22	12	9	YP_001265449
Pput 0097	tryptophan synthase, alpha subunit	Amino acid transport and metabolism	18	14	41	29	21	13	36	45	YP_001265456
Pput 0098	tryptophan synthase, beta subunit	Amino acid transport and metabolism	8	2	34	37	14	6	49	65	YP_001265457
Pput 0111	Oligopeptidase A	Amino acid transport and metabolism	47	30	39	39	64	57	26	43	YP_001265470
Pput 0115	Carbonate dehydratase	Inorganic ion transport and metabolism	65	37	64	79	62	48	31	35	YP_001265474
Pput 0118	hypothetical protein	none	14	14	11	14	14	21	5	5	YP_001265477
Pput 0129	NLPA lipoprotein	Inorganic ion transport and metabolism	60	39	44	29	60	97	36	48	YP_001265488
Pput 0131	ABC transporter related	Inorganic ion transport and metabolism	18	7	16	17	18	16	31	33	YP_001265490
Pput 0137	periplasmic solute binding protein	Inorganic ion transport and metabolism	11	16	7	6	11	19	7	4	YP_001265496
Pput 0140	DNA polymerase I	Replication, recombination and repair	23	18	31	33	33	35	43	44	YP_001265499
Pput 0141	GTP-binding protein, HSR1-related	General function prediction	16	16	25	18	23	29	20	19	YP_001265500
Pput 0143	cytochrome c, class I	Energy production and conversion	29	22	18	13	8	4	8	12	YP_001265502
Pput 0150	two component, sigma54 specific, transcriptional regulator, Fis family	Signal transduction mechanisms	7	4	7	4	10	13	9	9	YP_001265509
Pput 0158	Mammalian cell entry related domain protein	Secondary metabolites biosynthesis, transport and catabolism	2	3	5	2	2	4	5	7	YP_001265517
Pput 0175	NAD(P)(+) transhydrogenase (AB-specific)	Energy production and conversion	15	12	44	46	9	9	43	35	YP_001265534
Pput 0203	hypothetical protein	none	16	14	47	25	23	34	21	15	YP_001265562
Pput 0205	Glutathione S-transferase, N-terminal domain	Post translational modification and protein turnover chaperones	14	12	9	10	14	27	15	10	YP_001265564
Pput 0206	argininosuccinate lyase	Amino acid transport and metabolism	10	2	38	33	17	19	42	48	YP_001265565
Pput 0208	porphobilinogen deaminase	Coenzyme transport and metabolism	77	61	30	29	97	88	37	32	YP_001265567
Pput 0209	Uroporphyrinogen-III synthase	Coenzyme transport and metabolism	2	2	5	10	3	4	4	7	YP_001265568
Pput 0210	protein of unknown function DUF513, hemX	Coenzyme transport and metabolism	2	5	36	29	18	6	25	60	YP_001265569
Pput 0211	HemY domain protein	Coenzyme transport and metabolism	6	6	27	30	22	16	30	63	YP_001265570
Pput 0215	hypothetical protein	none	246	298	228	202	449	747	93	103	YP_001265574
Pput 0217	ABC transporter related	General function prediction	14	12	7	5	25	19	10	5	YP_001265576
Pput 0228	succinic semialdehyde dehydrogenase	Energy production and conversion	141	86	146	114	149	177	125	142	YP_001265586
Pput 0229	4-aminobutyrate aminotransferase	Amino acid transport and metabolism	89	66	90	86	91	142	71	78	YP_001265587
Pput 0230	putative signal transduction protein	Signal transduction mechanisms	6	7	4	4	12	10	5	6	YP_001265588
Pput 0242	extracellular solute-binding protein, family 3	Amino acid transport and metabolism	63	39	78	70	77	117	51	48	YP_001265600
Pput 0243	Serine O-acetyltransferase	Amino acid transport and metabolism	3	4	5	4	2	6	8	9	YP_001265601
Pput 0249	outer membrane porin	none	24	33	175	139	35	39	203	234	YP_001265607
Pput 0258	glutamate--cysteine ligase	Coenzyme transport and metabolism	13	5	7	13	10	12	13	5	YP_001265616
Pput 0260	RNA binding S1 domain protein	Transcription	32	24	24	21	38	53	22	37	YP_001265618
Pput 0261	two component transcriptional regulator, winged helix family	Transcription	51	35	19	24	69	72	16	13	YP_001265619
Pput 0267	Hsp33 protein	Post translational modification and protein turnover chaperones	31	30	33	25	47	38	27	35	YP_001265625
Pput 0268	Phosphoenolpyruvate carboxykinase (ATP)	Energy production and conversion	117	78	103	115	126	114	120	111	YP_001265626
Pput 0275	NUDIX hydrolase	none	5	5	3	3	6	9	6	9	YP_001265633
Pput 0278	two component, sigma54 specific, transcriptional regulator, Fis family	Signal transduction mechanisms	4	5	16	8	8	5	7	8	YP_001265636
Pput 0284	outer membrane porin	none	4	2	87	71	11	5	89	174	YP_001265642
Pput 0300	extracellular solute-binding protein, family 3	Amino acid transport and metabolism	27	23	53	43	47	65	27	27	YP_001265657
Pput 0301	ABC transporter related	Amino acid transport and metabolism	9	6	20	17	24	14	28	43	YP_001265658
Pput 0304	protein of unknown function DUF344	Unknown Function	33	33	30	28	62	65	13	13	YP_001265661
Pput 0305	Fe(II) trafficking protein YggX	Energy production and conversion	35	12	18	18	11	27	13	18	YP_001265662
Pput 0307	AsmA family protein	Cell wall membrane and envelope biogenesis	8	11	56	42	23	21	57	52	YP_001265664
Pput 0309	Imidazoleglycerol-phosphate dehydratase	Amino acid transport and metabolism	7	4	12	9	9	9	4	8	YP_001265666
Pput 0310	imidazole glycerol phosphate synthase, glutamine amidotransferase subunit	Amino acid transport and metabolism	8	2	11	12	9	14	17	16	YP_001265667
Pput 0312	phosphoribosylformimino-5-aminoimidazole carboxamide ribotide isomerase	Amino acid transport and metabolism	65	41	59	54	52	76	95	71	YP_001265669
Pput 0313	imidazoleglycerol phosphate synthase, cyclase subunit	Amino acid transport and metabolism	13	3	17	17	9	23	10	12	YP_001265670
Pput 0319	hypothetical protein	none	6	9	7	9	6	14	7	8	YP_001265676
Pput 0340	hypothetical protein	none	58	23	27	18	43	48	35	57	YP_001265697
Pput 0341	protein of unknown function DUF710	Unknown Function	17	12	4	3	21	12	9	9	YP_001265698
Pput 0360	Glutathione S-transferase, N-terminal domain	Post translational modification and protein turnover chaperones	9	12	23	24	20	20	11	19	YP_001265717
Pput 0361	peptide methionine sulfoxide reductase	Post translational modification and protein turnover chaperones	7	10	15	14	13	28	11	8	YP_001265718
Pput 0363	pyruvate dehydrogenase complex dihydrolipoamide acetyltransferase	Energy production and conversion	151	140	266	295	310	298	280	344	YP_001265720
Pput 0364	2-oxo-acid dehydrogenase E1 subunit, homodimeric type	Energy production and conversion	176	137	265	255	266	298	219	313	YP_001265721
Pput 0365	(Glutamate--ammonia-ligase) adenylyltransferase	Post translational modification and protein turnover chaperones	5	12	10	11	12	12	12	7	YP_001265722
Pput 0366	lipopolysaccharide heptosyltransferase II	Cell wall membrane and envelope biogenesis	7	3	9	10	9	4	18	21	YP_001265723
Pput 0371	lipopolysaccharide kinase	none	3	2	8	7	2	11	12	23	YP_001265728
Pput 0382	malate synthase G	Energy production and conversion	83	49	118	92	84	100	77	79	YP_001265739
Pput 0392	dethiobiotin synthase	Coenzyme transport and metabolism	6	4	10	13	4	3	12	18	YP_001265749
Pput 0394	acyl-CoA dehydrogenase domain protein	Lipid transport and metabolism	11	4	6	10	24	23	7	15	YP_001265751
Pput 0412	protein of unknown function DUF955	Amino acid transport and metabolism	5	2	9	3	6	7	10	6	YP_001265769
Pput 0421	RNA polymerase, sigma 70 subunit, RpoD	Transcription	52	35	39	31	63	63	53	62	YP_001265775
Pput 0423	ribosomal protein S21	Translation of ribosomal structure and biogenesis	44	17	31	26	55	66	18	39	YP_001265777
Pput 0431	putative serine protein kinase, PrkA	Signal transduction mechanisms	24	29	117	91	24	26	13	15	YP_001265785
Pput 0437	SurA N-terminal domain	Post translational modification and protein turnover chaperones	76	50	37	40	74	107	48	60	YP_001265791
Pput 0438	Organic solvent tolerance protein	Cell wall membrane and envelope biogenesis	18	22	60	58	63	42	80	129	YP_001265792
Pput 0440	Nucleotidyl transferase	Translation of ribosomal structure and biogenesis	12	4	6	7	11	12	2	3	YP_001265794
Pput 0442	hypothetical protein	none	9	4	7	5	6	11	3	7	YP_001265796
Pput 0449	Ribulose-phosphate 3-epimerase	Carbohydrate transport and metabolism	35	18	8	11	24	31	7	10	YP_001265803
Pput 0451	anthranilate synthase component I	Amino acid transport and metabolism	16	16	40	35	18	28	32	23	YP_001265805
Pput 0454	anthranilate phosphoribosyltransferase	Amino acid transport and metabolism	8	5	20	19	5	11	17	21	YP_001265808
Pput 0455	Indole-3-glycerol-phosphate synthase	Amino acid transport and metabolism	53	36	37	50	46	38	24	37	YP_001265809
Pput 0460	Ubiquinone biosynthesis protein COQ7-like protein	Coenzyme transport and metabolism	27	20	20	24	42	38	14	19	YP_001265814
Pput 0461	histidine triad (HIT) protein	Nucleotide transport and metabolism	42	33	31	35	48	51	26	22	YP_001265815
Pput 0465	N-acetyl-gamma-glutamyl-phosphate reductase	Amino acid transport and metabolism	38	29	27	30	52	74	38	23	YP_001265819
Pput 0469	tyrosyl-tRNA synthetase	Translation of ribosomal structure and biogenesis	86	63	88	78	83	98	57	78	YP_001265823									q	Secondary metabolites biosynthesis, transport and catabolism
Pput 0473	translation elongation factor Tu	Translation of ribosomal structure and biogenesis	1530	1180	707	727	1807	2387	835	931	YP_001265827
Pput 0475	NusG antitermination factor	Transcription	57	37	61	50	94	80	40	44	YP_001265829
Pput 0476	ribosomal protein L11	Translation of ribosomal structure and biogenesis	89	91	57	57	103	113	68	85	YP_001265830									k	Transcription
Pput 0477	ribosomal protein L1	Translation of ribosomal structure and biogenesis	270	212	173	151	347	337	203	231	YP_001265831
Pput 0478	ribosomal protein L10	Translation of ribosomal structure and biogenesis	346	329	212	200	470	531	307	352	YP_001265832
Pput 0479	ribosomal protein L7/L12	Translation of ribosomal structure and biogenesis	131	88	82	73	132	204	89	86	YP_001265833									j	Translation of ribosomal structure and biogenesis
Pput 0480	DNA-directed RNA polymerase, beta subunit	Transcription	302	214	321	310	489	476	392	382	YP_001265834
Pput 0481	DNA-directed RNA polymerase, beta' subunit	Transcription	312	214	286	248	454	420	306	312	YP_001265835
Pput 0482	ribosomal protein S12	Translation of ribosomal structure and biogenesis	158	68	65	56	125	175	40	60	YP_001265836
Pput 0483	ribosomal protein S7	Translation of ribosomal structure and biogenesis	152	100	73	73	176	178	48	89	YP_001265837									i	Lipid transport and metabolism
Pput 0484	translation elongation factor G	Translation of ribosomal structure and biogenesis	830	636	492	453	932	1023	492	555	YP_001265838
Pput 0485	translation elongation factor Tu	Translation of ribosomal structure and biogenesis	1530	1180	707	727	1807	2387	835	931	YP_001265839
Pput 0486	ribosomal protein S10	Translation of ribosomal structure and biogenesis	93	96	48	55	114	142	70	78	YP_001265840									p	Inorganic ion transport and metabolism
Pput 0487	ribosomal protein L3	Translation of ribosomal structure and biogenesis	240	194	196	150	271	305	171	201	YP_001265841
Pput 0488	ribosomal protein L4/L1e	Translation of ribosomal structure and biogenesis	231	161	107	123	234	205	202	158	YP_001265842
Pput 0489	Ribosomal protein L25/L23	Translation of ribosomal structure and biogenesis	217	189	73	77	263	145	74	98	YP_001265843									d	Cell cycle control, cell division and chromosome partitioning
Pput 0490	ribosomal protein L2	Translation of ribosomal structure and biogenesis	241	147	209	185	259	343	243	268	YP_001265844
Pput 0491	ribosomal protein S19	Translation of ribosomal structure and biogenesis	80	67	31	29	46	86	31	30	YP_001265845
Pput 0492	ribosomal protein L22	Translation of ribosomal structure and biogenesis	167	135	135	105	188	261	91	113	YP_001265846
Pput 0493	ribosomal protein S3	Translation of ribosomal structure and biogenesis	338	223	251	242	353	474	196	285	YP_001265847
Pput 0494	ribosomal protein L16	Translation of ribosomal structure and biogenesis	136	133	77	80	145	196	70	78	YP_001265848									o	Post translational modification and protein turnover chaperones
Pput 0495	ribosomal protein L29	Translation of ribosomal structure and biogenesis	96	61	75	68	116	131	79	73	YP_001265849									s	Unknown Function
Pput 0496	ribosomal protein S17	Translation of ribosomal structure and biogenesis	140	115	67	87	132	262	37	43	YP_001265850
Pput 0497	ribosomal protein L14	Translation of ribosomal structure and biogenesis	134	101	87	78	170	207	73	95	YP_001265851									f	Nucleotide transport and metabolism
Pput 0498	ribosomal protein L24	Translation of ribosomal structure and biogenesis	105	53	84	73	90	166	82	66	YP_001265852									A	RNA processing and modification
Pput 0499	ribosomal protein L5	Translation of ribosomal structure and biogenesis	209	173	147	122	312	307	91	123	YP_001265853
Pput 0500	ribosomal protein S14	Translation of ribosomal structure and biogenesis	86	119	44	62	121	81	46	49	YP_001265854
Pput 0501	ribosomal protein S8	Translation of ribosomal structure and biogenesis	167	94	79	58	168	267	67	70	YP_001265855									v	Defense mechanisms
Pput 0502	ribosomal protein L6	Translation of ribosomal structure and biogenesis	217	179	114	108	222	176	91	127	YP_001265856
Pput 0503	ribosomal protein L18	Translation of ribosomal structure and biogenesis	149	76	116	108	237	267	59	115	YP_001265857
Pput 0504	ribosomal protein S5	Translation of ribosomal structure and biogenesis	189	197	148	128	214	344	171	171	YP_001265858
Pput 0505	ribosomal protein L30	Translation of ribosomal structure and biogenesis	56	44	55	54	77	98	92	109	YP_001265859
Pput 0506	ribosomal protein L15	Translation of ribosomal structure and biogenesis	119	91	102	91	155	202	105	114	YP_001265860
Pput 0507	preprotein translocase, SecY subunit	Intracellular trafficking, secretion and vesicular transport	8	3	5	4	6	5	3	2	YP_001265861
Pput 0509	ribosomal protein S13	Translation of ribosomal structure and biogenesis	59	36	45	38	68	73	48	65	YP_001265863
Pput 0510	ribosomal protein S11	Translation of ribosomal structure and biogenesis	162	155	71	83	158	243	82	101	YP_001265864									Key	Functional category (COG)
Pput 0511	ribosomal protein S4	Translation of ribosomal structure and biogenesis	386	365	267	263	437	492	309	328	YP_001265865
Pput 0512	DNA-directed RNA polymerase, alpha subunit	Transcription	129	92	121	105	182	195	87	108	YP_001265866
Pput 0513	ribosomal protein L17	Translation of ribosomal structure and biogenesis	124	85	78	93	130	136	75	96	YP_001265867									e	Amino acid transport and metabolism
Pput 0514	Catalase	Inorganic ion transport and metabolism	62	52	84	66	49	47	12	13	YP_001265868
Pput 0515	bacterioferritin	Inorganic ion transport and metabolism	10	9	24	24	4	8	9	11	YP_001265869
Pput 0516	excinuclease ABC, A subunit	Replication, recombination and repair	4	4	15	9	8	15	12	14	YP_001265870
Pput 0518	single-strand binding protein	Replication, recombination and repair	25	12	23	21	30	39	19	24	YP_001265872
Pput 0539	OmpW family protein	Cell wall membrane and envelope biogenesis	16	15	150	149	25	23	83	73	YP_001265891
Pput 0545	thioredoxin	Post translational modification and protein turnover chaperones	12	11	27	28	23	17	32	44	YP_001265897
Pput 0549	riboflavin biosynthesis protein RibD	Coenzyme transport and metabolism	17	10	6	4	17	13	7	4	YP_001265901
Pput 0550	riboflavin synthase, alpha subunit	Coenzyme transport and metabolism	26	24	6	10	30	36	11	5	YP_001265902
Pput 0551	3,4-dihydroxy-2-butanone 4-phosphate synthase	Coenzyme transport and metabolism	37	36	34	25	66	69	27	19	YP_001265903
Pput 0552	Riboflavin synthase	Coenzyme transport and metabolism	121	93	67	47	113	96	163	158	YP_001265904
Pput 0553	NusB antitermination factor	Transcription	21	9	23	19	28	32	27	33	YP_001265905
Pput 0557	GTP cyclohydrolase II	Coenzyme transport and metabolism	14	10	14	10	14	15	9	7	YP_001265909
Pput 0561	deoxyxylulose-5-phosphate synthase	Coenzyme transport and metabolism	8	11	5	9	4	8	7	13	YP_001265913
Pput 0562	Polyprenyl synthetase	Coenzyme transport and metabolism	8	6	8	8	9	11	8	7	YP_001265914
Pput 0563	exodeoxyribonuclease VII, small subunit	Replication, recombination and repair	25	9	9	5	13	11	21	18	YP_001265915
Pput 0577	Inorganic diphosphatase	Energy production and conversion	43	27	32	26	56	67	23	17	YP_001265929
Pput 0580	GCN5-related N-acetyltransferase	General function prediction	6	4	11	12	8	8	3	3	YP_001265932
Pput 0584	aldehyde dehydrogenase	Energy production and conversion	14	12	102	98	10	18	12	22	YP_001265936
Pput 0586	UDP-N-acetylmuramate	Cell wall membrane and envelope biogenesis	19	21	23	21	31	29	21	19	YP_001265938
Pput 0597	acetyl-CoA carboxylase, biotin carboxylase	Lipid transport and metabolism	104	57	86	83	149	193	73	69	YP_001265949
Pput 0598	acetyl-CoA carboxylase, biotin carboxyl carrier protein	Lipid transport and metabolism	120	99	39	52	98	105	91	70	YP_001265950
Pput 0609	alpha-2-macroglobulin domain protein	General function prediction	5	5	4	8	4	6	26	13	YP_001265961
Pput 0620	short-chain dehydrogenase/reductase SDR	Lipid transport and metabolism	6	4	10	8	12	9	7	5	YP_001265972
Pput 0631	adenosine deaminase	Nucleotide transport and metabolism	23	13	5	11	18	10	10	12	YP_001265983
Pput 0632	short-chain dehydrogenase/reductase SDR	Lipid transport and metabolism	8	9	13	12	9	13	6	3	YP_001265984
Pput 0636	aminotransferase class-III	Coenzyme transport and metabolism	33	24	23	33	16	25	7	10	YP_001265988
Pput 0637	methylmalonate-semialdehyde dehydrogenase	Energy production and conversion	64	41	39	32	68	74	3	9	YP_001265989
Pput 0640	Mammalian cell entry related domain protein	General function prediction	2	2	7	6	2	5	28	21	YP_001265992
Pput 0641	ribosomal protein S20	Translation of ribosomal structure and biogenesis	98	72	46	49	109	125	35	51	YP_001265993
Pput 0644	isoleucyl-tRNA synthetase	Translation of ribosomal structure and biogenesis	17	9	27	38	32	53	44	61	YP_001265996
Pput 0647	hydroxymethylbutenyl pyrophosphate reductase	Lipid transport and metabolism	6	4	9	5	7	23	5	8	YP_001265999
Pput 0662	DNA uptake lipoprotein-like protein	General function prediction	10	7	20	18	9	9	15	30	YP_001266014
Pput 0663	pseudouridine synthase, RluA family	Translation of ribosomal structure and biogenesis	11	4	5	5	13	17	16	12	YP_001266015
Pput 0665	ATPase AAA-2 domain protein	Post translational modification and protein turnover chaperones	234	159	153	142	280	304	76	85	YP_001266017
Pput 0666	FAD-dependent pyridine nucleotide-disulphide oxidoreductase	Energy production and conversion	17	9	10	6	28	27	10	10	YP_001266018
Pput 0672	dephospho-CoA kinase	Coenzyme transport and metabolism	4	8	7	5	14	4	4	6	YP_001266024
Pput 0692	homocysteine S-methyltransferase	Amino acid transport and metabolism	20	8	17	24	30	18	20	21	YP_001266040
Pput 0702	Glycine hydroxymethyltransferase	Amino acid transport and metabolism	147	154	148	167	161	140	180	186	YP_001266050
Pput 0705	ABC transporter related	General function prediction	97	77	142	108	160	137	66	109	YP_001266053
Pput 0711	ATP-dependent protease-like protein	Post translational modification and protein turnover chaperones	55	33	55	53	66	64	53	59	YP_001266059
Pput 0715	peptidylprolyl isomerase, FKBP-type	Post translational modification and protein turnover chaperones	133	93	59	68	136	153	101	96	YP_001266063
Pput 0718	Polyprenyl synthetase	Coenzyme transport and metabolism	20	13	16	24	23	36	22	20	YP_001266066
Pput 0720	ribosomal protein L21	Translation of ribosomal structure and biogenesis	84	48	58	59	82	158	75	103	YP_001266068
Pput 0721	ribosomal protein L27	Translation of ribosomal structure and biogenesis	75	55	30	28	44	137	39	23	YP_001266069
Pput 0722	GTP-binding protein Obg/CgtA	General function prediction	57	53	28	24	75	68	39	62	YP_001266070
Pput 0723	glutamate 5-kinase	Amino acid transport and metabolism	11	5	12	10	19	16	14	17	YP_001266071
Pput 0725	hypothetical protein	Cell cycle control, cell division and chromosome partitioning	16	10	20	10	24	18	27	32	YP_001266073
Pput 0753	GTP-binding protein YchF	Translation of ribosomal structure and biogenesis	88	76	68	75	106	100	76	84	YP_001266101									l	Replication, recombination and repair
Pput 0754	Aminoacyl-tRNA hydrolase	Translation of ribosomal structure and biogenesis	2	2	11	9	5	13	7	10	YP_001266102
Pput 0755	ribosomal 5S rRNA E-loop binding protein Ctc/L25/TL5	Translation of ribosomal structure and biogenesis	460	383	184	188	425	525	243	230	YP_001266103
Pput 0756	ribose-phosphate pyrophosphokinase	Amino acid transport and metabolism	57	56	90	101	112	124	65	68	YP_001266104
Pput 0759	Tetratricopeptide TPR_2 repeat protein	Intracellular trafficking, secretion and vesicular transport	11	3	12	9	13	7	23	25	YP_001266107
Pput 0761	peptide chain release factor 1	Translation of ribosomal structure and biogenesis	3	11	7	7	13	14	9	13	YP_001266109
Pput 0762	modification methylase, HemK family	Translation of ribosomal structure and biogenesis	14	3	2	2	5	6	2	4	YP_001266110
Pput 0767	Deoxyribodipyrimidine photo-lyase	Replication, recombination and repair	5	2	3	4	8	8	5	7	YP_001266115
Pput 0770	NAD/FAD-dependent oxidoreductase-like protein	General function prediction	7	4	11	10	8	5	6	11	YP_001266118
Pput 0774	uracil phosphoribosyltransferase	Nucleotide transport and metabolism	23	18	9	13	39	36	9	13	YP_001266122
Pput 0778	hypothetical protein	none	14	22	17	18	10	18	12	8	YP_001266126
Pput 0779	malate--quinone oxidoreductase	General function prediction	45	26	71	76	50	67	78	72	YP_001266127
Pput 0780	hypothetical protein	none	20	22	48	49	52	19	46	83	YP_001266128
Pput 0783	phospholipid/glycerol acyltransferase	none	15	7	5	10	20	16	4	9	YP_001266131
Pput 0787	peptidase M48, Ste24p	Post translational modification and protein turnover chaperones	21	7	34	28	39	21	23	40	YP_001266135
Pput 0789	rRNA (guanine-N(2)-)-methyltransferase	Translation of ribosomal structure and biogenesis	3	4	4	4	10	11	11	15	YP_001266137
Pput 0790	D-isomer specific 2-hydroxyacid dehydrogenase, NAD-binding	Energy production and conversion	10	6	6	8	10	13	13	14	YP_001266138
Pput 0793	protein of unknown function DUF1329	none	15	5	37	40	16	25	3	9	YP_001266141
Pput 0795	response regulator receiver protein	Transcription	3	9	12	8	9	6	8	19	YP_001266143
Pput 0798	OmpA/MotB domain protein	Cell wall membrane and envelope biogenesis	7	9	32	28	22	21	33	40	YP_001266146
Pput 0799	phosphate acetyltransferase	Energy production and conversion	20	8	3	3	25	21	6	16	YP_001266147
Pput 0801	peptidylprolyl isomerase, FKBP-type	Post translational modification and protein turnover chaperones	88	50	59	42	82	97	44	49	YP_001266149
Pput 0809	thioredoxin reductase	Post translational modification and protein turnover chaperones	62	59	32	38	64	89	43	36	YP_001266156
Pput 0810	nicotinate-nucleotide pyrophosphorylase	Coenzyme transport and metabolism	19	10	12	15	14	26	21	24	YP_001266157
Pput 0815	D-fructose-responsive transcription factor	Transcription	6	4	11	10	10	13	15	13	YP_001266162
Pput 0822	outer membrane porin	none	2	2	11	6	5	8	16	30	YP_001266169
Pput 0835	ubiquinol oxidase, subunit II	Energy production and conversion	23	9	16	13	31	39	22	28	YP_001266181
Pput 0836	Cytochrome o ubiquinol oxidase, subunit I	Energy production and conversion	9	3	8	10	13	9	12	15	YP_001266182
Pput 0843	GCN5-related N-acetyltransferase	Translation of ribosomal structure and biogenesis	11	5	4	3	12	15	9	7	YP_001266189
Pput 0850	selenide, water dikinase	Amino acid transport and metabolism	27	10	23	22	23	25	11	14	YP_001266196
Pput 0851	phosphonate ABC transporter, periplasmic phosphonate-binding protein	Inorganic ion transport and metabolism	30	15	17	18	34	39	25	15	YP_001266197
Pput 0863	queuine tRNA-ribosyltransferase	Translation of ribosomal structure and biogenesis	5	5	6	12	19	23	27	27	YP_001266209
Pput 0864	preprotein translocase, YajC subunit	Intracellular trafficking, secretion and vesicular transport	2	7	5	9	11	4	13	14	YP_001266210
Pput 0865	protein-export membrane protein SecD	Intracellular trafficking, secretion and vesicular transport	13	14	46	49	37	33	62	93	YP_001266211
Pput 0867	17 kDa surface antigen	Unknown Function	6	2	6	4	5	10	10	17	YP_001266213
Pput 0868	Inositol-phosphate phosphatase	Carbohydrate transport and metabolism	10	5	28	20	16	11	17	24	YP_001266214
Pput 0869	RNA methyltransferase, TrmH family, group 1	Translation of ribosomal structure and biogenesis	13	13	12	7	11	6	6	10	YP_001266215
Pput 0871	transcriptional regulator, BadM/Rrf2 family	Transcription	14	18	9	9	22	12	14	11	YP_001266217
Pput 0872	cysteine desulfurase IscS	Amino acid transport and metabolism	67	44	46	39	62	75	49	53	YP_001266218
Pput 0873	FeS cluster assembly scaffold IscU	Energy production and conversion	29	24	13	17	25	30	23	37	YP_001266219
Pput 0874	iron-sulfur cluster assembly protein IscA	Unknown Function	9	10	3	4	4	12	3	3	YP_001266220
Pput 0876	Fe-S protein assembly chaperone HscA	Post translational modification and protein turnover chaperones	21	2	28	21	15	19	30	39	YP_001266222
Pput 0877	ferredoxin, 2Fe-2S type, ISC system	Energy production and conversion	13	5	12	6	8	12	7	8	YP_001266223
Pput 0879	Nucleoside-diphosphate kinase	Nucleotide transport and metabolism	386	257	136	126	336	500	174	159	YP_001266225
Pput 0882	helix-turn-helix domain protein	Unknown Function	2	6	19	14	11	5	13	25	YP_001266228
Pput 0883	1-hydroxy-2-methyl-2-(E)-butenyl 4-diphosphate synthase	Lipid transport and metabolism	25	14	29	28	36	48	34	32	YP_001266229
Pput 0884	histidyl-tRNA synthetase	Translation of ribosomal structure and biogenesis	14	8	25	15	13	16	26	30	YP_001266230
Pput 0885	hypothetical protein	Unknown Function	2	8	40	29	16	6	44	52	YP_001266231
Pput 0886	Pyrrolo-quinoline quinone	Unknown Function	8	8	30	27	8	9	26	53	YP_001266232
Pput 0887	small GTP-binding protein	General function prediction	20	22	13	14	23	28	27	41	YP_001266233
Pput 0891	TonB-dependent siderophore receptor	Inorganic ion transport and metabolism	3	4	18	12	38	31	14	27	YP_001266237
Pput 0902	peptide chain release factor 3	Translation of ribosomal structure and biogenesis	13	8	8	12	11	18	14	16	YP_001266248
Pput 0924	extracellular solute-binding protein, family 5	Amino acid transport and metabolism	7	5	19	14	5	13	7	8	YP_001266269
Pput 0925	protein of unknown function DUF541	Unknown Function	6	8	6	10	13	14	3	9	YP_001266270
Pput 0927	two component transcriptional regulator, Fis family	Transcription	41	22	14	6	29	23	10	6	YP_001266272
Pput 0936	hydro-lyase, Fe-S type, tartrate/fumarate subfamily, alpha subunit	Energy production and conversion	142	110	118	104	81	95	97	123	YP_001266281
Pput 0940	two component transcriptional regulator, winged helix family	Transcription	4	5	10	4	13	5	9	5	YP_001266285
Pput 0948	periplasmic lipoprotein-like protein	General function prediction	6	11	48	48	62	32	39	65	YP_001266293
Pput 0952	Uncharacterized iron-regulated protein	Inorganic ion transport and metabolism	34	26	154	114	131	138	147	205	YP_001266297
Pput 0958	hypothetical protein	none	4	5	24	15	7	8	16	26	YP_001266303
Pput 0959	NADH:flavin oxidoreductase/NADH oxidase	Energy production and conversion	23	20	13	11	27	31	20	23	YP_001266304
Pput 0970	glutamyl-tRNA(Gln) amidotransferase, B subunit	Translation of ribosomal structure and biogenesis	94	49	81	89	95	125	81	123	YP_001266315
Pput 0971	glutamyl-tRNA(Gln) amidotransferase, A subunit	Translation of ribosomal structure and biogenesis	65	60	63	63	84	88	67	73	YP_001266316									t	Signal transduction mechanisms
Pput 0973	cell shape determining protein, MreB/Mrl family	Cell cycle control, cell division and chromosome partitioning	61	46	59	54	81	77	50	65	YP_001266318
Pput 0980	peptidase U62, modulator of DNA gyrase	General function prediction	20	4	14	20	33	31	30	30	YP_001266325
Pput 0981	protein of unknown function DUF615	Unknown Function	6	6	4	3	9	18	6	6	YP_001266326
Pput 0982	peptidase U62, modulator of DNA gyrase	General function prediction	13	14	27	35	26	24	31	29	YP_001266327
Pput 0987	Phosphotransferase system, phosphocarrier protein HPr	Carbohydrate transport and metabolism	7	2	2	5	5	13	7	7	YP_001266332
Pput 0989	PTS IIA-like nitrogen-regulatory protein PtsN	Carbohydrate transport and metabolism	11	9	4	2	6	17	7	5	YP_001266334
Pput 0990	sigma 54 modulation protein/ribosomal protein S30EA	Translation of ribosomal structure and biogenesis	123	65	74	61	100	132	37	39	YP_001266335
Pput 0991	RNA polymerase, sigma 54 subunit, RpoN	Transcription	15	7	27	20	19	27	20	18	YP_001266336
Pput 0992	ABC transporter related	General function prediction	19	10	26	21	25	24	34	50	YP_001266337
Pput 0993	Cell envelope biogenesis YhbN	Unknown Function	20	4	15	10	22	22	17	20	YP_001266338
Pput 0995	3-deoxy-D-manno-octulosonate 8-phosphate phosphatase, YrbI family	General function prediction	12	6	9	9	21	24	13	15	YP_001266340
Pput 0996	KpsF/GutQ family protein	Cell wall membrane and envelope biogenesis	20	21	5	5	21	25	3	8	YP_001266341
Pput 1000	toluene tolerance family protein	Secondary metabolites biosynthesis, transport and catabolism	3	2	12	6	6	9	19	20	YP_001266345
Pput 1002	BolA family protein	Transcription	9	3	7	8	10	8	14	12	YP_001266347
Pput 1003	UDP-N-acetylglucosamine 1-carboxyvinyltransferase	Cell wall membrane and envelope biogenesis	30	16	29	23	47	61	36	33	YP_001266348
Pput 1004	ATP phosphoribosyltransferase	Amino acid transport and metabolism	15	12	14	15	21	31	11	16	YP_001266349
Pput 1005	Histidinol dehydrogenase	Amino acid transport and metabolism	50	41	25	23	50	57	49	40	YP_001266350
Pput 1006	histidinol-phosphate aminotransferase	Amino acid transport and metabolism	8	4	22	18	13	16	15	19	YP_001266351
Pput 1012	37kDa nucleoid-associated protein	General function prediction	5	5	7	6	5	10	7	8	YP_001266357
Pput 1013	histone family protein DNA-binding protein	Replication, recombination and repair	89	75	40	41	110	191	53	47	YP_001266358
Pput 1015	valyl-tRNA synthetase	Translation of ribosomal structure and biogenesis	91	90	74	62	134	156	66	77	YP_001266360									r	General function prediction
Pput 1018	Leucyl aminopeptidase	Amino acid transport and metabolism	74	69	99	103	93	135	89	123	YP_001266363
Pput 1022	putative cold-shock DNA-binding domain protein	Transcription	122	85	89	84	118	141	90	71	YP_001266367
Pput 1023	glycine cleavage system T protein	Amino acid transport and metabolism	33	14	44	48	39	37	34	44	YP_001266368
Pput 1025	glycine dehydrogenase	Amino acid transport and metabolism	3	3	10	10	8	10	16	30	YP_001266370
Pput 1035	hypothetical protein	none	90	54	26	27	60	64	6	4	YP_001266380
Pput 1036	carbamate kinase	Amino acid transport and metabolism	146	104	131	94	102	129	13	14	YP_001266381
Pput 1037	ornithine carbamoyltransferase	Amino acid transport and metabolism	368	226	201	181	305	386	16	18	YP_001266382
Pput 1038	arginine deiminase	Amino acid transport and metabolism	183	173	237	186	174	192	30	31	YP_001266383
Pput 1047	glyceraldehyde-3-phosphate dehydrogenase, type I	Carbohydrate transport and metabolism	25	11	19	16	50	55	26	17	YP_001266392
Pput 1048	6-phosphogluconate dehydratase	Amino acid transport and metabolism	26	20	13	10	34	44	22	18	YP_001266393
Pput 1061	6-phosphogluconolactonase	Carbohydrate transport and metabolism	31	25	3	3	49	78	12	14	YP_001266406
Pput 1062	2-dehydro-3-deoxyphosphogluconate aldolase/4-hydroxy-2-oxoglutarate aldolase	Carbohydrate transport and metabolism	43	27	5	8	64	73	17	27	YP_001266407
Pput 1065	2-isopropylmalate synthase	Amino acid transport and metabolism	31	29	39	47	41	36	46	51	YP_001266410
Pput 1071	inosine-5'-monophosphate dehydrogenase	Nucleotide transport and metabolism	126	81	109	114	191	214	122	137	YP_001266416
Pput 1072	GMP synthase, large subunit	Nucleotide transport and metabolism	38	16	15	16	60	61	55	65	YP_001266417
Pput 1078	phosphoribosylformylglycinamidine synthase	Nucleotide transport and metabolism	76	45	94	107	117	135	102	115	YP_001266423
Pput 1109	ABC transporter related	Amino acid transport and metabolism	13	7	10	10	7	16	15	9	YP_001266454
Pput 1112	extracellular solute-binding protein, family 3	Amino acid transport and metabolism	171	93	196	192	111	172	137	142	YP_001266457
Pput 1118	ybaK/ebsC protein	Unknown Function	14	9	12	6	13	21	7	3	YP_001266463
Pput 1119	ABC transporter related	Amino acid transport and metabolism	8	4	18	12	12	18	34	42	YP_001266464
Pput 1122	glutaredoxin-like protein	Post translational modification and protein turnover chaperones	14	9	28	19	15	35	17	23	YP_001266467
Pput 1123	bacterioferritin	Inorganic ion transport and metabolism	15	16	23	32	5	11	20	17	YP_001266468
Pput 1125	alkyl hydroperoxide reductase/ Thiol specific antioxidant/ Mal allergen	Post translational modification and protein turnover chaperones	211	185	139	105	216	270	66	105	YP_001266470
Pput 1126	ribonuclease T	Replication, recombination and repair	7	13	7	6	19	21	15	8	YP_001266471
Pput 1127	dihydroorotase, homodimeric type	Nucleotide transport and metabolism	35	20	46	39	42	38	28	41	YP_001266472
Pput 1129	Argininosuccinate synthase	Amino acid transport and metabolism	78	69	110	98	115	120	146	161	YP_001266474
Pput 1137	methionyl-tRNA synthetase	Translation of ribosomal structure and biogenesis	14	14	13	14	7	16	21	24	YP_001266482
Pput 1138	protein of unknown function DUF59	Cell cycle control, cell division and chromosome partitioning	6	5	15	18	7	7	18	15	YP_001266483
Pput 1139	putative cold-shock DNA-binding domain protein	Transcription	190	142	105	92	211	238	111	98	YP_001266484
Pput 1147	Penicillin amidase	General function prediction	3	4	20	12	12	10	30	40	YP_001266492
Pput 1163	beta-lactamase	Defense mechanisms	5	5	9	6	10	15	11	11	YP_001266508
Pput 1164	OmpA/MotB domain protein	Cell wall membrane and envelope biogenesis	7	5	8	10	13	17	12	14	YP_001266509
Pput 1165	pyridoxamine 5'-phosphate oxidase	Coenzyme transport and metabolism	28	18	10	14	26	31	19	22	YP_001266510
Pput 1169	FAD dependent oxidoreductase	General function prediction	4	6	8	6	14	13	14	13	YP_001266514
Pput 1170	membrane protein-like protein	Unknown Function	6	2	5	8	7	2	7	7	YP_001266515
Pput 1175	Extracellular ligand-binding receptor	Amino acid transport and metabolism	171	135	158	145	126	175	118	137	YP_001266520
Pput 1177	3-hydroxyisobutyrate dehydrogenase	Lipid transport and metabolism	9	6	8	4	12	23	5	9	YP_001266522
Pput 1179	SNF2-related protein	Transcription	21	7	20	19	14	33	32	34	YP_001266524
Pput 1191	thiamine pyrophosphate enzyme domain protein TPP-binding	Amino acid transport and metabolism	33	23	46	35	54	37	33	39	YP_001266536
Pput 1209	Ribonucleoside-diphosphate reductase	Nucleotide transport and metabolism	73	64	68	45	90	55	45	56	YP_001266554
Pput 1210	ribonucleoside-diphosphate reductase, alpha subunit	Nucleotide transport and metabolism	80	45	59	57	110	112	94	94	YP_001266555
Pput 1215	hypothetical protein	none	36	23	332	267	137	71	319	347	YP_001266560
Pput 1222	RNA-binding S4 domain protein	Translation of ribosomal structure and biogenesis	3	5	5	4	6	10	5	6	YP_001266567
Pput 1228	MiaB-like tRNA modifying enzyme YliG	Translation of ribosomal structure and biogenesis	24	23	14	23	23	27	21	29	YP_001266573
Pput 1233	hypothetical protein	none	4	4	4	7	9	5	8	13	YP_001266578
Pput 1234	prolyl-tRNA synthetase	Translation of ribosomal structure and biogenesis	45	29	64	46	58	58	57	52	YP_001266579
Pput 1235	outer membrane porin	none	9	12	185	200	17	6	180	253	YP_001266580
Pput 1239	Ferritin, Dps family protein	Inorganic ion transport and metabolism	42	25	40	33	30	27	8	5	YP_001266584
Pput 1242	aspartyl-tRNA synthetase	Translation of ribosomal structure and biogenesis	66	45	37	37	80	86	56	56	YP_001266587
Pput 1246	Holliday junction DNA helicase RuvB	Replication, recombination and repair	3	5	6	5	6	10	6	7	YP_001266591
Pput 1251	Tol-Pal system beta propeller repeat, TolB	Intracellular trafficking, secretion and vesicular transport	26	20	37	44	48	61	61	73	YP_001266596
Pput 1252	Peptidoglycan-associated lipoprotein	Cell wall membrane and envelope biogenesis	58	51	56	70	105	103	72	126	YP_001266597
Pput 1253	Tol-Pal system, YbgF	Unknown Function	9	3	23	18	19	15	23	18	YP_001266598
Pput 1262	peptidase M48, Ste24p	General function prediction	27	24	23	30	22	18	13	20	YP_001266607
Pput 1265	alkyl hydroperoxide reductase/ Thiol specific antioxidant/ Mal allergen	Post translational modification and protein turnover chaperones	14	15	9	13	17	25	8	11	YP_001266610
Pput 1267	dihydrodipicolinate synthase	Amino acid transport and metabolism	65	53	50	53	62	71	45	46	YP_001266612
Pput 1268	Uncharacterized lipoprotein	Cell wall membrane and envelope biogenesis	26	30	50	55	65	33	56	81	YP_001266613
Pput 1270	phosphoribosylaminoimidazole-succinocarboxamide synthase	Nucleotide transport and metabolism	42	55	31	30	74	105	23	28	YP_001266615
Pput 1279	malate--quinone oxidoreductase	General function prediction	65	45	16	15	95	115	11	17	YP_001266624
Pput 1281	NADH:flavin oxidoreductase/NADH oxidase	Energy production and conversion	10	2	5	4	4	4	5	17	YP_001266626
Pput 1298	protein of unknown function DUF709	Unknown Function	16	24	13	6	28	19	6	24	YP_001266643
Pput 1300	nitroreductase	Energy production and conversion	10	2	18	18	11	17	11	15	YP_001266645
Pput 1316	ATPase associated with various cellular activities, AAA_5	General function prediction	9	9	9	13	12	16	7	10	YP_001266660
Pput 1318	cysteine synthase A	Amino acid transport and metabolism	130	90	84	83	125	126	56	65	YP_001266662
Pput 1337	MaoC domain protein dehydratase	Lipid transport and metabolism	12	4	8	11	9	3	9	10	YP_001266681
Pput 1340	AMP-dependent synthetase and ligase	Lipid transport and metabolism	8	7	20	15	17	13	13	15	YP_001266684
Pput 1344	ATP-dependent helicase HrpA	Replication, recombination and repair	2	3	7	6	10	10	18	20	YP_001266688
Pput 1345	Beta-ketoacyl-acyl-carrier-protein synthase I	Lipid transport and metabolism	7	7	3	5	10	18	8	6	YP_001266689
Pput 1349	peptidyl-prolyl cis-trans isomerase, cyclophilin type	Post translational modification and protein turnover chaperones	21	10	24	27	31	30	16	22	YP_001266693
Pput 1378	DEAD/DEAH box helicase domain protein	Translation of ribosomal structure and biogenesis	32	14	19	23	37	39	21	24	YP_001266720
Pput 1392	type I secretion outer membrane protein, TolC family	Cell wall membrane and envelope biogenesis	28	17	53	41	26	21	47	97	YP_001266734
Pput 1405	nitroreductase	Energy production and conversion	23	14	15	14	20	25	20	19	YP_001266747
Pput 1408	two component transcriptional regulator, winged helix family	Transcription	8	8	4	3	12	14	3	2	YP_001266750
Pput 1410	YCII-related protein	Unknown Function	38	28	23	17	31	57	20	23	YP_001266752
Pput 1416	RNA-binding S4 domain protein	Translation of ribosomal structure and biogenesis	3	2	11	9	5	11	14	10	YP_001266758
Pput 1419	FAD linked oxidase domain protein	Energy production and conversion	4	2	27	19	9	4	38	73	YP_001266761
Pput 1428	acetate--CoA ligase	Lipid transport and metabolism	19	16	31	27	10	14	32	23	YP_001266770
Pput 1429	cationic amino acid ABC transporter, periplasmic binding protein	Amino acid transport and metabolism	51	36	37	33	69	93	14	23	YP_001266771
Pput 1432	ABC transporter related	Amino acid transport and metabolism	7	3	12	12	16	13	15	17	YP_001266774
Pput 1434	acetylornithine and succinylornithine aminotransferase	Amino acid transport and metabolism	83	56	35	49	93	111	45	44	YP_001266776
Pput 1438	Succinylarginine dihydrolase	Amino acid transport and metabolism	28	16	8	6	26	38	7	14	YP_001266780
Pput 1440	Succinylglutamate desuccinylase/aspartoacylase	Amino acid transport and metabolism	7	3	2	5	10	10	4	3	YP_001266782
Pput 1441	alanyl-tRNA synthetase	Translation of ribosomal structure and biogenesis	82	63	56	56	92	89	79	66	YP_001266783									B= chromatin_structure_and_dynamics
Pput 1442	aspartate kinase	Amino acid transport and metabolism	47	30	69	74	64	81	62	64	YP_001266784
Pput 1457	type IV pilus assembly PilZ	Cell wall membrane and envelope biogenesis	6	10	20	21	16	21	12	12	YP_001266799
Pput 1458	FlgN family protein	Cell Motility	7	3	4	4	3	13	10	8	YP_001266800
Pput 1460	SAF domain protein	Cell Motility	5	4	5	6	6	9	5	8	YP_001266802
Pput 1467	flagellar basal body FlaE domain protein	Cell Motility	8	8	22	15	12	10	17	34	YP_001266808
Pput 1472	flagellar P-ring protein	Cell Motility	4	7	7	5	11	9	10	18	YP_001266813
Pput 1474	flagellar hook-associated protein FlgK	Cell Motility	7	4	13	13	13	21	13	8	YP_001266815
Pput 1475	flagellar hook-associated protein 3	Cell Motility	10	4	17	7	7	12	7	14	YP_001266816
Pput 1477	hypothetical protein	General function prediction	5	2	16	14	14	6	13	21	YP_001266818
Pput 1479	glucose-1-phosphate cytidylyltransferase	Translation of ribosomal structure and biogenesis	9	7	6	9	6	7	5	5	YP_001266820
Pput 1482	glycosyl transferase, family 2	General function prediction	7	9	3	4	24	14	8	6	YP_001266823
Pput 1483	N-acetylneuraminic acid synthase, N-terminal domain	Cell wall membrane and envelope biogenesis	26	11	11	21	30	55	10	13	YP_001266824
Pput 1484	thiamine pyrophosphate enzyme TPP binding domain protein	Amino acid transport and metabolism	6	3	12	16	16	5	13	8	YP_001266825
Pput 1488	Beta-ketoacyl-acyl-carrier-protein synthase I	Lipid transport and metabolism	16	5	13	27	11	15	19	31	YP_001266829
Pput 1489	flagellin domain protein	Cell Motility	359	289	578	628	343	303	299	380	YP_001266830
Pput 1492	flagellar protein FliS	Cell Motility	18	14	18	17	18	33	11	12	YP_001266833
Pput 1494	sigma54 specific transcriptional regulator, Fis family	Signal transduction mechanisms	10	12	15	20	23	27	15	15	YP_001266835
Pput 1499	flagellar motor switch protein FliG	Cell Motility	4	4	3	6	10	10	11	17	YP_001266840
Pput 1507	flagellar basal body-associated protein FliL	Cell Motility	6	5	9	10	6	11	10	14	YP_001266848
Pput 1508	flagellar motor switch protein FliM	Cell Motility	8	6	6	8	8	10	14	5	YP_001266849
Pput 1525	Cobyrinic acid a,c-diamide synthase	Cell cycle control, cell division and chromosome partitioning	3	4	5	10	8	6	8	8	YP_001266866
Pput 1526	RNA polymerase, sigma 28 subunit, FliA/WhiG	Transcription	8	9	10	6	23	13	10	7	YP_001266867
Pput 1527	response regulator receiver protein	Signal transduction mechanisms	9	5	27	20	13	8	25	19	YP_001266868
Pput 1528	chemotaxis phosphatase, CheZ	Cell Motility	25	18	12	11	42	43	15	13	YP_001266869
Pput 1529	CheA signal transduction histidine kinase	Cell Motility	17	13	21	19	15	12	22	27	YP_001266870
Pput 1530	response regulator receiver modulated CheB methylesterase	Cell Motility	8	16	7	13	21	13	10	7	YP_001266871
Pput 1548	Tetratricopeptide TPR_2 repeat protein	Post translational modification and protein turnover chaperones	5	3	14	12	8	6	15	21	YP_001266889
Pput 1554	peptidylprolyl isomerase, FKBP-type	Post translational modification and protein turnover chaperones	8	7	2	3	9	9	6	10	YP_001266895
Pput 1565	sulfate ABC transporter, periplasmic sulfate-binding protein	Inorganic ion transport and metabolism	10	7	28	30	16	20	28	31	YP_001266905
Pput 1574	transcriptional regulator, TetR family	Transcription	8	7	8	8	14	13	3	7	YP_001266914
Pput 1585	transcriptional regulator, GntR family	Transcription	14	5	9	11	13	25	6	15	YP_001266925
Pput 1593	cell division protein ZipA	Cell cycle control, cell division and chromosome partitioning	5	10	19	12	16	10	24	36	YP_001266933
Pput 1594	DNA ligase, NAD-dependent	Replication, recombination and repair	23	14	14	14	27	38	19	17	YP_001266934
Pput 1600	conserved hypothetical protein 103	Unknown Function	43	38	39	35	38	47	25	32	YP_001266940
Pput 1601	recombination protein RecR	Replication, recombination and repair	12	10	7	6	14	5	7	6	YP_001266941
Pput 1603	putative transcriptional regulator, Crp/Fnr family	Signal transduction mechanisms	5	8	7	7	12	19	6	7	YP_001266943
Pput 1604	oxygen-independent coproporphyrinogen III oxidase	Coenzyme transport and metabolism	14	22	22	28	25	35	5	5	YP_001266944
Pput 1608	hypothetical protein	Unknown Function	6	5	13	10	7	14	11	12	YP_001266948
Pput 1610	cytochrome c oxidase, cbb3-type, subunit III	Energy production and conversion	40	34	15	13	16	28	4	7	YP_001266950
Pput 1612	cytochrome c oxidase, cbb3-type, subunit II	Energy production and conversion	10	7	13	10	5	7	10	7	YP_001266952
Pput 1615	cytochrome c oxidase, cbb3-type, subunit III	Energy production and conversion	50	43	24	20	22	33	2	4	YP_001266955
Pput 1617	cytochrome c oxidase, cbb3-type, subunit II	Energy production and conversion	52	34	24	26	21	31	9	13	YP_001266957
Pput 1620	protein of unknown function DUF1255	Unknown Function	27	11	22	18	33	27	23	27	YP_001266960
Pput 1624	amino acid adenylation domain	Lipid transport and metabolism	2	4	6	4	31	20	5	4	YP_001266964
Pput 1650	Electron-transferring-flavoprotein dehydrogenase	Energy production and conversion	9	12	34	38	21	21	35	78	YP_001266990
Pput 1651	Electron transfer flavoprotein, alpha/beta-subunit-like protein	Energy production and conversion	325	247	118	86	269	419	108	124	YP_001266991
Pput 1652	Electron transfer flavoprotein, alpha subunit-like protein	Energy production and conversion	233	194	130	118	221	269	100	112	YP_001266992
Pput 1655	OmpA/MotB domain protein	Cell wall membrane and envelope biogenesis	7	3	18	9	7	5	12	23	YP_001266995
Pput 1660	citrate synthase I	Energy production and conversion	52	32	54	69	52	52	79	100	YP_001267000
Pput 1663	succinate dehydrogenase, flavoprotein subunit	Energy production and conversion	256	236	246	211	322	348	385	440	YP_001267003
Pput 1664	succinate dehydrogenase and fumarate reductase iron-sulfur protein	Energy production and conversion	86	76	83	89	125	69	101	104	YP_001267004
Pput 1665	2-oxoglutarate dehydrogenase, E1 subunit	Energy production and conversion	61	47	114	117	90	131	160	183	YP_001267005
Pput 1666	2-oxoglutarate dehydrogenase, E2 subunit, dihydrolipoamide succinyltransferase	Energy production and conversion	211	139	188	220	199	171	294	229	YP_001267006
Pput 1667	dihydrolipoamide dehydrogenase	Energy production and conversion	538	388	369	383	561	528	379	462	YP_001267007
Pput 1668	succinyl-CoA synthetase, beta subunit	Energy production and conversion	608	440	302	294	746	730	348	329	YP_001267008
Pput 1669	succinyl-CoA synthetase, alpha subunit	Energy production and conversion	642	467	281	310	681	820	359	360	YP_001267009
Pput 1686	hypothetical protein	none	8	6	10	14	16	6	14	33	YP_001267026
Pput 1689	heat shock protein Hsp90	Post translational modification and protein turnover chaperones	319	205	207	184	415	379	183	181	YP_001267029
Pput 1690	dienelactone hydrolase	Secondary metabolites biosynthesis, transport and catabolism	44	30	32	41	40	42	18	22	YP_001267030
Pput 1693	Beta-ketoacyl synthase-like protein	Lipid transport and metabolism	145	89	77	89	144	161	93	96	YP_001267033
Pput 1694	beta-hydroxyacyl-(acyl-carrier-protein) dehydratase FabA	Lipid transport and metabolism	4	2	14	19	8	10	17	18	YP_001267034
Pput 1698	Glycerol-3-phosphate dehydrogenase (NAD(P)(+))	Energy production and conversion	5	7	6	10	4	7	10	6	YP_001267038
Pput 1700	phosphohistidine phosphatase, SixA	Signal transduction mechanisms	6	11	14	17	12	9	8	6	YP_001267040
Pput 1714	TonB-dependent siderophore receptor	Inorganic ion transport and metabolism	2	3	32	31	32	14	47	79	YP_001267054
Pput 1721	Hydroxyacylglutathione hydrolase	General function prediction	7	4	10	11	3	18	10	7	YP_001267061
Pput 1739	NADH-quinone oxidoreductase, chain I	Energy production and conversion	24	17	26	29	39	44	21	33	YP_001267079
Pput 1741	NADH-quinone oxidoreductase, chain G	Energy production and conversion	90	71	132	108	129	100	196	215	YP_001267081
Pput 1742	NADH-quinone oxidoreductase, F subunit	Energy production and conversion	88	74	80	71	124	102	116	155	YP_001267082
Pput 1743	NADH-quinone oxidoreductase, E subunit	Energy production and conversion	6	8	6	6	5	14	15	16	YP_001267083
Pput 1744	NADH dehydrogenase I, D subunit	Energy production and conversion	19	18	28	33	39	33	42	55	YP_001267084
Pput 1748	isocitrate lyase	Energy production and conversion	74	48	30	19	61	88	15	16	YP_001267088
Pput 1753	translation elongation factor G	Translation of ribosomal structure and biogenesis	35	28	31	31	51	65	49	30	YP_001267093
Pput 1754	hypothetical protein	none	7	2	5	6	10	13	13	12	YP_001267094
Pput 1774	Carbamoyl-phosphate synthase L chain, ATP-binding	Lipid transport and metabolism	6	7	5	5	5	5	7	9	YP_001267113
Pput 1795	6-phosphogluconate dehydrogenase, decarboxylating	Carbohydrate transport and metabolism	9	8	19	15	15	14	8	4	YP_001267132
Pput 1815	GCN5-related N-acetyltransferase	General function prediction	11	11	3	5	13	16	7	7	YP_001267152
Pput 1816	Cupin 4 family protein	Unknown Function	14	6	10	8	14	10	18	18	YP_001267153
Pput 1817	adenylosuccinate lyase	Nucleotide transport and metabolism	31	18	52	46	32	52	68	54	YP_001267154
Pput 1819	tRNA (5-methylaminomethyl-2-thiouridylate)-methyltransferase	Translation of ribosomal structure and biogenesis	12	5	8	10	9	23	16	20	YP_001267156
Pput 1821	isocitrate dehydrogenase, NADP-dependent	Energy production and conversion	452	331	315	316	515	557	321	317	YP_001267158
Pput 1822	isocitrate dehydrogenase, NADP-dependent	Energy production and conversion	21	16	56	47	26	35	5	2	YP_001267159
Pput 1825	ATP-dependent Clp protease, ATP-binding subunit clpA	Post translational modification and protein turnover chaperones	76	49	33	32	103	91	23	31	YP_001267162
Pput 1826	translation initiation factor IF-1	Translation of ribosomal structure and biogenesis	12	4	17	22	24	36	17	21	YP_001267163
Pput 1829	cell divisionFtsK/SpoIIIE	Cell cycle control, cell division and chromosome partitioning	6	6	10	14	11	13	19	24	YP_001267166
Pput 1830	outer membrane lipoprotein carrier protein LolA	Cell wall membrane and envelope biogenesis	8	3	9	6	11	25	8	16	YP_001267167
Pput 1833	seryl-tRNA synthetase	Translation of ribosomal structure and biogenesis	120	70	41	50	113	112	63	91	YP_001267170									h	Coenzyme transport and metabolism
Pput 1834	uroporphyrin-III C-methyltransferase	Coenzyme transport and metabolism	5	2	3	2	8	4	2	6	YP_001267171
Pput 1849	pyruvate kinase	Carbohydrate transport and metabolism	27	21	14	11	39	39	9	3	YP_001267185
Pput 1932	Alcohol dehydrogenase GroES domain protein	General function prediction	467	322	182	184	337	475	33	34	YP_001267259
Pput 1942	molybdenum ABC transporter, periplasmic molybdate-binding protein	Inorganic ion transport and metabolism	7	2	10	8	15	13	9	10	YP_001267269
Pput 1949	UTP-glucose-1-phosphate uridylyltransferase	Cell wall membrane and envelope biogenesis	58	48	28	33	69	60	17	24	YP_001267276
Pput 1950	glutathione-disulfide reductase	Energy production and conversion	13	5	8	12	13	14	7	13	YP_001267277
Pput 1997	lactoylglutathione lyase	Amino acid transport and metabolism	38	19	21	14	31	32	12	16	YP_001267321
Pput 1998	hypothetical protein	none	19	21	19	13	23	28	7	2	YP_001267322
Pput 2002	multi-sensor hybrid histidine kinase	Signal transduction mechanisms	4	4	10	5	2	2	13	16	YP_001267326
Pput 2009	acetyl-CoA acetyltransferase	Lipid transport and metabolism	111	68	10	12	75	78	5	4	YP_001267333
Pput 2067	conserved hypothetical protein 730	General function prediction	34	19	35	30	60	59	25	21	YP_001267391
Pput 2081	transcriptional regulator, GntR family	Transcription	22	16	9	9	33	29	9	6	YP_001267405
Pput 2131	ABC transporter related	Defense mechanisms	2	5	3	3	6	4	5	3	YP_001267454
Pput 2155	UspA domain protein	Signal transduction mechanisms	117	52	38	39	85	121	26	24	YP_001267478
Pput 2182	Aromatic-amino-acid transaminase	Amino acid transport and metabolism	12	19	31	33	28	26	40	39	YP_001267505
Pput 2185	Redoxin domain protein	Post translational modification and protein turnover chaperones	99	83	62	55	107	117	50	53	YP_001267508
Pput 2193	phosphoglucomutase, alpha-D-glucose phosphate-specific	Carbohydrate transport and metabolism	16	11	21	29	24	24	39	33	YP_001267516
Pput 2249	hypothetical protein	none	7	8	8	10	9	11	11	9	YP_001267572
Pput 2264	branched-chain amino acid aminotransferase	Amino acid transport and metabolism	128	92	90	89	130	117	81	81	YP_001267587
Pput 2268	cobalamin biosynthesis protein CobW	General function prediction	55	51	28	26	54	72	30	33	YP_001267591
Pput 2274	peptidase U32	Post translational modification and protein turnover chaperones	20	11	8	11	19	19	9	10	YP_001267597
Pput 2318	threonine dehydratase, biosynthetic	Amino acid transport and metabolism	20	10	28	15	18	24	34	41	YP_001267641
Pput 2385	surface antigen (D15)	Cell wall membrane and envelope biogenesis	19	10	29	31	25	24	42	52	YP_001267708
Pput 2393	thiamine pyrophosphate enzyme domain protein TPP-binding	Amino acid transport and metabolism	35	24	45	34	53	43	36	43	YP_001267716
Pput 2443	hypothetical protein	none	28	24	28	17	26	75	17	20	YP_001267764
Pput 2460	heat shock protein Hsp20	Post translational modification and protein turnover chaperones	26	37	29	28	18	24	4	6	YP_001267779
Pput 2514	Dyp-type peroxidase family	Inorganic ion transport and metabolism	16	18	10	16	17	22	8	7	YP_001267833
Pput 2525	Pyridoxal-5'-phosphate-dependent enzyme, beta subunit	Amino acid transport and metabolism	16	8	8	11	16	18	9	5	YP_001267844
Pput 2557	histidinol-phosphate phosphatase, putative	Carbohydrate transport and metabolism	6	6	9	4	6	9	9	9	YP_001267876
Pput 2566	Glutamate--putrescine ligase	Amino acid transport and metabolism	26	20	14	11	51	48	4	3	YP_001267885
Pput 2645	PpiC-type peptidyl-prolyl cis-trans isomerase	Post translational modification and protein turnover chaperones	59	38	36	34	62	62	29	23	YP_001267963
Pput 2652	proteinase inhibitor I11, ecotin	General function prediction	26	21	13	19	27	25	10	12	YP_001267970
Pput 2755	ABC transporter related	General function prediction	10	6	6	5	8	6	7	11	YP_001268072
Pput 2760	Amidase	Translation of ribosomal structure and biogenesis	24	15	9	17	29	25	17	16	YP_001268076
Pput 2762	Pyridoxal-5'-phosphate-dependent enzyme, beta subunit	Amino acid transport and metabolism	3	5	2	4	7	9	6	10	YP_001268078
Pput 2764	Saccharopine dehydrogenase	Amino acid transport and metabolism	9	3	32	50	20	20	53	51	YP_001268080
Pput 2767	malate--quinone oxidoreductase	General function prediction	8	6	10	11	13	12	9	8	YP_001268083
Pput 2778	Porphobilinogen synthase	Coenzyme transport and metabolism	73	38	28	20	73	85	38	30	YP_001268094
Pput 2786	cysteinyl-tRNA synthetase	Translation of ribosomal structure and biogenesis	31	23	17	22	28	36	22	31	YP_001268102
Pput 2787	glutaminyl-tRNA synthetase	Translation of ribosomal structure and biogenesis	25	26	20	30	59	54	34	31	YP_001268103
Pput 2788	peptidyl-prolyl cis-trans isomerase, cyclophilin type	Post translational modification and protein turnover chaperones	190	133	72	90	185	219	59	55	YP_001268104
Pput 2800	exodeoxyribonuclease III	Replication, recombination and repair	7	4	6	6	5	17	7	11	YP_001268116
Pput 2806	transcriptional regulator, XRE family	Transcription	4	2	4	7	5	7	6	5	YP_001268122
Pput 2820	NADH:flavin oxidoreductase/NADH oxidase	Energy production and conversion	10	13	9	10	13	12	11	11	YP_001268136
Pput 2822	FAD-dependent pyridine nucleotide-disulphide oxidoreductase	Energy production and conversion	12	13	13	16	22	14	7	8	YP_001268138
Pput 2960	hypothetical protein	none	19	13	12	12	11	43	17	5	YP_001268272
Pput 3165	protein of unknown function DUF28	Unknown Function	37	29	19	23	51	36	9	5	YP_001268477
Pput 3170	Trans-aconitate 2-methyltransferase	General function prediction	10	4	3	12	6	11	6	6	YP_001268482
Pput 3219	integration host factor, alpha subunit	Replication, recombination and repair	18	11	29	24	22	32	5	4	YP_001268529
Pput 3220	phenylalanyl-tRNA synthetase, beta subunit	Translation of ribosomal structure and biogenesis	57	44	58	59	88	77	75	80	YP_001268530									n	Cell Motility
Pput 3221	phenylalanyl-tRNA synthetase, alpha subunit	Translation of ribosomal structure and biogenesis	34	37	26	27	46	60	30	29	YP_001268531
Pput 3222	ribosomal protein L20	Translation of ribosomal structure and biogenesis	41	20	28	30	56	79	30	60	YP_001268532
Pput 3223	ribosomal protein L35	Translation of ribosomal structure and biogenesis	30	24	47	24	52	22	41	30	YP_001268533
Pput 3224	translation initiation factor IF-3	Translation of ribosomal structure and biogenesis	86	56	59	52	78	109	61	61	YP_001268534
Pput 3225	threonyl-tRNA synthetase	Translation of ribosomal structure and biogenesis	41	28	23	30	45	55	39	39	YP_001268535
Pput 3227	putative cold-shock DNA-binding domain protein	Transcription	221	133	134	102	222	346	82	123	YP_001268537
Pput 3236	Monosaccharide-transporting ATPase	Carbohydrate transport and metabolism	8	2	5	8	2	3	4	8	YP_001268546
Pput 3237	L-asparaginase, type II	Amino acid transport and metabolism	64	23	27	31	49	63	31	24	YP_001268547
Pput 3244	Sporulation domain protein	none	3	3	13	14	7	7	10	11	YP_001268554
Pput 3245	FAD dependent oxidoreductase	Amino acid transport and metabolism	23	8	11	6	20	30	6	9	YP_001268555
Pput 3252	protein of unknown function DUF480	Unknown Function	9	4	15	14	6	9	9	11	YP_001268562
Pput 3256	alkyl hydroperoxide reductase/ Thiol specific antioxidant/ Mal allergen	Post translational modification and protein turnover chaperones	38	38	24	27	43	40	16	19	YP_001268566
Pput 3263	6,7-dihydropteridine reductase	Energy production and conversion	26	26	7	9	42	40	7	7	YP_001268573
Pput 3299	hypothetical protein	none	17	8	18	19	19	28	4	8	YP_001268609
Pput 3315	protein of unknown function DUF461	Unknown Function	20	14	15	18	37	33	15	18	YP_001268625
Pput 3317	HesB/YadR/YfhF-family protein	Post translational modification and protein turnover chaperones	33	15	13	13	31	22	10	8	YP_001268627
Pput 3320	methionine synthase	Amino acid transport and metabolism	5	5	23	27	18	32	34	36	YP_001268630
Pput 3325	uncharacterised conserved protein UCP030820	Unknown Function	23	11	35	33	18	25	24	25	YP_001268635
Pput 3331	peptidase M14, carboxypeptidase A	Amino acid transport and metabolism	23	17	27	27	12	24	25	29	YP_001268641
Pput 3340	response regulator receiver protein	Transcription	14	11	4	3	13	14	5	5	YP_001268650
Pput 3414	hypothetical protein	none	6	7	2	2	7	3	2	4	YP_001268724
Pput 3431	aconitate hydratase 2	Energy production and conversion	367	272	336	339	284	330	456	406	YP_001268741
Pput 3434	2-methylisocitrate dehydratase, Fe/S-dependent	Energy production and conversion	29	16	34	42	9	22	29	61	YP_001268744
Pput 3436	methylisocitrate lyase	Carbohydrate transport and metabolism	39	19	21	27	19	22	12	18	YP_001268746
Pput 3439	hypothetical protein	none	4	5	7	4	12	13	8	18	YP_001268749
Pput 3442	adenylylsulfate reductase, thioredoxin dependent	Amino acid transport and metabolism	34	25	15	19	22	27	12	17	YP_001268752
Pput 3443	transcriptional regulator, LysR family	Transcription	5	5	9	6	8	14	8	11	YP_001268753
Pput 3446	phospho-2-dehydro-3-deoxyheptonate aldolase	Amino acid transport and metabolism	31	19	22	25	40	28	39	41	YP_001268756
Pput 3448	hypothetical protein	none	24	29	43	38	44	22	13	64	YP_001268758
Pput 3449	ErfK/YbiS/YcfS/YnhG family protein	Unknown Function	19	17	20	28	18	19	13	11	YP_001268759
Pput 3459	methyl-accepting chemotaxis sensory transducer	Cell Motility	9	10	28	29	27	12	21	33	YP_001268769
Pput 3465	PpiC-type peptidyl-prolyl cis-trans isomerase	Post translational modification and protein turnover chaperones	25	30	54	44	50	55	71	142	YP_001268775
Pput 3466	histone family protein DNA-binding protein	Replication, recombination and repair	175	151	136	102	158	208	87	84	YP_001268776
Pput 3467	ATP-dependent protease La	Post translational modification and protein turnover chaperones	90	56	71	60	112	130	53	81	YP_001268777
Pput 3468	ATP-dependent Clp protease, ATP-binding subunit ClpX	Post translational modification and protein turnover chaperones	194	114	97	100	246	268	140	138	YP_001268778
Pput 3469	ATP-dependent Clp protease, proteolytic subunit ClpP	Post translational modification and protein turnover chaperones	41	26	14	13	29	33	11	18	YP_001268779
Pput 3470	trigger factor	Post translational modification and protein turnover chaperones	681	605	347	353	800	961	337	338	YP_001268780
Pput 3472	Methylenetetrahydrofolate dehydrogenase (NADP(+))	Coenzyme transport and metabolism	28	31	24	24	47	51	26	23	YP_001268782
Pput 3489	methyl-accepting chemotaxis sensory transducer	Cell Motility	4	2	14	7	12	8	26	41	YP_001268799
Pput 3519	transcriptional regulator, TraR/DksA family	Signal transduction mechanisms	7	2	2	2	7	10	15	15	YP_001268829
Pput 3521	Enoyl-CoA hydratase/isomerase	Lipid transport and metabolism	28	18	12	10	27	34	5	7	YP_001268831
Pput 3524	short-chain dehydrogenase/reductase SDR	Lipid transport and metabolism	17	8	2	4	12	12	2	7	YP_001268834
Pput 3550	UspA domain protein	none	216	158	84	101	131	166	25	27	YP_001268859
Pput 3555	ProQ activator of osmoprotectant transporter ProP	Signal transduction mechanisms	10	4	15	12	18	24	14	17	YP_001268864
Pput 3557	aminotransferase class-III	Coenzyme transport and metabolism	8	3	15	14	17	16	11	9	YP_001268866
Pput 3574	transaldolase	Carbohydrate transport and metabolism	10	9	22	27	23	30	17	15	YP_001268882
Pput 3579	VacJ family lipoprotein	Cell wall membrane and envelope biogenesis	7	6	28	27	29	12	33	49	YP_001268887
Pput 3581	hypothetical protein	none	14	10	33	23	13	20	6	22	YP_001268889
Pput 3586	lipoprotein releasing system, transmembrane protein, LolC/E family	Cell wall membrane and envelope biogenesis	6	5	4	3	5	5	9	7	YP_001268894
Pput 3587	lipoprotein releasing system, ATP-binding protein	Defense mechanisms	10	11	21	25	16	23	21	22	YP_001268895
Pput 3590	glycerophosphoryl diester phosphodiesterase	Energy production and conversion	13	12	24	16	12	16	11	19	YP_001268898
Pput 3591	pyridine nucleotide-disulphide oxidoreductase dimerisation region	Energy production and conversion	8	7	25	18	12	17	25	39	YP_001268899
Pput 3593	glyceraldehyde-3-phosphate dehydrogenase, type I	Carbohydrate transport and metabolism	433	270	193	175	451	560	254	265	YP_001268901
Pput 3594	transcription-repair coupling factor	Transcription	6	6	6	2	13	10	13	17	YP_001268902
Pput 3596	Non-specific serine/threonine protein kinase	Transcription	4	2	2	3	3	5	7	5	YP_001268904
Pput 3597	glycoside hydrolase, family 3 domain protein	Carbohydrate transport and metabolism	8	5	7	12	12	23	10	17	YP_001268905
Pput 3602	hypothetical protein	none	8	7	6	8	5	4	3	3	YP_001268910
Pput 3603	DNA topoisomerase I	Replication, recombination and repair	41	17	38	38	41	65	47	54	YP_001268911
Pput 3605	acetyl-CoA C-acyltransferase FadA	Lipid transport and metabolism	44	20	16	17	58	36	19	27	YP_001268913
Pput 3606	fatty oxidation complex, alpha subunit FadB	Lipid transport and metabolism	52	25	36	39	66	61	29	33	YP_001268914
Pput 3608	UspA domain protein	Signal transduction mechanisms	162	138	40	37	199	273	12	15	YP_001268916
Pput 3609	ABC transporter related	General function prediction	16	20	13	18	42	28	27	19	YP_001268917
Pput 3628	methyl-accepting chemotaxis sensory transducer	Cell Motility	4	3	17	17	13	7	26	46	YP_001268936
Pput 3641	D-alanyl-D-alanine carboxypeptidase/D-alanyl-D-alanine-endopeptidase	Cell wall membrane and envelope biogenesis	21	13	21	22	26	29	45	40	YP_001268949
Pput 3644	ribosome modulation factor	Translation of ribosomal structure and biogenesis	19	14	18	17	44	53	9	12	YP_001268952
Pput 3651	OmpF family protein	Cell wall membrane and envelope biogenesis	110	92	308	328	130	148	178	385	YP_001268959
Pput 3658	phosphoenolpyruvate synthase	Carbohydrate transport and metabolism	58	24	116	87	67	114	100	94	YP_001268966
Pput 3659	protein of unknown function DUF299	Unknown Function	3	4	3	5	4	5	6	7	YP_001268967
Pput 3660	NAD-glutamate dehydrogenase	Amino acid transport and metabolism	41	40	22	23	70	64	14	18	YP_001268968
Pput 3718	SMC domain protein	Replication, recombination and repair	13	8	14	12	26	31	17	19	YP_001269026
Pput 3725	aminopeptidase N	Amino acid transport and metabolism	28	6	40	30	31	32	58	73	YP_001269033
Pput 3759	short-chain dehydrogenase/reductase SDR	Lipid transport and metabolism	7	4	2	4	6	9	5	5	YP_001269067
Pput 3761	amidophosphoribosyltransferase	Nucleotide transport and metabolism	49	38	29	22	65	63	30	35	YP_001269069
Pput 3764	FolC bifunctional protein	Coenzyme transport and metabolism	3	7	9	7	8	7	3	9	YP_001269072
Pput 3765	acetyl-CoA carboxylase, carboxyl transferase, beta subunit	Lipid transport and metabolism	26	13	19	12	34	27	22	39	YP_001269073
Pput 3766	Phosphoribosylanthranilate isomerase	Amino acid transport and metabolism	16	9	5	8	15	17	10	20	YP_001269074
Pput 3769	Aspartate-semialdehyde dehydrogenase	Amino acid transport and metabolism	5	10	10	6	6	15	12	13	YP_001269077
Pput 3770	aspartate-semialdehyde dehydrogenase	Amino acid transport and metabolism	18	19	84	84	29	43	73	77	YP_001269078
Pput 3771	3-isopropylmalate dehydrogenase	Energy production and conversion	7	8	59	45	12	19	49	61	YP_001269079
Pput 3773	3-isopropylmalate dehydratase, small subunit	Amino acid transport and metabolism	16	3	58	58	9	18	48	49	YP_001269081
Pput 3774	3-isopropylmalate dehydratase, large subunit	Amino acid transport and metabolism	31	15	115	95	17	21	94	113	YP_001269082
Pput 3777	heat shock protein Hsp20	Post translational modification and protein turnover chaperones	15	18	23	21	26	22	82	89	YP_001269085
Pput 3783	glutamyl-tRNA synthetase	Translation of ribosomal structure and biogenesis	19	12	21	27	30	33	27	39	YP_001269091
Pput 3787	Aspartate transaminase	Amino acid transport and metabolism	19	8	37	36	20	36	57	52	YP_001269095
Pput 3789	protein of unknown function DUF1285	Unknown Function	4	2	9	7	5	4	9	5	YP_001269097
Pput 3798	Beta-ketoacyl synthase-like protein	Lipid transport and metabolism	10	10	22	18	13	15	22	24	YP_001269106
Pput 3799	acyl carrier protein	Lipid transport and metabolism	45	43	47	43	36	51	58	72	YP_001269107
Pput 3800	3-oxoacyl-(acyl-carrier-protein) reductase	Lipid transport and metabolism	85	35	54	34	85	80	35	62	YP_001269108
Pput 3801	malonyl CoA-acyl carrier protein transacylase	Lipid transport and metabolism	25	24	25	20	32	32	20	36	YP_001269109
Pput 3803	ribosomal protein L32	Translation of ribosomal structure and biogenesis	38	14	25	17	55	47	16	17	YP_001269111
Pput 3804	protein of unknown function DUF177	General function prediction	4	4	2	5	8	11	7	7	YP_001269112
Pput 3809	ribonuclease, Rne/Rng family	Translation of ribosomal structure and biogenesis	148	108	100	125	207	281	149	200	YP_001269117
Pput 3813	protein of unknown function DUF343	Unknown Function	21	15	28	23	20	26	15	15	YP_001269121
Pput 3839	protein of unknown function DUF815	General function prediction	6	5	4	5	7	10	8	5	YP_001269147
Pput 3841	Glutathione peroxidase	Post translational modification and protein turnover chaperones	2	6	12	10	6	6	16	12	YP_001269149
Pput 3843	aminotransferase, class I and II	Amino acid transport and metabolism	21	13	15	11	35	33	15	20	YP_001269151
Pput 3844	HtpX domain protein	Post translational modification and protein turnover chaperones	6	2	5	7	9	8	4	2	YP_001269152
Pput 3847	DEAD/DEAH box helicase domain protein	Translation of ribosomal structure and biogenesis	92	62	72	73	101	124	112	116	YP_001269155
Pput 3849	phospho-2-dehydro-3-deoxyheptonate aldolase	Amino acid transport and metabolism	3	4	12	11	11	5	17	12	YP_001269157
Pput 3855	OsmC family protein	Post translational modification and protein turnover chaperones	60	27	81	69	43	52	64	67	YP_001269163
Pput 3856	Elongation factor P-like protein	Translation of ribosomal structure and biogenesis	118	67	73	51	97	183	48	46	YP_001269164
Pput 3865	Enoyl-CoA hydratase/isomerase	Lipid transport and metabolism	9	4	11	10	6	18	9	13	YP_001269173
Pput 3868	glutamine amidotransferase class-I	Nucleotide transport and metabolism	5	6	3	2	11	2	5	6	YP_001269176
Pput 3878	hypothetical protein	Unknown Function	8	7	4	6	9	12	8	6	YP_001269186
Pput 3880	Chorismate synthase	Amino acid transport and metabolism	30	26	18	13	44	65	19	10	YP_001269188
Pput 3885	isochorismatase hydrolase	Secondary metabolites biosynthesis, transport and catabolism	24	8	14	25	25	36	19	15	YP_001269193
Pput 3888	GTP cyclohydrolase I	Coenzyme transport and metabolism	29	13	10	16	42	31	22	22	YP_001269196
Pput 3896	orotidine 5'-phosphate decarboxylase	Nucleotide transport and metabolism	30	21	23	26	20	38	30	30	YP_001269204
Pput 3901	transferase hexapeptide repeat containing protein	General function prediction	14	5	16	13	7	8	14	28	YP_001269209
Pput 3904	lipopolysaccharide biosynthesis protein	Cell wall membrane and envelope biogenesis	14	12	31	26	16	15	32	67	YP_001269212
Pput 3905	polysaccharide export protein	Cell wall membrane and envelope biogenesis	6	10	37	35	24	12	57	64	YP_001269213
Pput 3907	UDP-glucose 4-epimerase	Cell wall membrane and envelope biogenesis	5	3	8	10	12	14	17	14	YP_001269215
Pput 3908	2-dehydro-3-deoxyphosphooctonate aldolase	Cell wall membrane and envelope biogenesis	45	43	16	25	69	45	25	31	YP_001269216
Pput 3909	3-deoxy-D-manno-octulosonate cytidylyltransferase	Cell wall membrane and envelope biogenesis	17	16	9	7	23	30	18	21	YP_001269217
Pput 3921	Beta-ketoacyl synthase-like protein	Energy production and conversion	27	19	29	30	45	32	70	80	YP_001269229
Pput 3926	glycosyl transferase, family 2	General function prediction	10	8	8	12	12	18	16	32	YP_001269234
Pput 3930	WxcM domain protein, C-terminal domain protein	General function prediction	4	3	4	8	9	11	7	9	YP_001269238
Pput 3933	glucose-1-phosphate thymidylyltransferase	Cell wall membrane and envelope biogenesis	20	11	21	21	26	28	15	25	YP_001269241
Pput 3934	dTDP-4-dehydrorhamnose reductase	Cell wall membrane and envelope biogenesis	5	7	6	2	4	7	8	5	YP_001269242
Pput 3935	dTDP-glucose 4,6-dehydratase	Cell wall membrane and envelope biogenesis	12	8	9	8	17	11	30	27	YP_001269243
Pput 3941	integration host factor, beta subunit	Replication, recombination and repair	7	4	5	11	9	16	8	10	YP_001269249
Pput 3942	ribosomal protein S1	Translation of ribosomal structure and biogenesis	728	606	317	311	820	1020	390	397	YP_001269250
Pput 3943	cytidylate kinase	Nucleotide transport and metabolism	33	29	28	20	28	26	39	33	YP_001269251
Pput 3944	3-phosphoshikimate 1-carboxyvinyltransferase	Amino acid transport and metabolism	52	33	47	27	62	51	57	58	YP_001269252
Pput 3945	chorismate mutase	Amino acid transport and metabolism	20	11	24	27	24	48	18	17	YP_001269253
Pput 3946	phosphoserine aminotransferase	Amino acid transport and metabolism	28	28	30	31	44	48	39	43	YP_001269254
Pput 3947	DNA gyrase, A subunit	Replication, recombination and repair	61	36	51	42	93	78	39	39	YP_001269255
Pput 3949	ubiquinone biosynthesis O-methyltransferase	Coenzyme transport and metabolism	26	27	17	10	34	37	32	49	YP_001269257
Pput 3950	phosphoglycolate phosphatase	General function prediction	16	11	11	8	22	29	8	9	YP_001269258
Pput 3951	short-chain dehydrogenase/reductase SDR	Lipid transport and metabolism	10	4	10	5	12	10	5	5	YP_001269259
Pput 3956	Rhodanese domain protein	General function prediction	19	17	14	11	37	34	10	15	YP_001269264
Pput 3957	BolA family protein	Signal transduction mechanisms	11	7	6	11	17	17	5	6	YP_001269265
Pput 3958	hypothetical protein	Unknown Function	24	36	25	27	50	51	16	21	YP_001269266
Pput 3962	protein of unknown function DUF344	Unknown Function	2	4	4	3	7	3	4	8	YP_001269270
Pput 3985	septum site-determining protein MinC	Cell cycle control, cell division and chromosome partitioning	18	18	14	19	23	19	18	22	YP_001269293
Pput 3986	septum site-determining protein MinD	Cell cycle control, cell division and chromosome partitioning	126	88	50	38	127	140	43	47	YP_001269294
Pput 3987	cell division topological specificity factor MinE	Cell cycle control, cell division and chromosome partitioning	6	9	14	10	17	9	8	11	YP_001269295
Pput 3989	Aspartyl aminopeptidase	Amino acid transport and metabolism	13	6	11	18	18	20	16	15	YP_001269297
Pput 3993	ABC-type Fe3+ transport system periplasmic component-like protein	Inorganic ion transport and metabolism	11	7	30	30	9	11	8	10	YP_001269301
Pput 3999	Quinone oxidoreductase putative, PIG3	Energy production and conversion	9	3	13	9	12	12	17	16	YP_001269307
Pput 4000	carboxyl-terminal protease	Cell wall membrane and envelope biogenesis	39	41	54	49	65	69	37	38	YP_001269308
Pput 4005	peptidylprolyl isomerase, FKBP-type	Post translational modification and protein turnover chaperones	35	45	52	63	55	82	44	73	YP_001269313
Pput 4018	putative exonuclease, RdgC	Replication, recombination and repair	9	3	17	15	14	14	17	11	YP_001269326
Pput 4047	cob(I)alamin adenosyltransferase	Coenzyme transport and metabolism	19	15	14	14	34	37	10	17	YP_001269355
Pput 4052	hypothetical protein	Unknown Function	3	10	29	18	13	13	32	25	YP_001269360
Pput 4053	phosphoribosylformylglycinamidine cyclo-ligase	Nucleotide transport and metabolism	128	121	84	75	149	136	104	99	YP_001269361
Pput 4054	phosphoribosylglycinamide formyltransferase	Nucleotide transport and metabolism	20	13	7	7	13	19	5	8	YP_001269362
Pput 4055	hypothetical protein	none	21	6	19	15	28	43	21	22	YP_001269363
Pput 4060	hypothetical protein	Unknown Function	31	25	24	23	31	51	29	25	YP_001269368
Pput 4062	(p)ppGpp synthetase I, SpoT/RelA	Transcription	24	10	10	9	24	22	8	18	YP_001269370
Pput 4069	hypothetical protein	none	9	8	7	12	20	14	11	9	YP_001269377
Pput 4071	alkyl hydroperoxide reductase/ Thiol specific antioxidant/ Mal allergen	Energy production and conversion	2	3	6	3	4	6	2	9	YP_001269379
Pput 4072	arsenate reductase	Inorganic ion transport and metabolism	17	10	12	17	14	16	4	6	YP_001269380
Pput 4076	PP-loop domain protein	Cell cycle control, cell division and chromosome partitioning	6	11	6	5	23	23	6	4	YP_001269384
Pput 4079	oxidoreductase FAD/NAD(P)-binding domain protein	Energy production and conversion	35	30	50	43	29	34	69	68	YP_001269387
Pput 4084	hypothetical protein	none	4	2	5	6	13	8	5	10	YP_001269392
Pput 4088	recA protein	Replication, recombination and repair	43	31	52	40	90	60	40	65	YP_001269396
Pput 4136	single-strand binding protein	Replication, recombination and repair	16	3	17	12	16	30	12	10	YP_001269444
Pput 4152	DNA mismatch repair protein MutS	Replication, recombination and repair	18	16	13	10	22	25	26	25	YP_001269460
Pput 4154	RNA polymerase, sigma 70 subunit, RpoD family	Transcription	13	12	19	20	14	14	10	11	YP_001269462
Pput 4156	protein-L-isoaspartate O-methyltransferase	Post translational modification and protein turnover chaperones	3	5	9	8	5	9	12	6	YP_001269464
Pput 4157	stationary-phase survival protein SurE	General function prediction	19	2	12	13	8	16	18	12	YP_001269465
Pput 4161	Alcohol dehydrogenase class III/S-(hydroxymethyl)glutathione dehydrogenase	Energy production and conversion	20	7	13	14	29	35	10	14	YP_001269469
Pput 4165	Phosphopyruvate hydratase	Carbohydrate transport and metabolism	451	314	242	217	444	509	239	246	YP_001269473
Pput 4167	CTP synthase	Nucleotide transport and metabolism	102	73	71	41	136	147	59	58	YP_001269475
Pput 4170	acetyl-CoA carboxylase, carboxyl transferase, alpha subunit	Lipid transport and metabolism	49	47	58	52	77	92	69	107	YP_001269478
Pput 4176	UDP-3-O-(3-hydroxymyristoyl) glucosamine N-acyltransferase	Cell wall membrane and envelope biogenesis	6	4	4	6	8	14	6	12	YP_001269484
Pput 4177	outer membrane chaperone Skp (OmpH)	Cell wall membrane and envelope biogenesis	38	25	36	35	52	73	45	41	YP_001269485
Pput 4178	surface antigen (D15)	Cell wall membrane and envelope biogenesis	19	11	38	38	27	24	49	68	YP_001269486
Pput 4183	ribosome recycling factor	Translation of ribosomal structure and biogenesis	95	44	67	57	78	111	61	64	YP_001269491
Pput 4184	uridylate kinase	Nucleotide transport and metabolism	19	9	9	22	20	10	12	24	YP_001269492
Pput 4185	translation elongation factor Ts	Translation of ribosomal structure and biogenesis	521	376	234	212	479	674	217	220	YP_001269493
Pput 4186	ribosomal protein S2	Translation of ribosomal structure and biogenesis	362	300	228	208	449	606	249	319	YP_001269494
Pput 4187	methionine aminopeptidase, type I	Translation of ribosomal structure and biogenesis	43	29	17	25	49	57	14	19	YP_001269495
Pput 4189	aminotransferase, class I and II	Amino acid transport and metabolism	11	9	18	19	19	24	26	26	YP_001269497
Pput 4194	Tetrahydrodipicolinate N-succinyltransferase-like protein	Amino acid transport and metabolism	41	25	32	38	70	89	27	30	YP_001269502
Pput 4199	succinyl-diaminopimelate desuccinylase	Amino acid transport and metabolism	9	4	7	9	10	13	16	20	YP_001269507
Pput 4204	hypothetical protein	Unknown Function	7	5	12	14	11	6	19	13	YP_001269512
Pput 4205	hypothetical protein	none	5	10	10	8	17	27	18	12	YP_001269513
Pput 4209	protein of unknown function DUF548	none	12	12	7	7	9	10	9	7	YP_001269517
Pput 4216	Nucleoside-triphosphate--adenylate kinase	Nucleotide transport and metabolism	170	139	84	80	153	212	65	58	YP_001269524
Pput 4217	Phosphoenolpyruvate carboxylase	Energy production and conversion	21	10	14	14	18	29	12	28	YP_001269525
Pput 4226	lysyl-tRNA synthetase	Translation of ribosomal structure and biogenesis	21	20	35	30	40	31	32	36	YP_001269534
Pput 4227	peptide chain release factor 2	Translation of ribosomal structure and biogenesis	16	11	11	16	26	30	13	17	YP_001269535
Pput 4234	methyl-accepting chemotaxis sensory transducer	Cell Motility	6	4	18	20	2	6	16	26	YP_001269542
Pput 4235	protein of unknown function DUF533	Unknown Function	26	17	56	53	40	68	22	22	YP_001269543
Pput 4240	aldehyde dehydrogenase	Energy production and conversion	10	3	39	27	7	6	8	8	YP_001269548
Pput 4250	threonine synthase	Amino acid transport and metabolism	39	23	70	59	30	46	75	63	YP_001269558
Pput 4251	Homoserine dehydrogenase	Amino acid transport and metabolism	34	30	60	49	41	62	55	63	YP_001269559
Pput 4252	Protein-disulfide isomerase-like protein	Post translational modification and protein turnover chaperones	6	5	10	12	12	15	5	7	YP_001269560
Pput 4256	ribosomal protein L19	Translation of ribosomal structure and biogenesis	122	64	112	123	153	237	90	118	YP_001269564
Pput 4259	ribosomal protein S16	Translation of ribosomal structure and biogenesis	40	35	60	41	68	53	53	56	YP_001269567
Pput 4260	signal recognition particle protein	Intracellular trafficking, secretion and vesicular transport	47	48	49	47	93	86	42	51	YP_001269568
Pput 4264	phosphoribosylglycinamide formyltransferase 2	Nucleotide transport and metabolism	39	20	28	25	55	55	24	28	YP_001269572
Pput 4277	Pyrrolo-quinoline quinone	Carbohydrate transport and metabolism	27	25	18	20	75	36	9	16	YP_001269585
Pput 4278	ATP-dependent protease La	Post translational modification and protein turnover chaperones	19	18	14	14	34	39	24	16	YP_001269586
Pput 4285	pyridoxal phosphate biosynthetic protein PdxJ	Coenzyme transport and metabolism	15	12	13	12	27	25	9	11	YP_001269593
Pput 4287	GTP-binding protein Era	General function prediction	14	19	14	17	23	14	19	17	YP_001269595
Pput 4289	signal peptidase I	Intracellular trafficking, secretion and vesicular transport	4	6	23	17	15	10	17	24	YP_001269597
Pput 4290	GTP-binding protein LepA	Cell wall membrane and envelope biogenesis	22	14	15	17	24	28	20	22	YP_001269598
Pput 4291	protease Do	Post translational modification and protein turnover chaperones	29	26	34	40	56	34	23	23	YP_001269599
Pput 4292	sigma E regulatory protein, MucB/RseB	Signal transduction mechanisms	6	3	7	12	8	6	9	11	YP_001269600
Pput 4293	anti sigma-E protein, RseA	Signal transduction mechanisms	3	3	5	4	8	8	4	6	YP_001269601
Pput 4294	RNA polymerase, sigma-24 subunit, ECF subfamily	Transcription	9	2	5	7	6	7	5	6	YP_001269602
Pput 4298	glycine cleavage T protein (aminomethyl transferase)	General function prediction	3	5	10	5	14	10	10	9	YP_001269606
Pput 4320	glycoside hydrolase, family 3 domain protein	Carbohydrate transport and metabolism	3	8	8	12	4	13	15	17	YP_001269627
Pput 4337	efflux transporter, RND family, MFP subunit	Cell wall membrane and envelope biogenesis	38	25	49	63	81	67	81	84	YP_001269644
Pput 4338	transporter, hydrophobe/amphiphile efflux-1 (HAE1) family	Defense mechanisms	13	10	20	14	15	13	23	35	YP_001269645
Pput 4339	RND efflux system, outer membrane lipoprotein, NodT family	Cell wall membrane and envelope biogenesis	6	5	19	20	13	3	24	40	YP_001269646
Pput 4348	beta-ketoadipate pathway transcriptional regulator, PcaR/PcaU/PobR family	Transcription	4	2	6	6	3	8	5	12	YP_001269655
Pput 4350	phosphate transporter	Inorganic ion transport and metabolism	7	5	7	9	8	11	11	23	YP_001269657
Pput 4351	protein of unknown function DUF853, NPT hydrolase putative	General function prediction	4	6	13	23	6	4	8	8	YP_001269658
Pput 4352	methyl-accepting chemotaxis sensory transducer	Cell Motility	6	2	18	21	14	5	20	55	YP_001269659
Pput 4357	hypothetical protein	none	75	51	48	42	85	137	24	35	YP_001269664
Pput 4362	pyruvate kinase	Carbohydrate transport and metabolism	215	155	97	91	235	266	80	114	YP_001269669
Pput 4363	chaperonin GroEL	Post translational modification and protein turnover chaperones	1875	1444	1165	1101	2128	2668	1235	1322	YP_001269670
Pput 4364	chaperonin Cpn10	Post translational modification and protein turnover chaperones	129	60	80	72	126	136	80	74	YP_001269671
Pput 4366	pyridoxamine 5'-phosphate oxidase-related, FMN-binding	Inorganic ion transport and metabolism	6	2	12	10	10	10	7	5	YP_001269673
Pput 4372	protein of unknown function DUF520	Unknown Function	34	21	19	20	38	67	24	21	YP_001269679
Pput 4376	mutator MutT protein	Coenzyme transport and metabolism	12	22	3	2	17	13	6	12	YP_001269683
Pput 4377	Glutathione S-transferase, N-terminal domain	Post translational modification and protein turnover chaperones	5	7	6	7	8	9	6	5	YP_001269684
Pput 4378	arginine biosynthesis bifunctional protein ArgJ	Amino acid transport and metabolism	23	21	31	31	31	26	34	41	YP_001269685
Pput 4379	preprotein translocase, SecA subunit	Intracellular trafficking, secretion and vesicular transport	89	57	50	39	104	120	84	115	YP_001269686
Pput 4381	UDP-3-0-acyl N-acetylglucosamine deacetylase	Cell wall membrane and envelope biogenesis	76	52	51	48	86	83	41	51	YP_001269688
Pput 4382	cell division protein FtsZ	Cell cycle control, cell division and chromosome partitioning	115	95	125	112	180	169	65	80	YP_001269689
Pput 4383	cell division protein FtsA	Cell cycle control, cell division and chromosome partitioning	68	55	70	51	84	89	53	53	YP_001269690
Pput 4385	D-alanine--D-alanine ligase	Cell wall membrane and envelope biogenesis	38	33	21	25	56	49	21	21	YP_001269692
Pput 4386	UDP-N-acetylmuramate--alanine ligase	Cell wall membrane and envelope biogenesis	7	11	12	14	20	13	16	14	YP_001269693
Pput 4387	UDP-N-acetylglucosamine--N-acetylmuramyl- (pentapeptide) pyrophosphoryl-undecaprenol N-acetylglucosamine transferase	Cell wall membrane and envelope biogenesis	15	12	16	15	19	10	11	16	YP_001269694
Pput 4391	UDP-N-acetylmuramoylalanyl-D-glutamyl-2, 6-diaminopimelate--D-alanyl-D-alanyl ligase	Cell wall membrane and envelope biogenesis	26	21	35	26	28	36	27	26	YP_001269698
Pput 4392	UDP-N-acetylmuramyl-tripeptide synthetase	Cell wall membrane and envelope biogenesis	8	5	15	10	14	12	8	12	YP_001269699
Pput 4393	Peptidoglycan glycosyltransferase	Cell wall membrane and envelope biogenesis	4	4	22	18	11	8	30	28	YP_001269700
Pput 4395	S-adenosyl-methyltransferase MraW	Cell wall membrane and envelope biogenesis	23	17	12	12	18	22	10	10	YP_001269702
Pput 4399	LppC family lipoprotein	General function prediction	24	17	94	76	42	16	93	116	YP_001269705
Pput 4401	phosphoheptose isomerase	Carbohydrate transport and metabolism	7	5	6	11	9	19	16	12	YP_001269707
Pput 4402	transport-associated	General function prediction	14	6	21	27	14	15	22	33	YP_001269708
Pput 4403	Stringent starvation protein B	General function prediction	9	17	18	12	23	14	13	12	YP_001269709
Pput 4405	Cytochrome c1-like protein	Energy production and conversion	20	14	27	26	11	21	14	15	YP_001269711
Pput 4407	ubiquinol-cytochrome c reductase, iron-sulfur subunit	Energy production and conversion	31	20	41	37	21	34	28	21	YP_001269713
Pput 4408	ribosomal protein S9	Translation of ribosomal structure and biogenesis	47	54	41	39	52	93	34	59	YP_001269714
Pput 4409	ribosomal protein L13	Translation of ribosomal structure and biogenesis	207	168	104	113	191	312	107	82	YP_001269715									m	Cell wall membrane and envelope biogenesis
Pput 4412	AFG1-family ATPase	General function prediction	17	12	20	19	20	39	23	28	YP_001269718
Pput 4413	tryptophanyl-tRNA synthetase	Translation of ribosomal structure and biogenesis	27	14	16	14	28	36	19	23	YP_001269719
Pput 4415	protein of unknown function DUF1043	Unknown Function	30	18	20	37	51	42	32	46	YP_001269721
Pput 4421	sulfate adenylyltransferase, large subunit	Inorganic ion transport and metabolism	13	6	67	67	29	17	101	136	YP_001269725
Pput 4422	sulfate adenylyltransferase, small subunit	Amino acid transport and metabolism	11	5	33	33	17	15	22	30	YP_001269726
Pput 4428	extracellular solute-binding protein, family 3	Amino acid transport and metabolism	38	10	55	42	22	31	27	30	YP_001269732
Pput 4430	DEAD/DEAH box helicase domain protein	Translation of ribosomal structure and biogenesis	14	4	8	9	15	21	18	19	YP_001269734
Pput 4431	molybdopterin biosynthesis MoaE protein	Coenzyme transport and metabolism	6	4	6	4	5	6	3	5	YP_001269735
Pput 4433	molybdenum cofactor biosynthesis protein C	Coenzyme transport and metabolism	7	5	5	6	5	12	3	3	YP_001269737
Pput 4434	PhoH family protein	Signal transduction mechanisms	16	13	52	54	32	28	16	15	YP_001269738
Pput 4436	protein of unknown function DUF328	Unknown Function	13	6	16	13	14	16	6	9	YP_001269740
Pput 4462	D-isomer specific 2-hydroxyacid dehydrogenase, NAD-binding	Energy production and conversion	27	19	26	26	48	36	17	17	YP_001269766
Pput 4471	hypothetical protein	none	27	13	38	41	27	41	48	57	YP_001269775
Pput 4493	short-chain dehydrogenase/reductase SDR	Lipid transport and metabolism	16	9	14	18	10	12	23	17	YP_001269797
Pput 4494	protein of unknown function DUF1244	Unknown Function	8	7	8	9	9	18	4	8	YP_001269798
Pput 4495	HopJ type III effector protein	none	26	17	26	23	28	35	28	26	YP_001269799
Pput 4497	Trans-2-enoyl-CoA reductase (NAD(+))	Unknown Function	128	80	80	79	129	131	65	87	YP_001269801
Pput 4498	acetyl-CoA acetyltransferase	Lipid transport and metabolism	35	34	4	6	16	14	4	7	YP_001269802
Pput 4520	methyl-accepting chemotaxis sensory transducer	Cell Motility	8	7	6	4	10	6	7	28	YP_001269824
Pput 4542	ketol-acid reductoisomerase	Amino acid transport and metabolism	168	112	177	174	195	210	208	253	YP_001269846
Pput 4543	acetolactate synthase, small subunit	Amino acid transport and metabolism	9	5	20	26	21	19	33	21	YP_001269847
Pput 4544	acetolactate synthase, large subunit, biosynthetic type	Amino acid transport and metabolism	40	23	50	48	69	62	64	71	YP_001269848
Pput 4546	hypothetical protein	Coenzyme transport and metabolism	3	8	24	19	20	13	23	34	YP_001269850
Pput 4547	penicillin-binding protein 1B	Cell wall membrane and envelope biogenesis	10	4	8	7	3	4	10	14	YP_001269851
Pput 4548	hypothetical protein	Unknown Function	21	19	30	33	48	28	37	51	YP_001269852
Pput 4557	transcriptional regulator, TraR/DksA family	Signal transduction mechanisms	28	12	17	15	52	51	22	19	YP_001269861
Pput 4561	putative two component, sigma54 specific, transcriptional regulator, Fis family	Signal transduction mechanisms	18	23	45	44	39	49	37	32	YP_001269865
Pput 4564	3-methyl-2-oxobutanoate hydroxymethyltransferase	Coenzyme transport and metabolism	12	8	8	6	12	10	10	9	YP_001269868
Pput 4565	pantoate--beta-alanine ligase	Coenzyme transport and metabolism	9	8	10	5	21	11	9	9	YP_001269869
Pput 4573	Polyribonucleotide nucleotidyltransferase	Translation of ribosomal structure and biogenesis	178	157	162	147	224	295	156	164	YP_001269877
Pput 4574	ribosomal protein S15	Translation of ribosomal structure and biogenesis	60	35	41	45	46	72	68	55	YP_001269878
Pput 4575	tRNA pseudouridine synthase B	Translation of ribosomal structure and biogenesis	18	11	12	10	31	26	17	22	YP_001269879
Pput 4576	ribosome-binding factor A	Translation of ribosomal structure and biogenesis	6	6	13	13	19	18	14	18	YP_001269880
Pput 4577	translation initiation factor IF-2	Translation of ribosomal structure and biogenesis	284	173	163	146	347	363	207	236	YP_001269881
Pput 4578	NusA antitermination factor	Transcription	128	131	153	96	190	198	122	152	YP_001269882
Pput 4581	Triose-phosphate isomerase	Carbohydrate transport and metabolism	34	6	36	27	24	39	25	26	YP_001269885
Pput 4582	phosphoglucosamine mutase	Carbohydrate transport and metabolism	13	12	17	13	29	40	21	23	YP_001269886
Pput 4583	dihydropteroate synthase	Coenzyme transport and metabolism	5	5	6	4	14	18	7	9	YP_001269887
Pput 4584	ATP-dependent metalloprotease FtsH	Post translational modification and protein turnover chaperones	82	54	72	74	147	168	108	115	YP_001269888
Pput 4586	protein of unknown function UPF0044	Translation of ribosomal structure and biogenesis	35	21	7	7	27	34	7	11	YP_001269890
Pput 4588	transcription elongation factor GreA	Transcription	11	6	31	20	13	23	22	19	YP_001269892
Pput 4589	carbamoyl-phosphate synthase, large subunit	Amino acid transport and metabolism	76	58	134	130	111	153	155	158	YP_001269893
Pput 4590	carbamoyl-phosphate synthase, small subunit	Amino acid transport and metabolism	30	14	45	42	33	43	37	42	YP_001269894
Pput 4591	Dihydrodipicolinate reductase	Amino acid transport and metabolism	43	48	66	37	82	79	32	41	YP_001269895
Pput 4592	chaperone protein DnaJ	Post translational modification and protein turnover chaperones	37	26	43	37	48	49	47	51	YP_001269896
Pput 4593	chaperone protein DnaK	Post translational modification and protein turnover chaperones	707	536	476	381	848	974	376	412	YP_001269897
Pput 4594	GrpE protein	Post translational modification and protein turnover chaperones	89	58	52	57	91	89	46	45	YP_001269898
Pput 4596	ferric uptake regulator, Fur family	Inorganic ion transport and metabolism	29	14	20	18	28	33	10	15	YP_001269900
Pput 4597	SmpA/OmlA domain protein	Translation of ribosomal structure and biogenesis	10	3	16	17	10	4	20	31	YP_001269901
Pput 4598	cyclase/dehydrase	Lipid transport and metabolism	7	4	4	4	14	10	4	7	YP_001269902
Pput 4602	FMN-dependent alpha-hydroxy acid dehydrogenase	Energy production and conversion	10	3	92	97	11	6	99	133	YP_001269906
Pput 4603	D-lactate dehydrogenase (cytochrome)	Energy production and conversion	7	9	82	70	14	10	142	193	YP_001269907
Pput 4641	DEAD/DEAH box helicase domain protein	Translation of ribosomal structure and biogenesis	8	6	7	10	8	15	18	23	YP_001269945
Pput 4645	putative periplasmic ligand-binding sensor protein	Unknown Function	21	12	14	14	42	44	10	12	YP_001269949
Pput 4655	AMP nucleosidase	Nucleotide transport and metabolism	3	3	17	18	7	9	21	20	YP_001269959
Pput 4658	Phosphomethylpyrimidine kinase type-1	Coenzyme transport and metabolism	25	14	11	14	23	37	14	15	YP_001269962
Pput 4659	thiamine-phosphate pyrophosphorylase	Coenzyme transport and metabolism	12	6	4	7	14	5	7	8	YP_001269963
Pput 4660	glutamate-1-semialdehyde-2,1-aminomutase	Coenzyme transport and metabolism	15	13	28	25	17	27	16	24	YP_001269964
Pput 4663	PhoH family protein	Signal transduction mechanisms	2	3	6	6	9	5	12	17	YP_001269967
Pput 4665	CBS domain containing protein	Inorganic ion transport and metabolism	16	3	11	16	10	23	11	10	YP_001269969
Pput 4669	leucyl-tRNA synthetase	Translation of ribosomal structure and biogenesis	45	25	61	66	42	80	95	98	YP_001269973									c	Energy production and conversion
Pput 4670	Rare lipoprotein B	Cell wall membrane and envelope biogenesis	10	11	35	25	27	14	38	66	YP_001269974
Pput 4675	lipoic acid synthetase	Coenzyme transport and metabolism	18	15	22	26	23	35	32	20	YP_001269979
Pput 4678	Serine-type D-Ala-D-Ala carboxypeptidase	Cell wall membrane and envelope biogenesis	26	19	63	54	45	31	71	108	YP_001269982
Pput 4679	rare lipoprotein A	Cell wall membrane and envelope biogenesis	3	9	6	12	7	17	15	28	YP_001269983
Pput 4684	iojap-like protein	Unknown Function	26	11	10	14	21	46	11	10	YP_001269988
Pput 4686	gamma-glutamyl phosphate reductase	Amino acid transport and metabolism	39	33	11	18	46	55	15	21	YP_001269990
Pput 4697	phosphoribosylaminoimidazolecarboxamide formyltransferase/IMP cyclohydrolase	Nucleotide transport and metabolism	105	75	66	65	134	147	118	143	YP_001270001
Pput 4698	phosphoribosylamine--glycine ligase	Nucleotide transport and metabolism	66	40	40	30	65	78	63	95	YP_001270002
Pput 4714	protein of unknown function DUF461	Unknown Function	12	5	16	16	12	15	4	6	YP_001270018
Pput 4716	TonB-dependent copper receptor	Inorganic ion transport and metabolism	4	3	55	29	11	11	61	93	YP_001270020
Pput 4726	chaperone DnaJ domain protein	Post translational modification and protein turnover chaperones	28	11	34	31	21	38	19	17	YP_001270030
Pput 4745	Extracellular ligand-binding receptor	Amino acid transport and metabolism	19	11	58	42	7	28	24	23	YP_001270049
Pput 4747	NAD+ synthetase	Coenzyme transport and metabolism	57	40	24	31	73	71	26	20	YP_001270051
Pput 4748	Azurin	Energy production and conversion	146	134	160	142	182	193	43	42	YP_001270052
Pput 4750	Radical SAM N-terminal domain protein	Energy production and conversion	10	5	4	6	8	8	4	2	YP_001270054
Pput 4755	ribosomal protein L9	Translation of ribosomal structure and biogenesis	148	121	85	79	151	111	90	105	YP_001270059
Pput 4757	ribosomal protein S18	Translation of ribosomal structure and biogenesis	67	48	57	59	72	74	45	52	YP_001270061
Pput 4758	ribosomal protein S6	Translation of ribosomal structure and biogenesis	262	140	77	57	257	454	54	72	YP_001270062									u	Intracellular trafficking, secretion and vesicular transport
Pput 4759	RNA methyltransferase, TrmH family, group 3	Translation of ribosomal structure and biogenesis	15	18	21	24	24	20	20	22	YP_001270063
Pput 4760	ribonuclease R	Transcription	17	9	20	15	29	44	12	16	YP_001270064
Pput 4761	extracellular solute-binding protein, family 1	Inorganic ion transport and metabolism	21	11	28	41	37	37	63	63	YP_001270065
Pput 4765	Adenylosuccinate synthase	Nucleotide transport and metabolism	63	56	44	38	72	106	57	46	YP_001270069
Pput 4766	tRNA synthetase, class II (G, H, P and S)	Amino acid transport and metabolism	6	6	8	7	10	10	11	21	YP_001270070
Pput 4767	HflC protein	Post translational modification and protein turnover chaperones	19	17	32	31	31	33	36	64	YP_001270071
Pput 4768	HflK protein	Post translational modification and protein turnover chaperones	25	18	61	62	60	39	75	113	YP_001270072
Pput 4770	RNA chaperone Hfq	General function prediction	104	98	41	62	116	154	53	60	YP_001270074
Pput 4772	DNA mismatch repair protein MutL	Replication, recombination and repair	4	11	10	12	14	19	19	19	YP_001270076
Pput 4773	N-acetylmuramoyl-L-alanine amidase	Cell wall membrane and envelope biogenesis	4	5	12	10	6	12	16	9	YP_001270077
Pput 4774	protein of unknown function UPF0079	General function prediction	7	15	9	15	22	10	16	10	YP_001270078
Pput 4778	Exonuclease, RNase T and DNA polymerase III	RNA processing and modification	20	16	15	13	23	16	7	15	YP_001270082
Pput 4783	Rhodanese domain protein	Inorganic ion transport and metabolism	11	9	5	10	14	16	8	7	YP_001270087
Pput 4784	phosphatidylserine decarboxylase	Lipid transport and metabolism	8	4	5	3	6	12	4	18	YP_001270088
Pput 4785	phosphoserine phosphatase SerB	Amino acid transport and metabolism	25	9	14	19	18	19	26	33	YP_001270089
Pput 4787	protein of unknown function DUF330	Unknown Function	9	3	17	17	13	9	21	19	YP_001270091
Pput 4788	DNA topoisomerase IV, A subunit	Replication, recombination and repair	14	13	4	6	22	24	7	11	YP_001270092
Pput 4791	DNA topoisomerase IV, B subunit	Replication, recombination and repair	20	15	3	4	31	15	11	9	YP_001270095
Pput 4803	FAD dependent oxidoreductase	Energy production and conversion	13	15	23	27	15	16	12	11	YP_001270107
Pput 4806	rfaE bifunctional protein	Cell wall membrane and envelope biogenesis	46	31	28	18	60	38	31	35	YP_001270110
Pput 4807	lipid A ABC exporter, fused ATPase and inner membrane subunits MsbA	Defense mechanisms	11	6	17	22	15	19	26	35	YP_001270111
Pput 4816	Carbamoyltransferase	Post translational modification and protein turnover chaperones	9	10	20	25	36	31	31	34	YP_001270120
Pput 4819	delta-1-pyrroline-5-carboxylate dehydrogenase	Energy production and conversion	159	113	20	25	225	225	51	44	YP_001270123
Pput 4822	peptidase U62, modulator of DNA gyrase	General function prediction	8	6	5	7	13	11	6	6	YP_001270126
Pput 4825	DEAD/DEAH box helicase domain protein	Translation of ribosomal structure and biogenesis	5	3	5	3	7	12	12	12	YP_001270129
Pput 4833	fructose-bisphosphate aldolase, class II, Calvin cycle subtype	Carbohydrate transport and metabolism	85	78	94	77	88	125	51	74	YP_001270137
Pput 4836	Phosphoglycerate kinase	Carbohydrate transport and metabolism	162	132	93	109	167	174	200	239	YP_001270140
Pput 4838	transketolase	Carbohydrate transport and metabolism	64	27	50	48	76	82	55	63	YP_001270142
Pput 4840	Methionine adenosyltransferase	Coenzyme transport and metabolism	50	40	34	38	64	80	37	43	YP_001270144
Pput 4844	MltA domain protein	Cell wall membrane and envelope biogenesis	3	2	4	4	5	3	8	10	YP_001270148
Pput 4849	adenosylhomocysteinase	Coenzyme transport and metabolism	90	83	145	103	163	147	124	147	YP_001270153
Pput 4850	5,10-methylenetetrahydrofolate reductase	Amino acid transport and metabolism	8	4	15	17	8	25	23	26	YP_001270154
Pput 4853	DEAD/DEAH box helicase domain protein	Translation of ribosomal structure and biogenesis	35	31	23	13	51	52	28	35	YP_001270157
Pput 4854	YceI family protein	Unknown Function	17	2	12	13	35	44	20	14	YP_001270158
Pput 4856	amine oxidase	Amino acid transport and metabolism	11	13	17	10	21	17	25	36	YP_001270160
Pput 4859	protein of unknown function DUF558	Unknown Function	13	16	7	6	20	17	11	10	YP_001270163
Pput 4865	response regulator receiver protein	Transcription	10	5	4	5	12	19	3	5	YP_001270169
Pput 4867	glutathione synthetase	Coenzyme transport and metabolism	45	22	31	32	45	43	31	40	YP_001270171
Pput 4871	Uracil phosphoribosyltransferase	Nucleotide transport and metabolism	12	13	13	14	14	25	9	5	YP_001270175
Pput 4872	aspartate carbamoyltransferase	Nucleotide transport and metabolism	21	10	6	8	22	15	21	27	YP_001270176
Pput 4873	dihydroorotase, multifunctional complex type	Nucleotide transport and metabolism	32	20	38	38	40	41	33	39	YP_001270177
Pput 4874	20S proteasome, A and B subunits	Post translational modification and protein turnover chaperones	30	24	8	8	38	30	17	13	YP_001270178
Pput 4875	heat shock protein HslVU, ATPase subunit HslU	Post translational modification and protein turnover chaperones	169	115	100	87	212	216	72	96	YP_001270179
Pput 4876	protein of unknown function DUF971	Unknown Function	7	9	7	7	6	5	3	3	YP_001270180
Pput 4881	poly(hydroxyalkanoate) granule-associated protein	Unknown Function	35	17	66	52	28	46	37	30	YP_001270185
Pput 4884	putative polyhydroxyalkanoic acid system protein	none	4	3	8	10	5	15	7	7	YP_001270188
Pput 4885	ubiquinone/menaquinone biosynthesis methyltransferase	Coenzyme transport and metabolism	39	23	23	26	55	66	9	15	YP_001270189
Pput 4898	extracellular solute-binding protein, family 3	Amino acid transport and metabolism	50	34	66	67	61	72	59	79	YP_001270202
Pput 4900	periplasmic glucan biosynthesis protein, MdoG	Inorganic ion transport and metabolism	43	28	42	34	47	79	33	42	YP_001270204
Pput 4902	proline iminopeptidase	General function prediction	14	14	9	13	15	31	12	15	YP_001270206
Pput 4914	Inositol phosphatase/fructose-1,6-bisphosphatase	Carbohydrate transport and metabolism	44	47	38	27	65	62	27	28	YP_001270218
Pput 4918	GTP-binding protein TypA	Signal transduction mechanisms	164	110	129	141	165	199	123	134	YP_001270222
Pput 4919	thiamine biosynthesis/tRNA modification protein ThiI	Coenzyme transport and metabolism	11	5	4	5	19	12	9	15	YP_001270223
Pput 4920	glutamine synthetase, type I	Amino acid transport and metabolism	95	61	139	151	115	144	236	209	YP_001270224
Pput 4923	nitrogen metabolism transcriptional regulator, NtrC, Fis Family	Signal transduction mechanisms	5	3	8	10	8	8	15	15	YP_001270227
Pput 4926	protein-export protein SecB	Intracellular trafficking, secretion and vesicular transport	24	14	32	26	25	29	26	21	YP_001270230
Pput 4927	glutaredoxin 3	Post translational modification and protein turnover chaperones	15	10	7	8	14	17	4	9	YP_001270231
Pput 4928	Rhodanese domain protein	Inorganic ion transport and metabolism	9	10	11	10	22	20	16	31	YP_001270232
Pput 4929	phosphoglycerate mutase, 2,3-bisphosphoglycerate-independent	Carbohydrate transport and metabolism	63	46	45	62	81	101	75	103	YP_001270233
Pput 4930	peptidase M23B	Cell cycle control, cell division and chromosome partitioning	12	3	9	4	8	13	10	12	YP_001270234
Pput 4931	carboxyl-terminal protease	Cell wall membrane and envelope biogenesis	13	18	26	29	20	14	31	35	YP_001270235
Pput 4936	betaine aldehyde dehydrogenase	Energy production and conversion	15	9	9	7	29	23	14	14	YP_001270240
Pput 4937	choline dehydrogenase	Amino acid transport and metabolism	6	4	2	2	9	9	12	21	YP_001270241
Pput 4942	thioredoxin	Post translational modification and protein turnover chaperones	8	2	6	7	7	8	10	11	YP_001270246
Pput 4947	uroporphyrinogen decarboxylase	Coenzyme transport and metabolism	7	6	13	18	15	18	26	28	YP_001270251
Pput 4948	glutamate synthase, small subunit	Amino acid transport and metabolism	10	3	73	66	13	8	74	83	YP_001270252
Pput 4950	Sporulation domain protein	Intracellular trafficking, secretion and vesicular transport	24	19	29	31	26	36	23	27	YP_001270254
Pput 4951	3-dehydroquinate synthase	Amino acid transport and metabolism	2	2	11	14	8	8	17	20	YP_001270255
Pput 4952	Shikimate kinase	Amino acid transport and metabolism	2	3	6	7	9	14	12	11	YP_001270256
Pput 4957	penicillin-binding protein, 1A family	Cell wall membrane and envelope biogenesis	2	5	15	10	6	11	21	46	YP_001270261
Pput 4958	Malate dehydrogenase (oxaloacetate-decarboxylating) (NADP(+))	Energy production and conversion	250	201	258	241	282	343	188	186	YP_001270262
Pput 4960	ribosomal protein L31	Translation of ribosomal structure and biogenesis	53	63	19	26	85	95	18	17	YP_001270264
Pput 4962	arginyl-tRNA synthetase	Translation of ribosomal structure and biogenesis	24	16	34	35	25	34	40	41	YP_001270266
Pput 4963	Sporulation domain protein	Cell cycle control, cell division and chromosome partitioning	2	5	12	17	6	2	22	22	YP_001270267
Pput 4967	alanine racemase domain protein	General function prediction	15	5	9	11	9	19	11	9	YP_001270271
Pput 4968	pyrroline-5-carboxylate reductase	Amino acid transport and metabolism	93	58	45	46	81	120	60	62	YP_001270272
Pput 4973	non-canonical purine NTP pyrophosphatase, rdgB/HAM1 family	Nucleotide transport and metabolism	15	9	14	11	18	14	17	24	YP_001270277
Pput 4976	tRNA (guanine-N(7)-)-methyltransferase	General function prediction	7	3	8	5	16	14	7	12	YP_001270280
Pput 4977	thiazole biosynthesis family protein	Coenzyme transport and metabolism	20	18	34	22	28	27	17	21	YP_001270281
Pput 4984	signal recognition particle-docking protein FtsY	Intracellular trafficking, secretion and vesicular transport	27	29	33	29	43	36	36	39	YP_001270288
Pput 4985	peptidase M16 domain protein	General function prediction	6	3	15	11	5	11	11	14	YP_001270289
Pput 4986	peptidase M16 domain protein	General function prediction	14	5	10	15	20	34	13	13	YP_001270290
Pput 4992	Rhodanese domain protein	Inorganic ion transport and metabolism	35	15	15	14	35	39	10	5	YP_001270296
Pput 4997	pantetheine-phosphate adenylyltransferase	Coenzyme transport and metabolism	21	9	29	28	21	32	12	14	YP_001270301
Pput 5001	conserved hypothetical protein 95	General function prediction	22	12	4	11	11	19	9	6	YP_001270305
Pput 5002	dihydroxy-acid dehydratase	Amino acid transport and metabolism	66	40	96	96	51	74	79	81	YP_001270306
Pput 5037	hypothetical protein	none	41	14	10	9	36	37	11	3	YP_001270339
Pput 5052	PTSINtr with GAF domain, PtsP	Signal transduction mechanisms	20	14	25	26	29	11	29	20	YP_001270354
Pput 5056	threonine dehydratase, biosynthetic	Amino acid transport and metabolism	18	8	14	7	21	22	21	23	YP_001270358
Pput 5057	ribose 5-phosphate isomerase	Carbohydrate transport and metabolism	18	15	17	15	30	17	14	16	YP_001270359
Pput 5062	D-isomer specific 2-hydroxyacid dehydrogenase, NAD-binding	Amino acid transport and metabolism	84	67	113	106	95	87	124	120	YP_001270364
Pput 5064	hypothetical protein	Amino acid transport and metabolism	4	3	6	4	8	5	7	10	YP_001270366
Pput 5067	hypothetical protein	none	3	3	9	6	7	8	12	14	YP_001270369
Pput 5072	NLPA lipoprotein	Inorganic ion transport and metabolism	17	11	49	35	18	24	50	69	YP_001270374
Pput 5086	spermidine/putrescine ABC transporter ATPase subunit	Amino acid transport and metabolism	7	5	24	18	14	6	21	26	YP_001270388
Pput 5087	extracellular solute-binding protein, family 1	Amino acid transport and metabolism	22	6	24	18	25	28	25	31	YP_001270389
Pput 5088	extracellular solute-binding protein, family 1	Amino acid transport and metabolism	60	33	92	85	73	75	47	62	YP_001270390
Pput 5089	aminotransferase class-III	Coenzyme transport and metabolism	19	10	29	27	26	35	18	20	YP_001270391
Pput 5090	Glutamate--putrescine ligase	Amino acid transport and metabolism	18	14	22	14	27	28	15	15	YP_001270392
Pput 5091	Glutamate--putrescine ligase	Amino acid transport and metabolism	35	16	10	15	23	23	7	6	YP_001270393
Pput 5092	amino-acid N-acetyltransferase	Amino acid transport and metabolism	13	8	5	3	6	12	6	7	YP_001270394
Pput 5094	adenylate cyclase	Unknown Function	18	13	11	14	27	33	14	22	YP_001270396
Pput 5101	glycine cleavage system T protein	Amino acid transport and metabolism	10	8	9	7	9	22	11	9	YP_001270403
Pput 5103	extracellular solute-binding protein, family 1	Inorganic ion transport and metabolism	23	18	23	18	116	135	15	24	YP_001270405
Pput 5106	2-polyprenyl-6-methoxyphenol 4-hydroxylase	Energy production and conversion	3	4	4	3	3	6	10	7	YP_001270408
Pput 5114	secretion protein HlyD family protein	Defense mechanisms	4	2	15	6	7	5	12	8	YP_001270416
Pput 5122	UbiD family decarboxylase	Coenzyme transport and metabolism	8	2	4	4	7	11	10	14	YP_001270424
Pput 5123	transcription termination factor Rho	Transcription	113	76	76	68	138	177	77	135	YP_001270425
Pput 5124	thioredoxin	Post translational modification and protein turnover chaperones	280	236	104	93	265	309	107	135	YP_001270426
Pput 5125	Ppx/GppA phosphatase	Nucleotide transport and metabolism	5	6	6	4	13	7	7	4	YP_001270427
Pput 5129	ThiJ/PfpI domain protein	Secondary metabolites biosynthesis, transport and catabolism	40	30	15	21	38	39	12	23	YP_001270431
Pput 5141	hypothetical protein	none	24	8	9	8	31	47	12	10	YP_001270443
Pput 5143	nitrogen regulatory protein P-II	Amino acid transport and metabolism	40	33	30	35	29	54	24	35	YP_001270445
Pput 5175	xanthine phosphoribosyltransferase	Nucleotide transport and metabolism	10	12	18	9	14	5	7	13	YP_001270477
Pput 5177	Cytochrome c5-like protein	Energy production and conversion	27	25	31	20	19	20	14	12	YP_001270479
Pput 5188	aldehyde dehydrogenase	Energy production and conversion	39	25	37	32	52	37	26	32	YP_001270490
Pput 5192	ribosomal protein L28	Translation of ribosomal structure and biogenesis	71	76	75	62	103	154	82	91	YP_001270494									g	Carbohydrate transport and metabolism
Pput 5193	extracellular solute-binding protein, family 5	Amino acid transport and metabolism	13	9	10	16	17	18	11	16	YP_001270495
Pput 5195	phosphopantothenoylcysteine decarboxylase/phosphopantothenate--cysteine ligase	Coenzyme transport and metabolism	11	7	6	11	17	13	9	23	YP_001270497
Pput 5196	deoxyuridine 5'-triphosphate nucleotidohydrolase Dut	Nucleotide transport and metabolism	12	9	9	8	7	26	9	9	YP_001270498
Pput 5198	acetylglutamate kinase	Amino acid transport and metabolism	83	70	51	52	111	119	80	76	YP_001270500
Pput 5199	orotate phosphoribosyltransferase	Nucleotide transport and metabolism	9	5	20	25	16	15	25	26	YP_001270501
Pput 5203	YicC N-terminal domain protein	Unknown Function	13	10	8	5	16	28	11	5	YP_001270505
Pput 5204	Guanylate kinase	Nucleotide transport and metabolism	13	2	12	16	13	14	18	13	YP_001270506
Pput 5210	DNA-directed RNA polymerase, omega subunit	Transcription	12	15	14	12	12	21	10	7	YP_001270512
Pput 5212	putative endoribonuclease L-PSP	Translation of ribosomal structure and biogenesis	129	102	81	98	104	116	34	33	YP_001270514
Pput 5213	hypothetical protein	none	7	10	36	26	19	10	25	68	YP_001270515
Pput 5214	NAD-dependent epimerase/dehydratase	Carbohydrate transport and metabolism	8	9	9	6	12	6	7	7	YP_001270516
Pput 5219	ATP-dependent DNA helicase RecG	Transcription	3	3	12	11	13	4	11	11	YP_001270521
Pput 5220	putative signal transduction protein	Unknown Function	10	10	10	16	20	15	11	17	YP_001270522
Pput 5232	response regulator receiver protein	Signal transduction mechanisms	12	10	18	15	13	27	16	14	YP_001270534
Pput 5243	phosphoribosylaminoimidazole carboxylase, ATPase subunit	Nucleotide transport and metabolism	21	10	19	27	15	26	23	37	YP_001270545
Pput 5244	phosphoribosylaminoimidazole carboxylase, catalytic subunit	Nucleotide transport and metabolism	26	30	22	22	39	51	22	37	YP_001270546
Pput 5247	aspartate ammonia-lyase	Amino acid transport and metabolism	70	41	11	12	78	106	27	26	YP_001270549
Pput 5255	oxaloacetate decarboxylase alpha subunit	Energy production and conversion	40	32	163	160	70	84	192	176	YP_001270557
Pput 5256	acetyl-CoA carboxylase, biotin carboxylase	Lipid transport and metabolism	43	31	112	109	62	80	111	120	YP_001270558
Pput 5260	UvrD/REP helicase	Replication, recombination and repair	11	10	3	7	10	14	15	11	YP_001270562
Pput 5261	import inner membrane translocase, subunit Tim44	Unknown Function	26	25	50	49	57	57	52	54	YP_001270563
Pput 5293	UDP-N-acetylglucosamine pyrophosphorylase	Cell wall membrane and envelope biogenesis	25	13	15	16	33	36	21	28	YP_001270595
Pput 5294	ATP synthase F1, epsilon subunit	Energy production and conversion	62	70	85	111	73	81	86	147	YP_001270596
Pput 5295	ATP synthase F1, beta subunit	Energy production and conversion	348	259	422	459	514	499	446	573	YP_001270597
Pput 5296	ATP synthase F1, gamma subunit	Energy production and conversion	30	19	65	57	50	65	76	107	YP_001270598
Pput 5297	ATP synthase F1, alpha subunit	Energy production and conversion	148	127	222	219	207	212	222	364	YP_001270599
Pput 5298	ATP synthase F1, delta subunit	Energy production and conversion	115	66	78	61	116	161	132	100	YP_001270600
Pput 5299	ATP synthase F0, B subunit	Energy production and conversion	73	81	117	125	147	108	148	271	YP_001270601
Pput 5303	parB-like partition protein	Transcription	16	14	12	22	31	30	12	12	YP_001270605
Pput 5304	Cobyrinic acid a,c-diamide synthase	Cell cycle control, cell division and chromosome partitioning	6	2	13	13	9	14	15	14	YP_001270606
Pput 5308	tRNA modification GTPase TrmE	General function prediction	6	2	3	4	9	7	5	3	YP_001270610
Pput 5309	60 kDa inner membrane insertion protein	Intracellular trafficking, secretion and vesicular transport	14	10	17	31	30	16	13	30	YP_001270611
