# Supplementary material for: Proteomics reveals a core molecular response of Pseudomonas putida F1 to acute chromate challenge
Source: BMC Genomics. 2010 May 19;11:311. doi: 10.1186/1471-2164-11-311 (PMC2996968; doi:10.1186/1471-2164-11-311)
Supplement: Additional file 3 — Proteins unique to LB control compared to M9L control. Table lists proteins unique to unstressed LB grown cells compared to cells grown in M9L medium. [file 1471-2164-11-311-S3.XLS]

## Sheet: Supplemental Table 3
Supplemental Table 3: Proteins unique to LB Control compared to M9L Control
	Proteins unique to LB Control	Proteins unique to M9L Control
			Average Spectral Counts
Gene ID	Description	Functional category	Control LB media	Control M9L media	Poisson regression coefficient	p values	FDR: False Discovery Rate	Accession Number
Pput 0003	DNA replication and repair protein RecF	Replication, recombination and repair	0	1.5	19.7317	0.0388728	0.0957225	YP_001265364
Pput 0010	hypothetical protein	None	1	0	-20.2668	0.100212	0.178694	YP_001265371
Pput 0015	copper-resistance protein, CopA family	Secondary metabolites biosynthesis, transport and catabolism	0	2.5	20.2425	0.00766254	0.0265181	YP_001265376
Pput 0021	efflux transporter, RND family, MFP subunit	Cell wall membrane and envelope biogenesis	0	2	20.0194	0.0170759	0.0508495	YP_001265382
Pput 0023	hypothetical protein	Unknown Function	0	2.5	23.2425	0.00766254	0.0265181	YP_001265384
Pput 0039	protein of unknown function DUF1705	General function prediction	1	0	-19.2668	0.100212	0.178694	YP_001265398
Pput 0040	cation diffusion facilitator family transporter	Inorganic ion transport and metabolism	0	1	19.3262	0.0916998	0.177014	YP_001265399
Pput 0043	two component heavy metal response transcriptional regulator, winged helix family	Transcription	1	0	-20.2668	0.100212	0.178694	YP_001265402
Pput 0069	FAD-dependent pyridine nucleotide-disulphide oxidoreductase	General function prediction	1.5	0	-19.6723	0.0440866	0.102462	YP_001265428
Pput 0074	phospholipid/glycerol acyltransferase	Lipid transport and metabolism	0	3	24.4248	0.00348796	0.013957	YP_001265433
Pput 0082	sun protein	Translation of ribosomal structure and biogenesis	0	2.5	23.2425	0.00766254	0.0265181	YP_001265441
Pput 0086	SUA5/yciO/yrdC, N-terminal domain	Translation of ribosomal structure and biogenesis	0	2	20.0194	0.0170759	0.0508495	YP_001265445
Pput 0103	luciferase family protein	Energy production and conversion	0	4	22.7125	0.000743546	0.00388987	YP_001265462
Pput 0109	HAD-superfamily hydrolase, subfamily IA, variant 1	General function prediction	0	1	19.3262	0.0916998	0.177014	YP_001265468
Pput 0132	Catalase	Inorganic ion transport and metabolism	5	0	-19.8763	0.000237193	0.00149022	YP_001265491
Pput 0135	ABC transporter related	Inorganic ion transport and metabolism	0	4.5	19.8303	0.000346758	0.00205382	YP_001265494
Pput 0139	hypothetical protein	None	0	3.5	21.579	0.00160415	0.00740892	YP_001265498
Pput 0144	DSBA oxidoreductase	Post translational modification and protein turnover chaperones	0	8	22.4057	1.84099e-06	2.11556e-05	YP_001265503
Pput 0148	EAL domain protein	Signal transduction mechanisms	0	1	20.3262	0.0916998	0.177014	YP_001265507
Pput 0151	transport-associated	General function prediction	1	0	-20.2668	0.100212	0.178694	YP_001265510
Pput 0157	ABC-type uncharacterized transport system auxiliary component-like protein	General function prediction	0	2	20.0194	0.0170759	0.0508495	YP_001265516
Pput 0167	hypothetical protein	None	0	1	19.3262	0.0916998	0.177014	YP_001265526
Pput 0171	hypothetical protein	Unknown Function	0	3	22.4248	0.00348796	0.013957	YP_001265530
Pput 0173	NAD(P)(+) transhydrogenase (AB-specific)	Energy production and conversion	0	14.5	25.0004	1.34499e-10	3.28788e-09	YP_001265532
Pput 0177	acyl-CoA dehydrogenase domain protein	Lipid transport and metabolism	0	1	20.3262	0.0916998	0.177014	YP_001265536
Pput 0182	transcriptional regulator, GntR family	Transcription	1	0	-19.2668	0.100212	0.178694	YP_001265541
Pput 0184	diguanylate cyclase/phosphodiesterase	Signal transduction mechanisms	0	2	20.0194	0.0170759	0.0508495	YP_001265543
Pput 0185	type I secretion membrane fusion protein, HlyD family	Defense mechanisms	0	7.5	23.3411	3.86213e-06	4.10485e-05	YP_001265544
Pput 0188	conserved repeat domain	Secondary metabolites biosynthesis, transport and catabolism	0	58.5	24.3952	4.54584e-38	6.43356e-36	YP_001265547
Pput 0189	hypothetical protein	None	0	11.5	25.7686	1.07029e-08	1.94461e-07	YP_001265548
Pput 0199	secretion protein HlyD family protein	Defense mechanisms	0	1.5	19.7317	0.0388728	0.0957225	YP_001265558
Pput 0200	RND efflux system, outer membrane lipoprotein, NodT family	Cell wall membrane and envelope biogenesis	1.5	0	-19.6723	0.0440866	0.102462	YP_001265559
Pput 0214	peptidylprolyl isomerase, FKBP-type	Post translational modification and protein turnover chaperones	1	0	-20.2668	0.100212	0.178694	YP_001265573
Pput 0223	hypothetical protein	None	0	10	25.6288	9.65089e-08	1.4181e-06	YP_001265582
Pput 0236	NLPA lipoprotein	Inorganic ion transport and metabolism	0	10	23.6288	9.65089e-08	1.4181e-06	YP_001265594
Pput 0237	Coenzyme F420-dependent N5 N10-methylene tetrahydromethanopterin reductase-like protein	Energy production and conversion	0	2.5	23.2425	0.00766254	0.0265181	YP_001265595
Pput 0238	Acyl-CoA dehydrogenase, type 2, C-terminal domain	Lipid transport and metabolism	0	6.5	23.198	1.70995e-05	0.000149287	YP_001265596
Pput 0239	Acyl-CoA dehydrogenase, type 2, C-terminal domain	Lipid transport and metabolism	0	1.5	19.7317	0.0388728	0.0957225	YP_001265597
Pput 0244	choline/carnitine/betaine transporter	Cell wall membrane and envelope biogenesis	1	0	-20.2668	0.100212	0.178694	YP_001265602
Pput 0245	Taurine dioxygenase	Secondary metabolites biosynthesis, transport and catabolism	0	15	24.0343	6.49918e-11	1.73033e-09	YP_001265603
Pput 0248	taurine ABC transporter, periplasmic binding protein	Inorganic ion transport and metabolism	0	13.5	23.9289	5.76987e-10	1.27174e-08	YP_001265606
Pput 0252	aliphatic sulfonates family ABC transporter, periplsmic ligand-binding protein	Inorganic ion transport and metabolism	0	14	25.9653	2.78494e-10	6.29302e-09	YP_001265610
Pput 0253	Alkanesulfonate monooxygenase	Energy production and conversion	0	12	24.8111	5.15149e-09	9.61969e-08	YP_001265611
Pput 0255	ABC transporter related	Inorganic ion transport and metabolism	0	1.5	19.7317	0.0388728	0.0957225	YP_001265613
Pput 0256	TOBE domain protein	Coenzyme transport and metabolism	0	7.5	23.3411	3.86213e-06	4.10485e-05	YP_001265614
Pput 0273	transport-associated	Unknown Function	0	2.5	23.2425	0.00766254	0.0265181	YP_001265631
Pput 0279	integral membrane sensor signal transduction histidine kinase	Signal transduction mechanisms	1.5	0	-19.6723	0.0440866	0.102462	YP_001265637
Pput 0280	dTDP-4-dehydrorhamnose 3,5-epimerase	Cell wall membrane and envelope biogenesis	0	2.5	23.2425	0.00766254	0.0265181	YP_001265638
Pput 0281	Agmatine deiminase	Amino acid transport and metabolism	7.5	0	-22.2817	6.73801e-06	6.83717e-05	YP_001265639
Pput 0306	A/G-specific adenine glycosylase	Replication, recombination and repair	0	1.5	19.7317	0.0388728	0.0957225	YP_001265663
Pput 0314	glycine betaine/L-proline ABC transporter, ATPase subunit	Amino acid transport and metabolism	0	6.5	23.198	1.70995e-05	0.000149287	YP_001265671
Pput 0316	Substrate-binding region of ABC-type glycine betaine transport system	Amino acid transport and metabolism	0	9.5	24.5775	2.01294e-07	2.84884e-06	YP_001265673
Pput 0342	methyl-accepting chemotaxis sensory transducer	Cell Motility	0	3	24.4248	0.00348796	0.013957	YP_001265699
Pput 0356	protein of unknown function DUF785	Post translational modification and protein turnover chaperones	0	1	19.3262	0.0916998	0.177014	YP_001265713
Pput 0358	integral membrane sensor signal transduction histidine kinase	Signal transduction mechanisms	0	1	20.3262	0.0916998	0.177014	YP_001265715
Pput 0367	lipopolysaccharide heptosyltransferase I	Cell wall membrane and envelope biogenesis	2.5	0	-24.1831	0.00934642	0.0309895	YP_001265724
Pput 0369	lipopolysaccharide kinase	None	0	2	24.0194	0.0170759	0.0508495	YP_001265726
Pput 0370	lipopolysaccharide kinase	None	0	3	22.4248	0.00348796	0.013957	YP_001265727
Pput 0380	putative CBS domain and cyclic nucleotide-regulated nucleotidyltransferase	Signal transduction mechanisms	1	0	-19.2668	0.100212	0.178694	YP_001265737
Pput 0383	amino acid-binding ACT domain protein	Amino acid transport and metabolism	0	2	24.0194	0.0170759	0.0508495	YP_001265740
Pput 0386	transcriptional regulator, ModE family	General function prediction	0	5	22.9357	0.000162513	0.00106067	YP_001265743
Pput 0388	biotin synthase	Coenzyme transport and metabolism	0	14.5	25.0004	1.34499e-10	3.28788e-09	YP_001265745
Pput 0389	8-amino-7-oxononanoate synthase	Coenzyme transport and metabolism	0	4	24.7125	0.000743546	0.00388987	YP_001265746
Pput 0390	Carboxylesterase	General function prediction	0	8	23.4057	1.84099e-06	2.11556e-05	YP_001265747
Pput 0402	coenzyme PQQ synthesis D	None	0	1	20.3262	0.0916998	0.177014	YP_001265759
Pput 0405	coenzyme PQQ biosynthesis protein PqqF	Post translational modification and protein turnover chaperones	1	0	-19.2668	0.100212	0.178694	YP_001265762
Pput 0424	putative metalloendopeptidase, glycoprotease family	Post translational modification and protein turnover chaperones	0	1	20.3262	0.0916998	0.177014	YP_001265778
Pput 0429	SpoVR family protein	Unknown Function	0	1	19.3262	0.0916998	0.177014	YP_001265783
Pput 0443	PAS/PAC sensor signal transduction histidine kinase	Signal transduction mechanisms	0	5	21.9357	0.000162513	0.00106067	YP_001265797
Pput 0445	spermidine/putrescine ABC transporter ATPase subunit	Amino acid transport and metabolism	0	10	21.6288	9.65089e-08	1.4181e-06	YP_001265799
Pput 0450	phosphoglycolate phosphatase	General function prediction	0	1.5	19.7317	0.0388728	0.0957225	YP_001265804
Pput 0452	outer membrane autotransporter barrel domain	Lipid transport and metabolism	0	1.5	19.7317	0.0388728	0.0957225	YP_001265806
Pput 0457	putative transcriptional regulator, Crp/Fnr family	Signal transduction mechanisms	1	0	-19.2668	0.100212	0.178694	YP_001265811
Pput 0470	biotin--acetyl-CoA-carboxylase ligase	Coenzyme transport and metabolism	0	1	20.3262	0.0916998	0.177014	YP_001265824
Pput 0471	putative transcriptional acitvator, Baf family	Transcription	0	2.5	20.2425	0.00766254	0.0265181	YP_001265825
Pput 0519	putative transcriptional regulator, GntR family	Amino acid transport and metabolism	0	3.5	23.579	0.00160415	0.00740892	YP_001265873
Pput 0523	formate dehydrogenase, alpha subunit	Energy production and conversion	3	0	-23.3654	0.00441072	0.0169435	YP_001265877
Pput 0526	formate dehydrogenase accessory protein FdhE	Post translational modification and protein turnover chaperones	1.5	0	-19.6723	0.0440866	0.102462	YP_001265880
Pput 0542	ABC transporter related	Defense mechanisms	0	1	20.3262	0.0916998	0.177014	YP_001265894
Pput 0544	hypothetical protein	None	5	0	-22.8763	0.000237193	0.00149022	YP_001265896
Pput 0546	Methyltransferase type 12	General function prediction	1	0	-19.2668	0.100212	0.178694	YP_001265898
Pput 0554	thiamine-monophosphate kinase	Coenzyme transport and metabolism	1.5	0	-19.6723	0.0440866	0.102462	YP_001265906
Pput 0574	copper-resistance protein, CopA family	Secondary metabolites biosynthesis, transport and catabolism	0	2.5	20.2425	0.00766254	0.0265181	YP_001265926
Pput 0581	Ethanolamine ammonia-lyase	Amino acid transport and metabolism	0	6.5	22.198	1.70995e-05	0.000149287	YP_001265933
Pput 0582	Ethanolamine ammonia lyase large subunit	Amino acid transport and metabolism	1	0	-19.2668	0.100212	0.178694	YP_001265934
Pput 0589	nucleoside-diphosphate-sugar epimerase-like protein	Carbohydrate transport and metabolism	0	4	22.7125	0.000743546	0.00388987	YP_001265941
Pput 0590	MORN repeat-containing protein	Unknown Function	0	2	24.0194	0.0170759	0.0508495	YP_001265942
Pput 0591	Alcohol dehydrogenase, zinc-binding domain protein	Amino acid transport and metabolism	0	3	22.4248	0.00348796	0.013957	YP_001265943
Pput 0592	alpha/beta hydrolase fold	Energy production and conversion	0	14	25.9653	2.78494e-10	6.29302e-09	YP_001265944
Pput 0593	Transketolase, central region	Energy production and conversion	0	36	26.9097	4.55074e-24	2.98462e-22	YP_001265945
Pput 0594	Pyruvate dehydrogenase (acetyl-transferring)	Energy production and conversion	0	19.5	24.2966	9.52142e-14	3.50727e-12	YP_001265946
Pput 0595	ATP-NAD/AcoX kinase	Unknown Function	0	2	20.0194	0.0170759	0.0508495	YP_001265947
Pput 0602	response regulator receiver modulated diguanylate cyclase	Signal transduction mechanisms	1	0	-20.2668	0.100212	0.178694	YP_001265954
Pput 0603	hypothetical protein	Unknown Function	0	22	24.4173	2.56603e-15	1.1695e-13	YP_001265955
Pput 0613	two component transcriptional regulator, LuxR family	Transcription	0	1	19.3262	0.0916998	0.177014	YP_001265965
Pput 0615	hypothetical protein	None	0	2	20.0194	0.0170759	0.0508495	YP_001265967
Pput 0623	methyl-accepting chemotaxis sensory transducer	Cell Motility	0	15.5	24.0671	3.1421e-11	8.80116e-10	YP_001265975
Pput 0624	putative transcriptional regulator, MerR family	Transcription	5	0	-20.8763	0.000237193	0.00149022	YP_001265976
Pput 0627	Heavy metal transport/detoxification protein	Inorganic ion transport and metabolism	0	1.5	19.7317	0.0388728	0.0957225	YP_001265979
Pput 0634	transcriptional regulator, TetR family	Transcription	1.5	0	-19.6723	0.0440866	0.102462	YP_001265986
Pput 0652	FAD dependent oxidoreductase	Amino acid transport and metabolism	0	6.5	25.198	1.70995e-05	0.000149287	YP_001266004
Pput 0671	protein of unknown function DUF329	Unknown Function	0	1	20.3262	0.0916998	0.177014	YP_001266023
Pput 0676	filamentation induced by cAMP protein Fic	Unknown Function	0	1	19.3262	0.0916998	0.177014	YP_001266028
Pput 0682	hypothetical protein	None	0	5	21.9357	0.000162513	0.00106067	YP_001266031
Pput 0691	extracellular solute-binding protein, family 3	Amino acid transport and metabolism	0	16.5	23.1296	7.35457e-12	2.19738e-10	YP_001266039
Pput 0730	Peptidase M15A	Unknown Function	0	1.5	19.7317	0.0388728	0.0957225	YP_001266078
Pput 0738	DNA-3-methyladenine glycosylase II	Replication, recombination and repair	0	2.5	23.2425	0.00766254	0.0265181	YP_001266086
Pput 0740	MscS Mechanosensitive ion channel	Cell wall membrane and envelope biogenesis	0	10	24.6288	9.65089e-08	1.4181e-06	YP_001266088
Pput 0742	aldehyde dehydrogenase	Energy production and conversion	1.5	0	-19.6723	0.0440866	0.102462	YP_001266090
Pput 0745	isochorismatase hydrolase	Secondary metabolites biosynthesis, transport and catabolism	0	1	19.3262	0.0916998	0.177014	YP_001266093
Pput 0746	protein of unknown function DUF344	Unknown Function	0	3.5	23.579	0.00160415	0.00740892	YP_001266094
Pput 0757	4-diphosphocytidyl-2C-methyl-D-erythritol kinase	Lipid transport and metabolism	2.5	0	-20.1831	0.00934642	0.0309895	YP_001266105
Pput 0765	hypothetical protein	None	0	12.5	22.8519	2.48144e-09	4.8705e-08	YP_001266113
Pput 0768	putative transcriptional regulator, MerR family	Transcription	0	3.5	23.579	0.00160415	0.00740892	YP_001266116
Pput 0769	Protein of unknown function DUF1722	Unknown Function	0	1	19.3262	0.0916998	0.177014	YP_001266117
Pput 0772	Ferrochelatase	Coenzyme transport and metabolism	1	0	-19.2668	0.100212	0.178694	YP_001266120
Pput 0775	phosphoribosyltransferase	Nucleotide transport and metabolism	2.5	0	-20.1831	0.00934642	0.0309895	YP_001266123
Pput 0792	protein of unknown function DUF1302	None	0	19.5	24.2966	9.52142e-14	3.50727e-12	YP_001266140
Pput 0796	histidine kinase	Signal transduction mechanisms	1	0	-20.2668	0.100212	0.178694	YP_001266144
Pput 0804	methyl-accepting chemotaxis sensory transducer	Cell Motility	0	1	20.3262	0.0916998	0.177014	YP_001266152
Pput 0811	protein of unknown function DUF1631	None	1	0	-19.2668	0.100212	0.178694	YP_001266158
Pput 0818	PTS system, fructose subfamily, IIC subunit	Carbohydrate transport and metabolism	1	0	-20.2668	0.100212	0.178694	YP_001266165
Pput 0823	hypothetical protein	None	0	1.5	19.7317	0.0388728	0.0957225	YP_001266170
Pput 0826	putative CheW protein	Transcription	1.5	0	-19.6723	0.0440866	0.102462	YP_001266173
Pput 0831	transcriptional regulator, NifA subfamily, Fis Family	Transcription	0	1.5	19.7317	0.0388728	0.0957225	YP_001266178
Pput 0840	aminotransferase, class I and II	Amino acid transport and metabolism	0	2.5	23.2425	0.00766254	0.0265181	YP_001266186
Pput 0875	co-chaperone Hsc20	Post translational modification and protein turnover chaperones	3.5	0	-22.5196	0.0021028	0.00934617	YP_001266221
Pput 0890	flavodoxin/nitric oxide synthase	Inorganic ion transport and metabolism	0	3.5	21.579	0.00160415	0.00740892	YP_001266236
Pput 0892	2OG-Fe(II) oxygenase	Unknown Function	0	1	19.3262	0.0916998	0.177014	YP_001266238
Pput 0894	Ornithine decarboxylase	Amino acid transport and metabolism	0	11	22.7241	2.22558e-08	3.83627e-07	YP_001266240
Pput 0897	TonB-dependent siderophore receptor	Inorganic ion transport and metabolism	0	1.5	19.7317	0.0388728	0.0957225	YP_001266243
Pput 0900	Substrate-binding region of ABC-type glycine betaine transport system	Cell wall membrane and envelope biogenesis	0	3.5	19.579	0.00160415	0.00740892	YP_001266246
Pput 0903	extracellular solute-binding protein, family 1	Amino acid transport and metabolism	0	1	19.3262	0.0916998	0.177014	YP_001266249
Pput 0917	oligopeptide/dipeptide ABC transporter, ATPase subunit	Amino acid transport and metabolism	0	2	24.0194	0.0170759	0.0508495	YP_001266262
Pput 0918	oligopeptide/dipeptide ABC transporter, ATPase subunit	Amino acid transport and metabolism	0	1	20.3262	0.0916998	0.177014	YP_001266263
Pput 0920	Alkaline phosphatase	Amino acid transport and metabolism	0	1.5	19.7317	0.0388728	0.0957225	YP_001266265
Pput 0921	extracellular solute-binding protein, family 5	Amino acid transport and metabolism	0	3	24.4248	0.00348796	0.013957	YP_001266266
Pput 0923	extracellular solute-binding protein, family 5	Amino acid transport and metabolism	1	0	-20.2668	0.100212	0.178694	YP_001266268
Pput 0930	YceI family protein	None	0	1	19.3262	0.0916998	0.177014	YP_001266275
Pput 0941	integral membrane sensor signal transduction histidine kinase	Signal transduction mechanisms	0	1	20.3262	0.0916998	0.177014	YP_001266286
Pput 0953	diguanylate cyclase/phosphodiesterase	Signal transduction mechanisms	0	4	22.7125	0.000743546	0.00388987	YP_001266298
Pput 0957	NAD-dependent epimerase/dehydratase	Carbohydrate transport and metabolism	0	1.5	19.7317	0.0388728	0.0957225	YP_001266302
Pput 0964	hypothetical protein	None	0	3.5	23.579	0.00160415	0.00740892	YP_001266309
Pput 0969	rare lipoprotein A	Cell wall membrane and envelope biogenesis	1	0	-19.2668	0.100212	0.178694	YP_001266314
Pput 0976	maf protein	Cell cycle control, cell division and chromosome partitioning	0	1	20.3262	0.0916998	0.177014	YP_001266321
Pput 0978	membrane protein-like protein	Unknown Function	0	3	24.4248	0.00348796	0.013957	YP_001266323
Pput 1001	hypothetical protein	Signal transduction mechanisms	0	10.5	23.6776	4.63218e-08	7.54905e-07	YP_001266346
Pput 1008	GntR domain protein	Transcription	5	0	-20.8763	0.000237193	0.00149022	YP_001266353
Pput 1010	hypothetical protein	General function prediction	0	1.5	19.7317	0.0388728	0.0957225	YP_001266355
Pput 1011	Excinuclease ABC, C subunit domain protein	Replication, recombination and repair	1	0	-19.2668	0.100212	0.178694	YP_001266356
Pput 1016	hypothetical protein	None	1.5	0	-19.6723	0.0440866	0.102462	YP_001266361
Pput 1017	DNA-directed DNA polymerase	Replication, recombination and repair	1	0	-19.2668	0.100212	0.178694	YP_001266362
Pput 1019	permease YjgP/YjgQ family protein	General function prediction	0	1	19.3262	0.0916998	0.177014	YP_001266364
Pput 1034	transcriptional regulator, TyrR	Amino acid transport and metabolism	0	1	19.3262	0.0916998	0.177014	YP_001266379
Pput 1042	Haem oxygenase	Inorganic ion transport and metabolism	1	0	-19.2668	0.100212	0.178694	YP_001266387
Pput 1049	glucokinase	Carbohydrate transport and metabolism	5	0	-19.8763	0.000237193	0.00149022	YP_001266394
Pput 1051	integral membrane sensor signal transduction histidine kinase	Signal transduction mechanisms	0	1.5	19.7317	0.0388728	0.0957225	YP_001266396
Pput 1056	ABC transporter related	Carbohydrate transport and metabolism	4	0	-23.6531	0.00101027	0.00513592	YP_001266401
Pput 1059	transcriptional regulator, RpiR family	Transcription	0	4.5	20.8303	0.000346758	0.00205382	YP_001266404
Pput 1060	glucose-6-phosphate 1-dehydrogenase	Carbohydrate transport and metabolism	8.5	0	-22.4069	1.64689e-06	1.92543e-05	YP_001266405
Pput 1075	multicopper oxidase, type 3	Secondary metabolites biosynthesis, transport and catabolism	1	0	-20.2668	0.100212	0.178694	YP_001266420
Pput 1077	Lytic transglycosylase, catalytic	Cell wall membrane and envelope biogenesis	0	1.5	19.7317	0.0388728	0.0957225	YP_001266422
Pput 1099	Membrane carboxypeptidase (penicillin-binding protein)-like protein	Cell wall membrane and envelope biogenesis	0	3	19.4248	0.00348796	0.013957	YP_001266444
Pput 1103	NUDIX hydrolase	Nucleotide transport and metabolism	0	1.5	19.7317	0.0388728	0.0957225	YP_001266448
Pput 1108	integral membrane sensor signal transduction histidine kinase	Signal transduction mechanisms	0	4	22.7125	0.000743546	0.00388987	YP_001266453
Pput 1111	polar amino acid ABC transporter, inner membrane subunit	Amino acid transport and metabolism	0	1	19.3262	0.0916998	0.177014	YP_001266456
Pput 1114	FAD dependent oxidoreductase	Energy production and conversion	9.5	0	-21.5181	4.04963e-07	5.41765e-06	YP_001266459
Pput 1116	glycerol kinase	Energy production and conversion	3	0	-20.3654	0.00441072	0.0169435	YP_001266461
Pput 1120	ornithine carbamoyltransferase	Amino acid transport and metabolism	0	8.5	22.4663	8.79045e-07	1.10306e-05	YP_001266465
Pput 1148	putative transcriptional regulator, GntR family	Amino acid transport and metabolism	0	1	19.3262	0.0916998	0.177014	YP_001266493
Pput 1152	Pyridoxal-5'-phosphate-dependent enzyme, beta subunit	Amino acid transport and metabolism	0	8	24.4057	1.84099e-06	2.11556e-05	YP_001266497
Pput 1155	SEC-C motif domain protein	Unknown Function	0	1	20.3262	0.0916998	0.177014	YP_001266500
Pput 1157	OmpA/MotB domain protein	Cell wall membrane and envelope biogenesis	0	6.5	21.198	1.70995e-05	0.000149287	YP_001266502
Pput 1158	OmpA/MotB domain protein	Cell wall membrane and envelope biogenesis	0	1	20.3262	0.0916998	0.177014	YP_001266503
Pput 1161	helicase c2	Transcription	0	1.5	19.7317	0.0388728	0.0957225	YP_001266506
Pput 1176	Uncharacterized small conserved protein	Unknown Function	0	1.5	19.7317	0.0388728	0.0957225	YP_001266521
Pput 1180	hypothetical protein	None	0	1	19.3262	0.0916998	0.177014	YP_001266525
Pput 1196	Glutathione S-transferase, N-terminal domain	Post translational modification and protein turnover chaperones	0	4.5	21.8303	0.000346758	0.00205382	YP_001266541
Pput 1198	transcriptional regulator, LysR family	Transcription	1	0	-20.2668	0.100212	0.178694	YP_001266543
Pput 1203	TRAP dicarboxylate transporter, DctP subunit	Carbohydrate transport and metabolism	0	7	23.2721	8.11768e-06	7.90886e-05	YP_001266548
Pput 1205	NAD-dependent epimerase/dehydratase	Carbohydrate transport and metabolism	0	1	20.3262	0.0916998	0.177014	YP_001266550
Pput 1207	addiction module antitoxin, RelB/DinJ family	Replication, recombination and repair	1	0	-20.2668	0.100212	0.178694	YP_001266552
Pput 1214	dienelactone hydrolase	Secondary metabolites biosynthesis, transport and catabolism	0	7.5	25.3411	3.86213e-06	4.10485e-05	YP_001266559
Pput 1217	integral membrane sensor signal transduction histidine kinase	Signal transduction mechanisms	0	1	19.3262	0.0916998	0.177014	YP_001266562
Pput 1230	virulence factor family protein	Intracellular trafficking, secretion and vesicular transport	0	3	19.4248	0.00348796	0.013957	YP_001266575
Pput 1237	SlyX family protein	Unknown Function	4	0	-19.6531	0.00101027	0.00513592	YP_001266582
Pput 1241	putative regulatory protein, FmdB family	Unknown Function	4.5	0	-24.7709	0.000488325	0.00275699	YP_001266586
Pput 1244	crossover junction endodeoxyribonuclease RuvC	Replication, recombination and repair	1	0	-20.2668	0.100212	0.178694	YP_001266589
Pput 1245	Holliday junction DNA helicase RuvA	Replication, recombination and repair	1	0	-19.2668	0.100212	0.178694	YP_001266590
Pput 1248	Tol-Pal system, TolQ	Intracellular trafficking, secretion and vesicular transport	0	7	24.2721	8.11768e-06	7.90886e-05	YP_001266593
Pput 1249	Biopolymer transport, TolR	Intracellular trafficking, secretion and vesicular transport	0	1	20.3262	0.0916998	0.177014	YP_001266594
Pput 1255	exsB protein	General function prediction	0	2	20.0194	0.0170759	0.0508495	YP_001266600
Pput 1257	methyl-accepting chemotaxis sensory transducer	Cell Motility	0	3.5	23.579	0.00160415	0.00740892	YP_001266602
Pput 1259	protein of unknown function DUF945	Unknown Function	0	14.5	24.0004	1.34499e-10	3.28788e-09	YP_001266604
Pput 1275	hypothetical protein	Unknown Function	0	4	21.7125	0.000743546	0.00388987	YP_001266620
Pput 1294	Cystathionine gamma-lyase	Amino acid transport and metabolism	2.5	0	-20.1831	0.00934642	0.0309895	YP_001266639
Pput 1301	protein of unknown function UPF0153	Unknown Function	1	0	-20.2668	0.100212	0.178694	YP_001266646
Pput 1304	tRNA/rRNA methyltransferase (SpoU)	Translation of ribosomal structure and biogenesis	0	1	20.3262	0.0916998	0.177014	YP_001266648
Pput 1305	HNH endonuclease	None	9	0	-23.4641	8.16107e-07	1.05001e-05	YP_001266649
Pput 1308	glutamine amidotransferase, class-II	General function prediction	0	1	19.3262	0.0916998	0.177014	YP_001266652
Pput 1311	major facilitator superfamily MFS_1	Carbohydrate transport and metabolism	0	1	20.3262	0.0916998	0.177014	YP_001266655
Pput 1319	Aspartyl/Asparaginyl beta-hydroxylase	Post translational modification and protein turnover chaperones	0	10	25.6288	9.65089e-08	1.4181e-06	YP_001266663
Pput 1334	DGPFAETKE family protein	Unknown Function	0	1.5	19.7317	0.0388728	0.0957225	YP_001266678
Pput 1341	FAD dependent oxidoreductase	Amino acid transport and metabolism	2	0	-22.96	0.0200869	0.0566776	YP_001266685
Pput 1342	Glutamate--putrescine ligase	Amino acid transport and metabolism	2	0	-19.96	0.0200869	0.0566776	YP_001266686
Pput 1351	transcriptional regulator, LysR family	Transcription	0	3	22.4248	0.00348796	0.013957	YP_001266695
Pput 1368	D-isomer specific 2-hydroxyacid dehydrogenase, NAD-binding	Energy production and conversion	0	3.5	23.579	0.00160415	0.00740892	YP_001266710
Pput 1370	Transcriptional regulator IclR-like protein	Transcription	2	0	-22.96	0.0200869	0.0566776	YP_001266712
Pput 1377	MscS Mechanosensitive ion channel	Cell wall membrane and envelope biogenesis	0	2	24.0194	0.0170759	0.0508495	YP_001266719
Pput 1388	putative agmatinase	Amino acid transport and metabolism	31	0	-26.7008	5.56662e-20	3.11847e-18	YP_001266730
Pput 1389	transcriptional regulator, LysR family	Transcription	0	1.5	19.7317	0.0388728	0.0957225	YP_001266731
Pput 1390	methyl-accepting chemotaxis sensory transducer	Cell Motility	0	1.5	19.7317	0.0388728	0.0957225	YP_001266732
Pput 1395	ATP-dependent DNA helicase RecQ	Replication, recombination and repair	0	1	19.3262	0.0916998	0.177014	YP_001266737
Pput 1398	conserved hypothetical selenoprotein	Post translational modification and protein turnover chaperones	1.5	0	-19.6723	0.0440866	0.102462	YP_001266740
Pput 1403	helix-turn-helix- domain containing protein, AraC type	Transcription	1	0	-20.2668	0.100212	0.178694	YP_001266745
Pput 1406	integral membrane sensor signal transduction histidine kinase	Signal transduction mechanisms	0	3.5	21.579	0.00160415	0.00740892	YP_001266748
Pput 1407	protein of unknown function, Spy-related	None	3	0	-23.3654	0.00441072	0.0169435	YP_001266749
Pput 1415	putative transcriptional regulator	Transcription	2.5	0	-19.1831	0.00934642	0.0309895	YP_001266757
Pput 1423	transcriptional coactivator/pterin dehydratase	Coenzyme transport and metabolism	20.5	0	-24.2873	9.86215e-14	3.58369e-12	YP_001266765
Pput 1424	phenylalanine-4-hydroxylase	Amino acid transport and metabolism	17.5	0	-22.129	6.12917e-12	1.85184e-10	YP_001266766
Pput 1425	transcriptional regulator, TyrR	Amino acid transport and metabolism	3.5	0	-24.5196	0.0021028	0.00934617	YP_001266767
Pput 1433	helix-turn-helix- domain containing protein, AraC type	Transcription	1	0	-19.2668	0.100212	0.178694	YP_001266775
Pput 1443	carbon storage regulator, CsrA	Signal transduction mechanisms	3.5	0	-21.5196	0.0021028	0.00934617	YP_001266785
Pput 1444	magnesium transporter	Inorganic ion transport and metabolism	0	1	20.3262	0.0916998	0.177014	YP_001266786
Pput 1450	dihydrolipoamide dehydrogenase	Energy production and conversion	3.5	0	-21.5196	0.0021028	0.00934617	YP_001266792
Pput 1451	catalytic domain of components of various dehydrogenase complexes	Energy production and conversion	17	0	-23.1	1.22134e-11	3.60898e-10	YP_001266793
Pput 1452	Transketolase, central region	Energy production and conversion	6.5	0	-24.1386	2.77791e-05	0.000227738	YP_001266794
Pput 1453	3-methyl-2-oxobutanoate dehydrogenase (2-methylpropanoyl-transferring)	Energy production and conversion	2	0	-19.96	0.0200869	0.0566776	YP_001266795
Pput 1455	Glutamate--putrescine ligase	Amino acid transport and metabolism	0	4	22.7125	0.000743546	0.00388987	YP_001266797
Pput 1456	major facilitator superfamily MFS_1	None	0	1	20.3262	0.0916998	0.177014	YP_001266798
Pput 1461	putative CheW protein	Transcription	0	2.5	23.2425	0.00766254	0.0265181	YP_001266803
Pput 1471	flagellar L-ring protein	Cell Motility	0	2.5	23.2425	0.00766254	0.0265181	YP_001266812
Pput 1476	glycosyl transferase, family 2	Cell wall membrane and envelope biogenesis	0	3	22.4248	0.00348796	0.013957	YP_001266817
Pput 1486	NAD-dependent epimerase/dehydratase	Carbohydrate transport and metabolism	0	1.5	19.7317	0.0388728	0.0957225	YP_001266827
Pput 1487	hypothetical protein	None	0	1.5	19.7317	0.0388728	0.0957225	YP_001266828
Pput 1491	flagellar hook-associated 2 domain protein	Cell Motility	0	7	24.2721	8.11768e-06	7.90886e-05	YP_001266832
Pput 1493	hypothetical protein	None	2	0	-19.96	0.0200869	0.0566776	YP_001266834
Pput 1502	flagellar export protein FliJ	Cell Motility	0	1	20.3262	0.0916998	0.177014	YP_001266843
Pput 1506	flagellar hook-length control protein	Cell Motility	3	0	-23.3654	0.00441072	0.0169435	YP_001266847
Pput 1523	flagellar biosynthesis protein FlhA	Cell Motility	0	5	24.9357	0.000162513	0.00106067	YP_001266864
Pput 1532	OmpA/MotB domain protein	Cell Motility	1	0	-19.2668	0.100212	0.178694	YP_001266873
Pput 1535	putative CheW protein	Cell Motility	0	7	24.2721	8.11768e-06	7.90886e-05	YP_001266876
Pput 1536	hypothetical protein	None	0	6	23.118	3.61092e-05	0.000285581	YP_001266877
Pput 1544	CcmE/CycJ protein	Post translational modification and protein turnover chaperones	0	5.5	22.031	7.64738e-05	0.00055279	YP_001266885
Pput 1545	cytochrome c-type biogenesis protein CcmF	Post translational modification and protein turnover chaperones	2	0	-22.96	0.0200869	0.0566776	YP_001266886
Pput 1547	cytochrome C biogenesis protein	Post translational modification and protein turnover chaperones	0	2	24.0194	0.0170759	0.0508495	YP_001266888
Pput 1549	hypothetical protein	None	0	3.5	23.579	0.00160415	0.00740892	YP_001266890
Pput 1551	D-isomer specific 2-hydroxyacid dehydrogenase, NAD-binding	Energy production and conversion	0	9.5	25.5775	2.01294e-07	2.84884e-06	YP_001266892
Pput 1576	Nucleoside-binding outer membrane protein-like protein	Cell wall membrane and envelope biogenesis	0	3	24.4248	0.00348796	0.013957	YP_001266916
Pput 1579	protein of unknown function DUF989	Unknown Function	0	1.5	19.7317	0.0388728	0.0957225	YP_001266919
Pput 1582	Chitin deacetylase	Carbohydrate transport and metabolism	0	3	24.4248	0.00348796	0.013957	YP_001266922
Pput 1590	Xanthine dehydrogenase, small subunit	Nucleotide transport and metabolism	0	2.5	23.2425	0.00766254	0.0265181	YP_001266930
Pput 1602	adenine phosphoribosyltransferase	Nucleotide transport and metabolism	1.5	0	-19.6723	0.0440866	0.102462	YP_001266942
Pput 1616	hypothetical protein	None	0	2.5	23.2425	0.00766254	0.0265181	YP_001266956
Pput 1619	hydrolase of the alpha/beta-hydrolase fold-like protein	General function prediction	1	0	-19.2668	0.100212	0.178694	YP_001266959
Pput 1630	aldehyde oxidase and xanthine dehydrogenase, molybdopterin binding	Energy production and conversion	0	2.5	20.2425	0.00766254	0.0265181	YP_001266970
Pput 1632	Gluconate 2-dehydrogenase (acceptor)	Energy production and conversion	2	0	-22.96	0.0200869	0.0566776	YP_001266972
Pput 1638	two component transcriptional regulator, winged helix family	Transcription	1	0	-20.2668	0.100212	0.178694	YP_001266978
Pput 1647	major facilitator superfamily MFS_1	Carbohydrate transport and metabolism	2	0	-19.96	0.0200869	0.0566776	YP_001266987
Pput 1662	Succinate dehydrogenase, hydrophobic membrane anchor	Energy production and conversion	0	1	20.3262	0.0916998	0.177014	YP_001267002
Pput 1676	amino acid adenylation domain	Secondary metabolites biosynthesis, transport and catabolism	1	0	-20.2668	0.100212	0.178694	YP_001267016
Pput 1677	amino acid adenylation domain	Secondary metabolites biosynthesis, transport and catabolism	1	0	-19.2668	0.100212	0.178694	YP_001267017
Pput 1678	TonB-dependent siderophore receptor	Inorganic ion transport and metabolism	0	2.5	23.2425	0.00766254	0.0265181	YP_001267018
Pput 1695	integral membrane sensor hybrid histidine kinase	Transcription	1	0	-20.2668	0.100212	0.178694	YP_001267035
Pput 1697	TonB-dependent receptor, plug	Inorganic ion transport and metabolism	0	3	22.4248	0.00348796	0.013957	YP_001267037
Pput 1699	hypothetical protein	None	1.5	0	-19.6723	0.0440866	0.102462	YP_001267039
Pput 1712	transcriptional regulator, LysR family	Transcription	0	1.5	19.7317	0.0388728	0.0957225	YP_001267052
Pput 1715	ABC transporter related	General function prediction	0	3	22.4248	0.00348796	0.013957	YP_001267055
Pput 1720	MLTD_N domain protein	Cell wall membrane and envelope biogenesis	1	0	-19.2668	0.100212	0.178694	YP_001267060
Pput 1728	TonB-dependent receptor	Inorganic ion transport and metabolism	0	1	19.3262	0.0916998	0.177014	YP_001267068
Pput 1736	proton-translocating NADH-quinone oxidoreductase, chain L	Energy production and conversion	0	6.5	24.198	1.70995e-05	0.000149287	YP_001267076
Pput 1761	phosphate transporter	Inorganic ion transport and metabolism	0	1	19.3262	0.0916998	0.177014	YP_001267101
Pput 1765	two component transcriptional regulator, LuxR family	Transcription	0	4.5	23.8303	0.000346758	0.00205382	YP_001267105
Pput 1770	Sigma-70, region 4 type 2	None	6.5	0	-20.1386	2.77791e-05	0.000227738	YP_001267109
Pput 1775	Enoyl-CoA hydratase/isomerase	Lipid transport and metabolism	2	0	-19.96	0.0200869	0.0566776	YP_001267114
Pput 1777	acyl-CoA dehydrogenase domain protein	Lipid transport and metabolism	0	1	19.3262	0.0916998	0.177014	YP_001267116
Pput 1785	1,4-alpha-glucan branching enzyme	Carbohydrate transport and metabolism	0	4	22.7125	0.000743546	0.00388987	YP_001267122
Pput 1798	Glyoxalase/bleomycin resistance protein/dioxygenase	General function prediction	0	1	19.3262	0.0916998	0.177014	YP_001267135
Pput 1802	dihydropyrimidinase	Nucleotide transport and metabolism	0	2.5	23.2425	0.00766254	0.0265181	YP_001267139
Pput 1804	amidase, hydantoinase/carbamoylase family	Amino acid transport and metabolism	0	6	23.118	3.61092e-05	0.000285581	YP_001267141
Pput 1812	alpha/beta hydrolase fold	General function prediction	0	11	23.7241	2.22558e-08	3.83627e-07	YP_001267149
Pput 1835	glutathione S-transferase-like protein	Post translational modification and protein turnover chaperones	0	1.5	19.7317	0.0388728	0.0957225	YP_001267172
Pput 1836	glycosyl transferase, family 3	Amino acid transport and metabolism	0	2.5	23.2425	0.00766254	0.0265181	YP_001267173
Pput 1837	DsrC family protein	Inorganic ion transport and metabolism	0	1	20.3262	0.0916998	0.177014	YP_001267174
Pput 1840	DsrE family protein	Inorganic ion transport and metabolism	1	0	-19.2668	0.100212	0.178694	YP_001267177
Pput 1858	isochorismatase hydrolase	Secondary metabolites biosynthesis, transport and catabolism	0	1.5	19.7317	0.0388728	0.0957225	YP_001267192
Pput 1871	3-oxoacid CoA-transferase, A subunit	Lipid transport and metabolism	0	4	22.7125	0.000743546	0.00388987	YP_001267204
Pput 1885	GntR domain protein	Transcription	0	2.5	23.2425	0.00766254	0.0265181	YP_001267217
Pput 1889	aldehyde oxidase and xanthine dehydrogenase, molybdopterin binding	Energy production and conversion	0	1	19.3262	0.0916998	0.177014	YP_001267221
Pput 1892	hypothetical protein	Amino acid transport and metabolism	2	0	-19.96	0.0200869	0.0566776	YP_001267224
Pput 1900	transcriptional regulator, LysR family	Transcription	0	2	20.0194	0.0170759	0.0508495	YP_001267232
Pput 1907	hypothetical protein	None	0	1	20.3262	0.0916998	0.177014	YP_001267239
Pput 1908	Methyltransferase type 12	Coenzyme transport and metabolism	3.5	0	-21.5196	0.0021028	0.00934617	YP_001267240
Pput 1909	short-chain dehydrogenase/reductase SDR	Lipid transport and metabolism	1	0	-19.2668	0.100212	0.178694	YP_001267241
Pput 1938	carbon storage regulator, CsrA	Signal transduction mechanisms	0	2.5	20.2425	0.00766254	0.0265181	YP_001267265
Pput 1943	2-nitropropane dioxygenase, NPD	General function prediction	0	3	24.4248	0.00348796	0.013957	YP_001267270
Pput 1945	Domain of unknown function DUF1883	None	1.5	0	-19.6723	0.0440866	0.102462	YP_001267272
Pput 1955	extracellular solute-binding protein, family 1	Amino acid transport and metabolism	0	1	20.3262	0.0916998	0.177014	YP_001267282
Pput 1958	Alpha/beta hydrolase fold-3 domain protein	Lipid transport and metabolism	0	1	20.3262	0.0916998	0.177014	YP_001267285
Pput 1965	ABC-type metal ion transport system periplasmic component/surface adhesin-like protein	Inorganic ion transport and metabolism	1	0	-20.2668	0.100212	0.178694	YP_001267292
Pput 1967	ABC transporter related	Inorganic ion transport and metabolism	1	0	-19.2668	0.100212	0.178694	YP_001267294
Pput 1968	periplasmic solute binding protein	Inorganic ion transport and metabolism	0	3	24.4248	0.00348796	0.013957	YP_001267295
Pput 1995	Shikimate dehydrogenase substrate binding, N-terminal domain protein	Amino acid transport and metabolism	3.5	0	-22.5196	0.0021028	0.00934617	YP_001267319
Pput 2008	3-hydroxybutyryl-CoA dehydrogenase	Lipid transport and metabolism	1	0	-20.2668	0.100212	0.178694	YP_001267332
Pput 2016	protein of unknown function DUF224, cysteine-rich region domain protein	Energy production and conversion	1	0	-20.2668	0.100212	0.178694	YP_001267340
Pput 2025	transcriptional regulator, GntR family	Transcription	3.5	0	-19.5196	0.0021028	0.00934617	YP_001267349
Pput 2035	multi-sensor hybrid histidine kinase	Signal transduction mechanisms	2.5	0	-19.1831	0.00934642	0.0309895	YP_001267359
Pput 2040	thiamine pyrophosphate enzyme TPP binding domain protein	Amino acid transport and metabolism	0	1.5	19.7317	0.0388728	0.0957225	YP_001267364
Pput 2042	aminotransferase, class I and II	Amino acid transport and metabolism	1	0	-20.2668	0.100212	0.178694	YP_001267366
Pput 2043	aldehyde dehydrogenase	Energy production and conversion	1	0	-20.2668	0.100212	0.178694	YP_001267367
Pput 2052	transcriptional regulator, LysR family	Transcription	0	1	20.3262	0.0916998	0.177014	YP_001267376
Pput 2076	putative transcriptional regulator, AsnC family	Transcription	1	0	-19.2668	0.100212	0.178694	YP_001267400
Pput 2083	flavin reductase domain protein, FMN-binding	General function prediction	0	1	20.3262	0.0916998	0.177014	YP_001267407
Pput 2086	protein of unknown function DUF1185	None	2	0	-19.96	0.0200869	0.0566776	YP_001267410
Pput 2100	N-acetyl-gamma-glutamyl-phosphate reductase	Amino acid transport and metabolism	0	61.5	26.4453	6.22296e-40	1.11557e-37	YP_001267423
Pput 2102	SH3, type 3 domain protein	Signal transduction mechanisms	0	1	19.3262	0.0916998	0.177014	YP_001267425
Pput 2106	hypothetical protein	None	0	1	19.3262	0.0916998	0.177014	YP_001267429
Pput 2110	Gluconate 2-dehydrogenase (acceptor)	Energy production and conversion	0	1	19.3262	0.0916998	0.177014	YP_001267433
Pput 2132	hypothetical protein	None	0	1	20.3262	0.0916998	0.177014	YP_001267455
Pput 2133	hypothetical protein	None	0	1	19.3262	0.0916998	0.177014	YP_001267456
Pput 2137	cellulose synthase, subunit B	None	0	3.5	23.579	0.00160415	0.00740892	YP_001267460
Pput 2139	cellulose synthase operon C domain protein	Intracellular trafficking, secretion and vesicular transport	0	1	20.3262	0.0916998	0.177014	YP_001267462
Pput 2150	magnesium-translocating P-type ATPase	Inorganic ion transport and metabolism	2	0	-19.96	0.0200869	0.0566776	YP_001267473
Pput 2153	GCN5-related N-acetyltransferase	Translation of ribosomal structure and biogenesis	2	0	-19.96	0.0200869	0.0566776	YP_001267476
Pput 2164	phosphate ABC transporter, periplasmic phosphate-binding protein	Inorganic ion transport and metabolism	2	0	-19.96	0.0200869	0.0566776	YP_001267487
Pput 2181	Malate/L-lactate dehydrogenase	Energy production and conversion	0	5	21.9357	0.000162513	0.00106067	YP_001267504
Pput 2189	RND efflux system, outer membrane lipoprotein, NodT family	Cell wall membrane and envelope biogenesis	0	5	22.9357	0.000162513	0.00106067	YP_001267512
Pput 2211	SCP-like extracellular protein	Unknown Function	3	0	-21.3654	0.00441072	0.0169435	YP_001267534
Pput 2212	cell wall hydrolase, SleB	Cell wall membrane and envelope biogenesis	0	1	20.3262	0.0916998	0.177014	YP_001267535
Pput 2217	methyl-accepting chemotaxis sensory transducer	Cell Motility	0	8.5	23.4663	8.79045e-07	1.10306e-05	YP_001267540
Pput 2220	acyl-CoA dehydrogenase domain protein	Lipid transport and metabolism	4.5	0	-21.7709	0.000488325	0.00275699	YP_001267543
Pput 2221	AMP-dependent synthetase and ligase	Lipid transport and metabolism	13.5	0	-22.8695	1.54306e-09	3.16739e-08	YP_001267544
Pput 2222	PAS/PAC sensor signal transduction histidine kinase	Signal transduction mechanisms	1	0	-20.2668	0.100212	0.178694	YP_001267545
Pput 2225	secretion protein HlyD family protein	Defense mechanisms	0	2.5	23.2425	0.00766254	0.0265181	YP_001267548
Pput 2235	putative transcriptional regulator, MerR family	Transcription	1	0	-20.2668	0.100212	0.178694	YP_001267558
Pput 2245	aliphatic sulfonates family ABC transporter, periplsmic ligand-binding protein	Inorganic ion transport and metabolism	0	3.5	23.579	0.00160415	0.00740892	YP_001267568
Pput 2270	Magnesium chelatase	Coenzyme transport and metabolism	0	1.5	19.7317	0.0388728	0.0957225	YP_001267593
Pput 2275	Endoribonuclease L-PSP	Translation of ribosomal structure and biogenesis	1.5	0	-19.6723	0.0440866	0.102462	YP_001267598
Pput 2276	protein of unknown function DUF633	General function prediction	0	1	20.3262	0.0916998	0.177014	YP_001267599
Pput 2280	Enoyl-CoA hydratase/isomerase	Lipid transport and metabolism	0	5	22.9357	0.000162513	0.00106067	YP_001267603
Pput 2293	type II and III secretion system protein	Intracellular trafficking, secretion and vesicular transport	1	0	-20.2668	0.100212	0.178694	YP_001267616
Pput 2302	ABC transporter related	Defense mechanisms	0	1	19.3262	0.0916998	0.177014	YP_001267625
Pput 2306	Aldehyde dehydrogenase (NAD(+))	Energy production and conversion	2	0	-19.96	0.0200869	0.0566776	YP_001267629
Pput 2307	Domain of unknown function DUF1928	None	5	0	-22.8763	0.000237193	0.00149022	YP_001267630
Pput 2308	Radical SAM domain protein	General function prediction	1.5	0	-19.6723	0.0440866	0.102462	YP_001267631
Pput 2312	molybdopterin-guanine dinucleotide biosynthesis protein A	Coenzyme transport and metabolism	0	1	19.3262	0.0916998	0.177014	YP_001267635
Pput 2313	transporter, hydrophobe/amphiphile efflux-1 (HAE1) family	Defense mechanisms	1	0	-19.2668	0.100212	0.178694	YP_001267636
Pput 2315	two component transcriptional regulator, winged helix family	Transcription	1.5	0	-19.6723	0.0440866	0.102462	YP_001267638
Pput 2326	Integral membrane protein TerC	Inorganic ion transport and metabolism	0	1.5	19.7317	0.0388728	0.0957225	YP_001267649
Pput 2331	ThiJ/PfpI domain protein	General function prediction	0	2.5	20.2425	0.00766254	0.0265181	YP_001267654
Pput 2336	transporter, hydrophobe/amphiphile efflux-1 (HAE1) family	Defense mechanisms	0	1	19.3262	0.0916998	0.177014	YP_001267659
Pput 2359	Pirin domain protein	General function prediction	0	4	24.7125	0.000743546	0.00388987	YP_001267682
Pput 2375	Gluconate 2-dehydrogenase (acceptor)	None	1	0	-20.2668	0.100212	0.178694	YP_001267698
Pput 2377	Gluconate 2-dehydrogenase (acceptor)	Energy production and conversion	3.5	0	-19.5196	0.0021028	0.00934617	YP_001267700
Pput 2382	Gluconate 2-dehydrogenase	Energy production and conversion	4.5	0	-22.7709	0.000488325	0.00275699	YP_001267705
Pput 2391	hydrolase of the alpha/beta superfamily-like protein	General function prediction	0	1	20.3262	0.0916998	0.177014	YP_001267714
Pput 2394	putative GAF sensor protein	Signal transduction mechanisms	0	1.5	19.7317	0.0388728	0.0957225	YP_001267717
Pput 2399	transcriptional regulator, MarR family	Transcription	3.5	0	-24.5196	0.0021028	0.00934617	YP_001267722
Pput 2406	sulfatase	Inorganic ion transport and metabolism	0	1	20.3262	0.0916998	0.177014	YP_001267729
Pput 2412	TonB-dependent siderophore receptor	Inorganic ion transport and metabolism	0	2	20.0194	0.0170759	0.0508495	YP_001267735
Pput 2418	hypothetical protein	Inorganic ion transport and metabolism	0	1.5	19.7317	0.0388728	0.0957225	YP_001267740
Pput 2419	TonB-dependent siderophore receptor	Inorganic ion transport and metabolism	0	2	20.0194	0.0170759	0.0508495	YP_001267741
Pput 2468	UspA domain protein	Signal transduction mechanisms	1.5	0	-19.6723	0.0440866	0.102462	YP_001267787
Pput 2470	UspA domain protein	Signal transduction mechanisms	0	2.5	23.2425	0.00766254	0.0265181	YP_001267789
Pput 2479	beta-ketoadipyl CoA thiolase	Lipid transport and metabolism	1.5	0	-19.6723	0.0440866	0.102462	YP_001267798
Pput 2489	phenylacetic acid degradation protein paaN	Energy production and conversion	0	1	20.3262	0.0916998	0.177014	YP_001267808
Pput 2522	hypothetical protein	None	0	1	20.3262	0.0916998	0.177014	YP_001267841
Pput 2528	transcriptional regulator, PucR family	Secondary metabolites biosynthesis, transport and catabolism	1	0	-19.2668	0.100212	0.178694	YP_001267847
Pput 2530	transcriptional activator, TenA family	Transcription	0	1	20.3262	0.0916998	0.177014	YP_001267849
Pput 2538	Glycerate kinase	Carbohydrate transport and metabolism	4.5	0	-24.7709	0.000488325	0.00275699	YP_001267857
Pput 2544	luciferase family protein	Energy production and conversion	1	0	-20.2668	0.100212	0.178694	YP_001267863
Pput 2558	UspA domain protein	Signal transduction mechanisms	0	1	19.3262	0.0916998	0.177014	YP_001267877
Pput 2559	TonB-dependent siderophore receptor	Inorganic ion transport and metabolism	0	6	25.118	3.61092e-05	0.000285581	YP_001267878
Pput 2560	hypothetical protein	None	0	12	22.8111	5.15149e-09	9.61969e-08	YP_001267879
Pput 2568	FAD dependent oxidoreductase	Amino acid transport and metabolism	0	4	22.7125	0.000743546	0.00388987	YP_001267887
Pput 2570	L-serine dehydratase 1	Amino acid transport and metabolism	4.5	0	-19.7709	0.000488325	0.00275699	YP_001267889
Pput 2571	transcriptional regulator, LysR family	Transcription	0	1	20.3262	0.0916998	0.177014	YP_001267890
Pput 2581	GMC oxidoreductase	Amino acid transport and metabolism	0	1.5	19.7317	0.0388728	0.0957225	YP_001267900
Pput 2585	hypothetical protein	None	0	5	21.9357	0.000162513	0.00106067	YP_001267904
Pput 2589	hypothetical protein	None	0	2	20.0194	0.0170759	0.0508495	YP_001267908
Pput 2591	transcriptional regulator, XRE family	Transcription	0	1.5	19.7317	0.0388728	0.0957225	YP_001267910
Pput 2593	3-oxoacid CoA-transferase, B subunit	Lipid transport and metabolism	16	0	-26.0394	4.85548e-11	1.33229e-09	YP_001267912
Pput 2594	3-oxoacid CoA-transferase, A subunit	Lipid transport and metabolism	15.5	0	-22.0077	9.68766e-11	2.45756e-09	YP_001267913
Pput 2598	DNA polymerase III, alpha subunit	Replication, recombination and repair	0	1	19.3262	0.0916998	0.177014	YP_001267917
Pput 2622	uncharacterised conserved protein UCP028301	Unknown Function	2.5	0	-20.1831	0.00934642	0.0309895	YP_001267940
Pput 2623	protein of unknown function DUF877	Unknown Function	4.5	0	-24.7709	0.000488325	0.00275699	YP_001267941
Pput 2627	ATPase AAA-2 domain protein	Post translational modification and protein turnover chaperones	11	0	-22.6647	4.982e-08	7.97417e-07	YP_001267945
Pput 2635	ImpA domain protein	Unknown Function	1	0	-20.2668	0.100212	0.178694	YP_001267953
Pput 2638	secretion protein HlyD family protein	Defense mechanisms	0	1	20.3262	0.0916998	0.177014	YP_001267956
Pput 2646	extracellular solute-binding protein, family 5	Amino acid transport and metabolism	0	1	19.3262	0.0916998	0.177014	YP_001267964
Pput 2659	metallophosphoesterase	None	0	1	19.3262	0.0916998	0.177014	YP_001267977
Pput 2662	methylated-DNA--protein-cysteine methyltransferase	Replication, recombination and repair	2	0	-19.96	0.0200869	0.0566776	YP_001267980
Pput 2702	putative transcriptional regulator, MerR family	Transcription	0	1.5	19.7317	0.0388728	0.0957225	YP_001268020
Pput 2705	transcriptional regulator, HxlR family	Transcription	0	1	20.3262	0.0916998	0.177014	YP_001268023
Pput 2713	uncharacterized peroxidase-related enzyme	Unknown Function	0	1.5	19.7317	0.0388728	0.0957225	YP_001268031
Pput 2728	nitrile hydratase, alpha subunit	None	4	0	-21.6531	0.00101027	0.00513592	YP_001268046
Pput 2729	Nitrile hydratase	None	1.5	0	-19.6723	0.0440866	0.102462	YP_001268047
Pput 2730	cobalamin synthesis protein, P47K	General function prediction	0	1	20.3262	0.0916998	0.177014	YP_001268048
Pput 2731	methyl-accepting chemotaxis sensory transducer	Cell Motility	0	3.5	23.579	0.00160415	0.00740892	YP_001268049
Pput 2763	carboxynorspermidine decarboxylase	Amino acid transport and metabolism	0	12.5	23.8519	2.48144e-09	4.8705e-08	YP_001268079
Pput 2770	urea amidolyase related protein	Amino acid transport and metabolism	5	0	-21.8763	0.000237193	0.00149022	YP_001268086
Pput 2772	LamB/YcsF family protein	General function prediction	6.5	0	-23.1386	2.77791e-05	0.000227738	YP_001268088
Pput 2779	protein of unknown function RIO1	Cell cycle control, cell division and chromosome partitioning	5	0	-21.8763	0.000237193	0.00149022	YP_001268095
Pput 2784	two component transcriptional regulator, winged helix family	Transcription	0	1.5	19.7317	0.0388728	0.0957225	YP_001268100
Pput 2798	surface antigen (D15)	Cell wall membrane and envelope biogenesis	0	1	20.3262	0.0916998	0.177014	YP_001268114
Pput 2801	putative transmembrane anti-sigma factor	Transcription	0	2.5	23.2425	0.00766254	0.0265181	YP_001268117
Pput 2809	short-chain dehydrogenase/reductase SDR	General function prediction	1	0	-20.2668	0.100212	0.178694	YP_001268125
Pput 2810	transcriptional regulator, TetR family	Transcription	1	0	-19.2668	0.100212	0.178694	YP_001268126
Pput 2813	beta-lactamase	Defense mechanisms	0	6.5	24.198	1.70995e-05	0.000149287	YP_001268129
Pput 2814	hypothetical protein	None	0	4.5	21.8303	0.000346758	0.00205382	YP_001268130
Pput 2866	regulatory protein, IclR	Transcription	0	2	20.0194	0.0170759	0.0508495	YP_001268181
Pput 2872	multi-sensor signal transduction histidine kinase	Signal transduction mechanisms	0	1	19.3262	0.0916998	0.177014	YP_001268187
Pput 2875	4-oxalocrotonate decarboxylase	Secondary metabolites biosynthesis, transport and catabolism	1	0	-20.2668	0.100212	0.178694	YP_001268190
Pput 2890	4-oxalocrotonate decarboxylase	Secondary metabolites biosynthesis, transport and catabolism	1.5	0	-19.6723	0.0440866	0.102462	YP_001268204
Pput 2963	ATPase involved in DNA repair-like protein	Replication, recombination and repair	3.5	0	-22.5196	0.0021028	0.00934617	YP_001268275
Pput 2965	hypothetical protein	None	2	0	-19.96	0.0200869	0.0566776	YP_001268277
Pput 3002	ABC-type branched-chain amino acid transport systems periplasmic component-like protein	Amino acid transport and metabolism	1.5	0	-19.6723	0.0440866	0.102462	YP_001268314
Pput 3014	putative PAS/PAC sensor protein	Transcription	1.5	0	-19.6723	0.0440866	0.102462	YP_001268326
Pput 3048	amidohydrolase	General function prediction	1.5	0	-19.6723	0.0440866	0.102462	YP_001268360
Pput 3052	Redoxin domain protein	Post translational modification and protein turnover chaperones	0	3.5	23.579	0.00160415	0.00740892	YP_001268364
Pput 3057	transcriptional regulator, LysR family	Transcription	0	1	20.3262	0.0916998	0.177014	YP_001268369
Pput 3062	hypothetical protein	None	0	1	20.3262	0.0916998	0.177014	YP_001268374
Pput 3079	PAS/PAC sensor hybrid histidine kinase	Signal transduction mechanisms	1	0	-20.2668	0.100212	0.178694	YP_001268391
Pput 3098	dihydrodipicolinate synthetase	Amino acid transport and metabolism	0	1.5	19.7317	0.0388728	0.0957225	YP_001268410
Pput 3108	hypothetical protein	None	0	1	20.3262	0.0916998	0.177014	YP_001268420
Pput 3109	TonB-dependent siderophore receptor	Inorganic ion transport and metabolism	0	1	19.3262	0.0916998	0.177014	YP_001268421
Pput 3122	Xylose isomerase domain protein TIM barrel	Carbohydrate transport and metabolism	0	3	24.4248	0.00348796	0.013957	YP_001268434
Pput 3125	fumarate reductase/succinate dehydrogenase flavoprotein domain protein	Energy production and conversion	0	1	20.3262	0.0916998	0.177014	YP_001268437
Pput 3132	Hydroxydechloroatrazine ethylaminohydrolase	Nucleotide transport and metabolism	1	0	-20.2668	0.100212	0.178694	YP_001268444
Pput 3151	Pirin domain protein	General function prediction	1	0	-20.2668	0.100212	0.178694	YP_001268463
Pput 3166	FAD dependent oxidoreductase	Amino acid transport and metabolism	0	1.5	19.7317	0.0388728	0.0957225	YP_001268478
Pput 3177	short-chain dehydrogenase/reductase SDR	Lipid transport and metabolism	0	1	19.3262	0.0916998	0.177014	YP_001268487
Pput 3179	hypothetical protein	None	0	1	20.3262	0.0916998	0.177014	YP_001268489
Pput 3187	D-isomer specific 2-hydroxyacid dehydrogenase, NAD-binding	Energy production and conversion	0	1	19.3262	0.0916998	0.177014	YP_001268497
Pput 3189	5'-nucleotidase	None	1	0	-19.2668	0.100212	0.178694	YP_001268499
Pput 3191	O-acetylhomoserine/O-acetylserine sulfhydrylase	Amino acid transport and metabolism	4.5	0	-24.7709	0.000488325	0.00275699	YP_001268501
Pput 3193	hypothetical protein	None	0	2.5	23.2425	0.00766254	0.0265181	YP_001268503
Pput 3194	ATPase-like protein	General function prediction	1	0	-20.2668	0.100212	0.178694	YP_001268504
Pput 3195	metal dependent phosphohydrolase	General function prediction	1.5	0	-19.6723	0.0440866	0.102462	YP_001268505
Pput 3207	GTP cyclohydrolase I	Coenzyme transport and metabolism	1.5	0	-19.6723	0.0440866	0.102462	YP_001268517
Pput 3217	diguanylate cyclase	Signal transduction mechanisms	1	0	-19.2668	0.100212	0.178694	YP_001268527
Pput 3233	Alanine racemase	Transcription	1	0	-20.2668	0.100212	0.178694	YP_001268543
Pput 3235	ABC transporter related	Carbohydrate transport and metabolism	1	0	-19.2668	0.100212	0.178694	YP_001268545
Pput 3238	putative PAS/PAC sensor protein	Transcription	0	2	24.0194	0.0170759	0.0508495	YP_001268548
Pput 3246	hypothetical protein	None	0	3	24.4248	0.00348796	0.013957	YP_001268556
Pput 3260	aminotransferase, class V	Amino acid transport and metabolism	11.5	0	-23.7092	2.48267e-08	4.22525e-07	YP_001268570
Pput 3269	Alcohol dehydrogenase GroES domain protein	General function prediction	4.5	0	-19.7709	0.000488325	0.00275699	YP_001268579
Pput 3272	Aspartyl/Asparaginyl beta-hydroxylase	Post translational modification and protein turnover chaperones	0	1	19.3262	0.0916998	0.177014	YP_001268582
Pput 3275	TonB-dependent siderophore receptor	Inorganic ion transport and metabolism	0	5.5	23.031	7.64738e-05	0.00055279	YP_001268585
Pput 3279	ABC transporter related	Coenzyme transport and metabolism	0	1.5	19.7317	0.0388728	0.0957225	YP_001268589
Pput 3292	two component transcriptional regulator, winged helix family	Transcription	0	1.5	19.7317	0.0388728	0.0957225	YP_001268602
Pput 3293	integral membrane sensor signal transduction histidine kinase	Signal transduction mechanisms	0	1	19.3262	0.0916998	0.177014	YP_001268603
Pput 3308	hypothetical protein	None	0	4.5	21.8303	0.000346758	0.00205382	YP_001268618
Pput 3309	hypothetical protein	None	1	0	-19.2668	0.100212	0.178694	YP_001268619
Pput 3319	fatty acid cistrans isomerase	None	1.5	0	-19.6723	0.0440866	0.102462	YP_001268629
Pput 3346	transcriptional regulator, LysR family	Transcription	0	1	20.3262	0.0916998	0.177014	YP_001268656
Pput 3347	CBS domain containing protein	Signal transduction mechanisms	0	1	19.3262	0.0916998	0.177014	YP_001268657
Pput 3351	Propeptide, PepSY amd peptidase M4	Unknown Function	0	3.5	23.579	0.00160415	0.00740892	YP_001268661
Pput 3399	hypothetical protein	None	9.5	0	-24.5181	4.04963e-07	5.41765e-06	YP_001268709
Pput 3428	6-pyruvoyl tetrahydropterin synthase and hypothetical protein	Coenzyme transport and metabolism	0	2.5	20.2425	0.00766254	0.0265181	YP_001268738
Pput 3433	putative AcnD-accessory protein PrpF	Unknown Function	0	4	24.7125	0.000743546	0.00388987	YP_001268743
Pput 3441	para-aminobenzoate synthase, subunit I	Amino acid transport and metabolism	1.5	0	-19.6723	0.0440866	0.102462	YP_001268751
Pput 3445	2-dehydropantoate 2-reductase	Coenzyme transport and metabolism	0	4.5	20.8303	0.000346758	0.00205382	YP_001268755
Pput 3447	acetyltransferase-like protein	General function prediction	1.5	0	-19.6723	0.0440866	0.102462	YP_001268757
Pput 3451	Arylesterase	Amino acid transport and metabolism	0	6	22.118	3.61092e-05	0.000285581	YP_001268761
Pput 3453	protein of unknown function DUF214	Secondary metabolites biosynthesis, transport and catabolism	0	1	20.3262	0.0916998	0.177014	YP_001268763
Pput 3454	transcription elongation factor GreB	Transcription	0	1.5	19.7317	0.0388728	0.0957225	YP_001268764
Pput 3460	hypothetical protein	Replication, recombination and repair	0	1	20.3262	0.0916998	0.177014	YP_001268770
Pput 3461	Acyl-CoA thioesterase-like protein	Lipid transport and metabolism	0	1	20.3262	0.0916998	0.177014	YP_001268771
Pput 3462	CHAD domain containing protein	Unknown Function	0	1	20.3262	0.0916998	0.177014	YP_001268772
Pput 3463	hypothetical protein	None	0	1	19.3262	0.0916998	0.177014	YP_001268773
Pput 3471	hypothetical protein	None	0	1	19.3262	0.0916998	0.177014	YP_001268781
Pput 3473	extracellular solute-binding protein, family 1	Carbohydrate transport and metabolism	0	5.5	22.031	7.64738e-05	0.00055279	YP_001268783
Pput 3481	methyl-accepting chemotaxis sensory transducer	Cell Motility	0	1	20.3262	0.0916998	0.177014	YP_001268791
Pput 3491	Endoribonuclease L-PSP	Translation of ribosomal structure and biogenesis	2	0	-19.96	0.0200869	0.0566776	YP_001268801
Pput 3501	hypothetical protein	None	0	2	20.0194	0.0170759	0.0508495	YP_001268811
Pput 3508	transcriptional regulator, XRE family	Transcription	1.5	0	-19.6723	0.0440866	0.102462	YP_001268818
Pput 3522	acyl-CoA dehydrogenase domain protein	Lipid transport and metabolism	3.5	0	-24.5196	0.0021028	0.00934617	YP_001268832
Pput 3525	AMP-dependent synthetase and ligase	Lipid transport and metabolism	4	0	-21.6531	0.00101027	0.00513592	YP_001268835
Pput 3528	transcriptional regulator, LysR family	Transcription	2	0	-22.96	0.0200869	0.0566776	YP_001268838
Pput 3532	peptidase U32	Post translational modification and protein turnover chaperones	5.5	0	-21.9716	0.000115677	0.000803759	YP_001268842
Pput 3536	alpha/beta hydrolase fold	General function prediction	0	1	20.3262	0.0916998	0.177014	YP_001268845
Pput 3542	extracellular solute-binding protein, family 1	Amino acid transport and metabolism	0	3	22.4248	0.00348796	0.013957	YP_001268851
Pput 3546	Water Stress and Hypersensitive response protein	None	0	1	19.3262	0.0916998	0.177014	YP_001268855
Pput 3549	tRNA--hydroxylase	Nucleotide transport and metabolism	0	2	20.0194	0.0170759	0.0508495	YP_001268858
Pput 3570	Chorismate mutase	Amino acid transport and metabolism	1.5	0	-19.6723	0.0440866	0.102462	YP_001268879
Pput 3577	response regulator receiver protein	Transcription	0	2	20.0194	0.0170759	0.0508495	YP_001268885
Pput 3598	transcriptional regulator, TetR family	Transcription	0	4	22.7125	0.000743546	0.00388987	YP_001268906
Pput 3601	hypothetical protein	None	1	0	-19.2668	0.100212	0.178694	YP_001268909
Pput 3604	protein of unknown function DUF1653	Unknown Function	2.5	0	-20.1831	0.00934642	0.0309895	YP_001268912
Pput 3610	Lytic transglycosylase, catalytic	Cell wall membrane and envelope biogenesis	0	9.5	24.5775	2.01294e-07	2.84884e-06	YP_001268918
Pput 3615	two component transcriptional regulator, LuxR family	Transcription	0	1	20.3262	0.0916998	0.177014	YP_001268923
Pput 3621	methyl-accepting chemotaxis sensory transducer	Cell Motility	0	3.5	23.579	0.00160415	0.00740892	YP_001268929
Pput 3622	lipid A ABC exporter family, fused ATPase and inner membrane subunits	Defense mechanisms	0	5	21.9357	0.000162513	0.00106067	YP_001268930
Pput 3624	D-isomer specific 2-hydroxyacid dehydrogenase, catalytic region	Amino acid transport and metabolism	0	1.5	19.7317	0.0388728	0.0957225	YP_001268932
Pput 3634	protein of unknown function DUF883, ElaB	Unknown Function	0	4	22.7125	0.000743546	0.00388987	YP_001268942
Pput 3637	putative deoxyguanosinetriphosphate triphosphohydrolase	Nucleotide transport and metabolism	3.5	0	-19.5196	0.0021028	0.00934617	YP_001268945
Pput 3643	putative RNA methylase	Replication, recombination and repair	0	7	21.2721	8.11768e-06	7.90886e-05	YP_001268951
Pput 3670	GCN5-related N-acetyltransferase	General function prediction	1.5	0	-19.6723	0.0440866	0.102462	YP_001268978
Pput 3705	class II aldolase/adducin family protein	Carbohydrate transport and metabolism	0	5	22.9357	0.000162513	0.00106067	YP_001269013
Pput 3706	dihydrodipicolinate synthetase	Amino acid transport and metabolism	0	13	24.8912	1.19616e-09	2.47421e-08	YP_001269014
Pput 3708	major facilitator superfamily MFS_1	Carbohydrate transport and metabolism	0	1	20.3262	0.0916998	0.177014	YP_001269016
Pput 3710	ATPase associated with various cellular activities, AAA_3	General function prediction	1	0	-20.2668	0.100212	0.178694	YP_001269018
Pput 3714	TPR repeat-containing protein	None	0	1	20.3262	0.0916998	0.177014	YP_001269022
Pput 3715	hypothetical protein	None	0	3	22.4248	0.00348796	0.013957	YP_001269023
Pput 3726	hypothetical protein	None	0	2.5	23.2425	0.00766254	0.0265181	YP_001269034
Pput 3727	protein of unknown function DUF1315	Unknown Function	0	3	22.4248	0.00348796	0.013957	YP_001269035
Pput 3752	two component transcriptional regulator, LuxR family	Transcription	0	1.5	19.7317	0.0388728	0.0957225	YP_001269060
Pput 3756	Nitrilase/cyanide hydratase and apolipoprotein N-acyltransferase	General function prediction	0	3	19.4248	0.00348796	0.013957	YP_001269064
Pput 3757	helix-turn-helix- domain containing protein, AraC type	Transcription	0	1.5	19.7317	0.0388728	0.0957225	YP_001269065
Pput 3763	Sporulation domain protein	Unknown Function	0	2	20.0194	0.0170759	0.0508495	YP_001269071
Pput 3767	tRNA pseudouridine synthase A	Translation of ribosomal structure and biogenesis	0	1	19.3262	0.0916998	0.177014	YP_001269075
Pput 3772	Methyltransferase type 11	Coenzyme transport and metabolism	0	1	19.3262	0.0916998	0.177014	YP_001269080
Pput 3779	dihydrouridine synthase, DuS	Translation of ribosomal structure and biogenesis	3	0	-23.3654	0.00441072	0.0169435	YP_001269087
Pput 3784	secretion protein HlyD family protein	Defense mechanisms	0	1	19.3262	0.0916998	0.177014	YP_001269092
Pput 3795	dTMP kinase	Nucleotide transport and metabolism	2	0	-19.96	0.0200869	0.0566776	YP_001269103
Pput 3796	aminodeoxychorismate lyase	General function prediction	0	3	24.4248	0.00348796	0.013957	YP_001269104
Pput 3802	fatty acid/phospholipid synthesis protein PlsX	Lipid transport and metabolism	0	1	19.3262	0.0916998	0.177014	YP_001269110
Pput 3807	HAD-superfamily hydrolase, subfamily IA, variant 3	General function prediction	1	0	-19.2668	0.100212	0.178694	YP_001269115
Pput 3812	3-deoxy-D-manno-octulosonate cytidylyltransferase	Cell wall membrane and envelope biogenesis	8.5	0	-20.4069	1.64689e-06	1.92543e-05	YP_001269120
Pput 3817	DNA internalization-related competence protein ComEC/Rec2	General function prediction	0	3	19.4248	0.00348796	0.013957	YP_001269125
Pput 3820	ABC transporter related	Defense mechanisms	0	2.5	23.2425	0.00766254	0.0265181	YP_001269128
Pput 3845	Thiopurine S-methyltransferase	None	0	5	24.9357	0.000162513	0.00106067	YP_001269153
Pput 3863	hypothetical protein	None	0	1	20.3262	0.0916998	0.177014	YP_001269171
Pput 3864	TonB-dependent siderophore receptor	Inorganic ion transport and metabolism	0	1	19.3262	0.0916998	0.177014	YP_001269172
Pput 3876	Ankyrin	General function prediction	1	0	-19.2668	0.100212	0.178694	YP_001269184
Pput 3882	hypothetical protein	None	0	3.5	21.579	0.00160415	0.00740892	YP_001269190
Pput 3884	modification methylase, HemK family	Translation of ribosomal structure and biogenesis	0	2	24.0194	0.0170759	0.0508495	YP_001269192
Pput 3892	methyl-accepting chemotaxis sensory transducer	Cell Motility	0	1.5	19.7317	0.0388728	0.0957225	YP_001269200
Pput 3900	hypothetical protein	None	1.5	0	-19.6723	0.0440866	0.102462	YP_001269208
Pput 3903	ABC transporter related	Carbohydrate transport and metabolism	0	5	22.9357	0.000162513	0.00106067	YP_001269211
Pput 3914	short-chain dehydrogenase/reductase SDR	General function prediction	0	1	19.3262	0.0916998	0.177014	YP_001269222
Pput 3915	sulfatase	Cell wall membrane and envelope biogenesis	0	3	22.4248	0.00348796	0.013957	YP_001269223
Pput 3922	glycosyl transferase, family 2	Cell wall membrane and envelope biogenesis	0	1.5	19.7317	0.0388728	0.0957225	YP_001269230
Pput 3925	ABC transporter related	Carbohydrate transport and metabolism	1.5	0	-19.6723	0.0440866	0.102462	YP_001269233
Pput 3927	hypothetical protein	None	0	1	20.3262	0.0916998	0.177014	YP_001269235
Pput 3928	DegT/DnrJ/EryC1/StrS aminotransferase	Cell wall membrane and envelope biogenesis	0	2	20.0194	0.0170759	0.0508495	YP_001269236
Pput 3936	polysaccharide biosynthesis protein CapD	Carbohydrate transport and metabolism	0	5	22.9357	0.000162513	0.00106067	YP_001269244
Pput 3948	eIF-2B alpha/beta/delta-related uncharacterized protein	Translation of ribosomal structure and biogenesis	0	1	19.3262	0.0916998	0.177014	YP_001269256
Pput 3963	protein of unknown function DUF752	Amino acid transport and metabolism	0	3	24.4248	0.00348796	0.013957	YP_001269271
Pput 3967	protein of unknown function UPF0270	Unknown Function	4.5	0	-21.7709	0.000488325	0.00275699	YP_001269275
Pput 3976	SSS sodium solute transporter superfamily	General function prediction	0	1.5	19.7317	0.0388728	0.0957225	YP_001269284
Pput 3983	Patatin	General function prediction	0	1	19.3262	0.0916998	0.177014	YP_001269291
Pput 4003	putative transcriptional regulator, XRE family	None	0	3.5	23.579	0.00160415	0.00740892	YP_001269311
Pput 4023	transcriptional regulator, GntR family	Transcription	0	2.5	23.2425	0.00766254	0.0265181	YP_001269331
Pput 4025	integral membrane sensor hybrid histidine kinase	Amino acid transport and metabolism	0	2.5	20.2425	0.00766254	0.0265181	YP_001269333
Pput 4030	membrane protein involved in aromatic hydrocarbon degradation	Lipid transport and metabolism	0	12.5	24.8519	2.48144e-09	4.8705e-08	YP_001269338
Pput 4041	Adenosylcobinamide-phosphate guanylyltransferase	Coenzyme transport and metabolism	1	0	-20.2668	0.100212	0.178694	YP_001269349
Pput 4045	cob(II)yrinic acid a,c-diamide reductase	Energy production and conversion	1	0	-19.2668	0.100212	0.178694	YP_001269353
Pput 4050	Chromosomal replication initiator, DnaA	Replication, recombination and repair	4.5	0	-22.7709	0.000488325	0.00275699	YP_001269358
Pput 4063	RNA methyltransferase, TrmA family	Translation of ribosomal structure and biogenesis	0	1	20.3262	0.0916998	0.177014	YP_001269371
Pput 4075	3-methyladenine DNA glycosylase-like protein	Replication, recombination and repair	2	0	-19.96	0.0200869	0.0566776	YP_001269383
Pput 4089	CinA domain protein	General function prediction	2.5	0	-24.1831	0.00934642	0.0309895	YP_001269397
Pput 4092	hypothetical protein	None	1	0	-19.2668	0.100212	0.178694	YP_001269400
Pput 4112	hypothetical protein	None	1	0	-20.2668	0.100212	0.178694	YP_001269420
Pput 4117	hypothetical protein	Replication, recombination and repair	0	1.5	19.7317	0.0388728	0.0957225	YP_001269425
Pput 4151	Zeta toxin family protein	None	0	1	19.3262	0.0916998	0.177014	YP_001269459
Pput 4160	S-formylglutathione hydrolase	General function prediction	1.5	0	-19.6723	0.0440866	0.102462	YP_001269468
Pput 4164	Septum formation initiator	Cell cycle control, cell division and chromosome partitioning	1.5	0	-19.6723	0.0440866	0.102462	YP_001269472
Pput 4171	DNA polymerase III, alpha subunit	Replication, recombination and repair	5	0	-23.8763	0.000237193	0.00149022	YP_001269479
Pput 4173	lipid-A-disaccharide synthase	Cell wall membrane and envelope biogenesis	1.5	0	-19.6723	0.0440866	0.102462	YP_001269481
Pput 4174	acyl-(acyl-carrier-protein)--UDP-N- acetylglucosamine O-acyltransferase	Cell wall membrane and envelope biogenesis	0	4	22.7125	0.000743546	0.00388987	YP_001269482
Pput 4175	beta-hydroxyacyl-(acyl-carrier-protein) dehydratase FabZ	Lipid transport and metabolism	0	1	19.3262	0.0916998	0.177014	YP_001269483
Pput 4179	putative membrane-associated zinc metalloprotease	Cell wall membrane and envelope biogenesis	0	4	22.7125	0.000743546	0.00388987	YP_001269487
Pput 4180	1-deoxy-D-xylulose 5-phosphate reductoisomerase	Lipid transport and metabolism	0	1	19.3262	0.0916998	0.177014	YP_001269488
Pput 4188	metal dependent phosphohydrolase	Post translational modification and protein turnover chaperones	0	1	20.3262	0.0916998	0.177014	YP_001269496
Pput 4190	Na+/H+ antiporter	Inorganic ion transport and metabolism	1.5	0	-19.6723	0.0440866	0.102462	YP_001269498
Pput 4192	plasmid maintenance system antidote protein, XRE family	General function prediction	0	1	19.3262	0.0916998	0.177014	YP_001269500
Pput 4195	aminotransferase, class V	Amino acid transport and metabolism	0	2	24.0194	0.0170759	0.0508495	YP_001269503
Pput 4198	glycosyl transferase, family 2	Carbohydrate transport and metabolism	0	2.5	23.2425	0.00766254	0.0265181	YP_001269506
Pput 4201	hypothetical protein	None	0	2.5	23.2425	0.00766254	0.0265181	YP_001269509
Pput 4206	acriflavin resistance protein	Defense mechanisms	0	4.5	23.8303	0.000346758	0.00205382	YP_001269514
Pput 4207	efflux transporter, RND family, MFP subunit	Cell wall membrane and envelope biogenesis	0	3.5	23.579	0.00160415	0.00740892	YP_001269515
Pput 4213	protein of unknown function DUF72	Unknown Function	0	5.5	23.031	7.64738e-05	0.00055279	YP_001269521
Pput 4220	OmpA/MotB domain protein	Cell wall membrane and envelope biogenesis	0	1	19.3262	0.0916998	0.177014	YP_001269528
Pput 4224	hypothetical protein	None	0	2.5	23.2425	0.00766254	0.0265181	YP_001269532
Pput 4228	response regulator receiver modulated diguanylate cyclase	Signal transduction mechanisms	4	0	-23.6531	0.00101027	0.00513592	YP_001269536
Pput 4231	putative CheW protein	Cell Motility	1	0	-19.2668	0.100212	0.178694	YP_001269539
Pput 4232	Protein-glutamate O-methyltransferase	Cell Motility	1.5	0	-19.6723	0.0440866	0.102462	YP_001269540
Pput 4237	spermidine/putrescine ABC transporter ATPase subunit	Amino acid transport and metabolism	0	4.5	23.8303	0.000346758	0.00205382	YP_001269545
Pput 4244	single-stranded-DNA-specific exonuclease RecJ	Replication, recombination and repair	3	0	-23.3654	0.00441072	0.0169435	YP_001269552
Pput 4245	YaeQ family protein	Unknown Function	0	3.5	21.579	0.00160415	0.00740892	YP_001269553
Pput 4257	tRNA (guanine-N1)-methyltransferase	Translation of ribosomal structure and biogenesis	0	1	19.3262	0.0916998	0.177014	YP_001269565
Pput 4258	16S rRNA processing protein RimM	Translation of ribosomal structure and biogenesis	0	8	23.4057	1.84099e-06	2.11556e-05	YP_001269566
Pput 4276	Carbohydrate-selective porin OprB	Cell wall membrane and envelope biogenesis	5	0	-21.8763	0.000237193	0.00149022	YP_001269584
Pput 4279	secreted protein-like protein	Unknown Function	0	3.5	23.579	0.00160415	0.00740892	YP_001269587
Pput 4295	L-aspartate oxidase	Coenzyme transport and metabolism	0	7	24.2721	8.11768e-06	7.90886e-05	YP_001269603
Pput 4299	putative signal transduction protein	Signal transduction mechanisms	1.5	0	-19.6723	0.0440866	0.102462	YP_001269607
Pput 4302	outer membrane porin	None	0	1	19.3262	0.0916998	0.177014	YP_001269610
Pput 4308	uracil-DNA glycosylase	Replication, recombination and repair	2.5	0	-22.1831	0.00934642	0.0309895	YP_001269616
Pput 4317	hypothetical protein	None	4.5	0	-19.7709	0.000488325	0.00275699	YP_001269624
Pput 4323	metabolite/H+ symporter, major facilitator superfamily (MFS)	Carbohydrate transport and metabolism	0	3	22.4248	0.00348796	0.013957	YP_001269630
Pput 4325	Conserved protein/domain typically associated with flavoprotein oxygenase DIM6/NTAB family-like protein	General function prediction	0	4.5	22.8303	0.000346758	0.00205382	YP_001269632
Pput 4326	hypothetical protein	None	2	0	-19.96	0.0200869	0.0566776	YP_001269633
Pput 4329	thiamine pyrophosphate enzyme TPP binding domain protein	Amino acid transport and metabolism	14	0	-25.9059	7.71753e-10	1.6602e-08	YP_001269636
Pput 4334	PEP phosphonomutase and related enzymes-like protein	Carbohydrate transport and metabolism	0	4.5	23.8303	0.000346758	0.00205382	YP_001269641
Pput 4344	3-carboxy-cis,cis-muconate cycloisomerase	Nucleotide transport and metabolism	0	4	22.7125	0.000743546	0.00388987	YP_001269651
Pput 4359	Exodeoxyribonuclease I	Replication, recombination and repair	2	0	-22.96	0.0200869	0.0566776	YP_001269666
Pput 4361	hypothetical protein	None	0	1.5	19.7317	0.0388728	0.0957225	YP_001269668
Pput 4365	FxsA cytoplasmic membrane protein	General function prediction	0	1.5	19.7317	0.0388728	0.0957225	YP_001269672
Pput 4367	hypothetical protein	None	0	1	20.3262	0.0916998	0.177014	YP_001269674
Pput 4371	MscS Mechanosensitive ion channel	Cell wall membrane and envelope biogenesis	0	8.5	24.4663	8.79045e-07	1.10306e-05	YP_001269678
Pput 4373	2-dehydropantoate 2-reductase	Coenzyme transport and metabolism	1	0	-20.2668	0.100212	0.178694	YP_001269680
Pput 4374	multi-sensor signal transduction histidine kinase	Signal transduction mechanisms	0	1	20.3262	0.0916998	0.177014	YP_001269681
Pput 4384	Polypeptide-transport-associated domain protein, FtsQ-type	Cell wall membrane and envelope biogenesis	0	7.5	24.3411	3.86213e-06	4.10485e-05	YP_001269691
Pput 4396	MraZ protein	Unknown Function	2.5	0	-24.1831	0.00934642	0.0309895	YP_001269703
Pput 4406	Cytochrome b/b6, N-terminal domain	Energy production and conversion	0	1	19.3262	0.0916998	0.177014	YP_001269712
Pput 4414	hydrolase of the alpha/beta superfamily-like protein	General function prediction	0	2	24.0194	0.0170759	0.0508495	YP_001269720
Pput 4417	putative transcriptional regulator, AsnC family	Transcription	1	0	-20.2668	0.100212	0.178694	YP_001269723
Pput 4423	protein of unknown function DUF34	Unknown Function	2.5	0	-22.1831	0.00934642	0.0309895	YP_001269727
Pput 4432	molybdopterin converting factor, subunit 1	Coenzyme transport and metabolism	1.5	0	-19.6723	0.0440866	0.102462	YP_001269736
Pput 4447	hypothetical protein	None	0	1	19.3262	0.0916998	0.177014	YP_001269751
Pput 4452	RND efflux system, outer membrane lipoprotein, NodT family	Cell wall membrane and envelope biogenesis	0	1	20.3262	0.0916998	0.177014	YP_001269756
Pput 4460	RND efflux system, outer membrane lipoprotein, NodT family	Cell wall membrane and envelope biogenesis	1	0	-20.2668	0.100212	0.178694	YP_001269764
Pput 4483	hypothetical protein	None	0	1	20.3262	0.0916998	0.177014	YP_001269787
Pput 4489	putative PAS/PAC sensor protein	None	0	1	19.3262	0.0916998	0.177014	YP_001269793
Pput 4510	rRNA (guanine-N(2)-)-methyltransferase	Translation of ribosomal structure and biogenesis	0	2	20.0194	0.0170759	0.0508495	YP_001269814
Pput 4518	protocatechuate 3,4-dioxygenase, beta subunit	Secondary metabolites biosynthesis, transport and catabolism	0	3.5	23.579	0.00160415	0.00740892	YP_001269822
Pput 4519	protein of unknown function, zinc metallopeptidase putative	General function prediction	1	0	-20.2668	0.100212	0.178694	YP_001269823
Pput 4526	transcriptional regulator, LysR family	Transcription	1	0	-20.2668	0.100212	0.178694	YP_001269830
Pput 4533	OmpA/MotB domain protein	Cell wall membrane and envelope biogenesis	0	2	24.0194	0.0170759	0.0508495	YP_001269837
Pput 4534	diguanylate cyclase	Signal transduction mechanisms	0	1	20.3262	0.0916998	0.177014	YP_001269838
Pput 4536	exodeoxyribonuclease V, alpha subunit	Replication, recombination and repair	1	0	-20.2668	0.100212	0.178694	YP_001269840
Pput 4550	protein of unknown function DUF399	Unknown Function	0	6.5	24.198	1.70995e-05	0.000149287	YP_001269854
Pput 4553	periplasmic binding protein	Inorganic ion transport and metabolism	0	8.5	24.4663	8.79045e-07	1.10306e-05	YP_001269857
Pput 4555	sugar fermentation stimulation protein	General function prediction	2	0	-19.96	0.0200869	0.0566776	YP_001269859
Pput 4558	glutamyl-tRNA synthetase, class Ic	Translation of ribosomal structure and biogenesis	0	2	24.0194	0.0170759	0.0508495	YP_001269862
Pput 4560	multi-sensor signal transduction histidine kinase	Amino acid transport and metabolism	0	5	22.9357	0.000162513	0.00106067	YP_001269864
Pput 4563	2-amino-4-hydroxy-6- hydroxymethyldihydropteridine pyrophosphokinase	Coenzyme transport and metabolism	0	3	24.4248	0.00348796	0.013957	YP_001269867
Pput 4567	acetate--CoA ligase	Lipid transport and metabolism	0	8.5	24.4663	8.79045e-07	1.10306e-05	YP_001269871
Pput 4569	protein of unknown function DUF748	Cell wall membrane and envelope biogenesis	0	5	22.9357	0.000162513	0.00106067	YP_001269873
Pput 4595	DNA repair protein RecN	Replication, recombination and repair	3.5	0	-24.5196	0.0021028	0.00934617	YP_001269899
Pput 4600	GntR domain protein	Transcription	2	0	-19.96	0.0200869	0.0566776	YP_001269904
Pput 4620	ATPase associated with various cellular activities, AAA_5	Defense mechanisms	0	1.5	19.7317	0.0388728	0.0957225	YP_001269924
Pput 4621	hypothetical protein	None	1.5	0	-19.6723	0.0440866	0.102462	YP_001269925
Pput 4625	hypothetical protein	None	1	0	-19.2668	0.100212	0.178694	YP_001269929
Pput 4633	GntR domain protein	Transcription	1	0	-19.2668	0.100212	0.178694	YP_001269937
Pput 4635	HAD-superfamily hydrolase, subfamily IA, variant 3	General function prediction	1	0	-19.2668	0.100212	0.178694	YP_001269939
Pput 4640	HI0933 family protein	General function prediction	0	1	20.3262	0.0916998	0.177014	YP_001269944
Pput 4643	DNA polymerase III, epsilon subunit	Replication, recombination and repair	0	3.5	23.579	0.00160415	0.00740892	YP_001269947
Pput 4651	hypothetical protein	None	0	3.5	23.579	0.00160415	0.00740892	YP_001269955
Pput 4656	acyl-CoA dehydrogenase domain protein	Lipid transport and metabolism	0	4.5	23.8303	0.000346758	0.00205382	YP_001269960
Pput 4662	Domain of unknown function DUF1820	Unknown Function	1	0	-20.2668	0.100212	0.178694	YP_001269966
Pput 4664	protein of unknown function UPF0054	General function prediction	0	1	19.3262	0.0916998	0.177014	YP_001269968
Pput 4671	DNA polymerase III, delta subunit	Replication, recombination and repair	1	0	-19.2668	0.100212	0.178694	YP_001269975
Pput 4674	peptidase U61, LD-carboxypeptidase A	Defense mechanisms	0	1.5	19.7317	0.0388728	0.0957225	YP_001269978
Pput 4680	lytic murein transglycosylase B	Cell wall membrane and envelope biogenesis	0	5	24.9357	0.000162513	0.00106067	YP_001269984
Pput 4685	nicotinate (nicotinamide) nucleotide adenylyltransferase	Coenzyme transport and metabolism	0	2	20.0194	0.0170759	0.0508495	YP_001269989
Pput 4706	Precorrin-8X methylmutase	Coenzyme transport and metabolism	0	3	22.4248	0.00348796	0.013957	YP_001270010
Pput 4708	precorrin-6y C5,15-methyltransferase (decarboxylating), CbiE subunit	Coenzyme transport and metabolism	1.5	0	-19.6723	0.0440866	0.102462	YP_001270012
Pput 4735	AsmA family protein	Cell wall membrane and envelope biogenesis	0	7	25.2721	8.11768e-06	7.90886e-05	YP_001270039
Pput 4738	N-acylglucosamine 2-epimerase	Carbohydrate transport and metabolism	0	2.5	23.2425	0.00766254	0.0265181	YP_001270042
Pput 4764	methyl-accepting chemotaxis sensory transducer	Cell Motility	0	1	19.3262	0.0916998	0.177014	YP_001270068
Pput 4771	tRNA delta(2)-isopentenylpyrophosphate transferase	Translation of ribosomal structure and biogenesis	1	0	-19.2668	0.100212	0.178694	YP_001270075
Pput 4775	carbohydrate kinase, YjeF related protein	Carbohydrate transport and metabolism	0	2	20.0194	0.0170759	0.0508495	YP_001270079
Pput 4779	ribosome small subunit-dependent GTPase A	General function prediction	0	2	20.0194	0.0170759	0.0508495	YP_001270083
Pput 4780	OmpA/MotB domain protein	Cell Motility	0	5.5	22.031	7.64738e-05	0.00055279	YP_001270084
Pput 4781	Flagellar motor component-like protein	Cell Motility	2	0	-22.96	0.0200869	0.0566776	YP_001270085
Pput 4790	hypothetical protein	None	0	1.5	19.7317	0.0388728	0.0957225	YP_001270094
Pput 4798	thiamine biosynthesis protein ThiC	Coenzyme transport and metabolism	0	49	23.218	3.65647e-32	3.51152e-30	YP_001270102
Pput 4799	type I secretion outer membrane protein, TolC family	Cell wall membrane and envelope biogenesis	0	14	24.9653	2.78494e-10	6.29302e-09	YP_001270103
Pput 4805	hypothetical protein	None	1	0	-19.2668	0.100212	0.178694	YP_001270109
Pput 4811	hypothetical protein	None	0	4	24.7125	0.000743546	0.00388987	YP_001270115
Pput 4812	hypothetical protein	Cell wall membrane and envelope biogenesis	0	2	24.0194	0.0170759	0.0508495	YP_001270116
Pput 4813	LmbE family protein	Unknown Function	0	1.5	19.7317	0.0388728	0.0957225	YP_001270117
Pput 4815	glycosyl transferase, group 1	Cell wall membrane and envelope biogenesis	0	1.5	19.7317	0.0388728	0.0957225	YP_001270119
Pput 4817	protein of unknown function DUF519	General function prediction	4.5	0	-21.7709	0.000488325	0.00275699	YP_001270121
Pput 4821	acyl-CoA dehydrogenase domain protein	Lipid transport and metabolism	0	2	20.0194	0.0170759	0.0508495	YP_001270125
Pput 4823	Zn-dependent protease-like protein	General function prediction	0	7.5	23.3411	3.86213e-06	4.10485e-05	YP_001270127
Pput 4834	hypothetical protein	General function prediction	0	1	20.3262	0.0916998	0.177014	YP_001270138
Pput 4852	extracellular solute-binding protein, family 3	Amino acid transport and metabolism	0	4	22.7125	0.000743546	0.00388987	YP_001270156
Pput 4858	adenosylmethionine-8-amino-7-oxononanoate aminotransferase	Coenzyme transport and metabolism	0	3	24.4248	0.00348796	0.013957	YP_001270162
Pput 4863	methyl-accepting chemotaxis sensory transducer	Cell Motility	0	1	20.3262	0.0916998	0.177014	YP_001270167
Pput 4866	response regulator receiver protein	Transcription	6.5	0	-24.1386	2.77791e-05	0.000227738	YP_001270170
Pput 4868	TonB family protein	Cell wall membrane and envelope biogenesis	0	1.5	19.7317	0.0388728	0.0957225	YP_001270172
Pput 4870	Holliday junction resolvase YqgF	Replication, recombination and repair	0	1	19.3262	0.0916998	0.177014	YP_001270174
Pput 4895	methyl-accepting chemotaxis sensory transducer	Cell Motility	0	2	20.0194	0.0170759	0.0508495	YP_001270199
Pput 4897	polar amino acid ABC transporter, inner membrane subunit	Amino acid transport and metabolism	0	2	24.0194	0.0170759	0.0508495	YP_001270201
Pput 4907	urocanate hydratase	Amino acid transport and metabolism	2	0	-19.96	0.0200869	0.0566776	YP_001270211
Pput 4909	transcriptional regulator, GntR family	Transcription	6	0	-21.0586	5.66053e-05	0.000425172	YP_001270213
Pput 4911	Lipocalin family protein	Cell wall membrane and envelope biogenesis	0	1	19.3262	0.0916998	0.177014	YP_001270215
Pput 4912	hypothetical protein	None	0	2	20.0194	0.0170759	0.0508495	YP_001270216
Pput 4913	protein of unknown function DUF924	Unknown Function	0	3	24.4248	0.00348796	0.013957	YP_001270217
Pput 4915	glycogen/starch/alpha-glucan phosphorylase	Carbohydrate transport and metabolism	0	6	25.118	3.61092e-05	0.000285581	YP_001270219
Pput 4916	protein of unknown function UPF0153	General function prediction	2.5	0	-22.1831	0.00934642	0.0309895	YP_001270220
Pput 4922	signal transduction histidine kinase, nitrogen specific, NtrB	Signal transduction mechanisms	2	0	-19.96	0.0200869	0.0566776	YP_001270226
Pput 4932	protein of unknown function DUF610, YibQ	Unknown Function	3.5	0	-22.5196	0.0021028	0.00934617	YP_001270236
Pput 4941	protein of unknown function UPF0061	Unknown Function	4	0	-21.6531	0.00101027	0.00513592	YP_001270245
Pput 4943	Cobyrinic acid a,c-diamide synthase	Cell cycle control, cell division and chromosome partitioning	0	1.5	19.7317	0.0388728	0.0957225	YP_001270247
Pput 4970	homoserine O-acetyltransferase	Amino acid transport and metabolism	0	4.5	22.8303	0.000346758	0.00205382	YP_001270274
Pput 4971	methionine biosynthesis protein MetW	Coenzyme transport and metabolism	0	3	22.4248	0.00348796	0.013957	YP_001270275
Pput 4972	hypothetical protein	None	0	2.5	23.2425	0.00766254	0.0265181	YP_001270276
Pput 4994	aldehyde dehydrogenase	Energy production and conversion	0	1	19.3262	0.0916998	0.177014	YP_001270298
Pput 5005	Dihydrofolate reductase	Coenzyme transport and metabolism	0	1.5	19.7317	0.0388728	0.0957225	YP_001270309
Pput 5007	GTP-binding protein, HSR1-related	General function prediction	0	1	20.3262	0.0916998	0.177014	YP_001270311
Pput 5022	3-isopropylmalate dehydratase, large subunit	Amino acid transport and metabolism	0	5.5	24.031	7.64738e-05	0.00055279	YP_001270326
Pput 5024	pyruvate carboxyltransferase	Amino acid transport and metabolism	0	11.5	22.7686	1.07029e-08	1.94461e-07	YP_001270328
Pput 5025	L-carnitine dehydratase/bile acid-inducible protein F	Energy production and conversion	0	28	25.6584	4.49285e-19	2.36888e-17	YP_001270329
Pput 5029	hypothetical protein	None	1	0	-19.2668	0.100212	0.178694	YP_001270333
Pput 5046	phage integrase family protein	None	0	1	20.3262	0.0916998	0.177014	YP_001270348
Pput 5059	SdiA-regulated domain protein	Unknown Function	1	0	-19.2668	0.100212	0.178694	YP_001270361
Pput 5061	FAD linked oxidase domain protein	Energy production and conversion	1	0	-20.2668	0.100212	0.178694	YP_001270363
Pput 5066	2OG-Fe(II) oxygenase	Post translational modification and protein turnover chaperones	1	0	-20.2668	0.100212	0.178694	YP_001270368
Pput 5071	peptidase S45, penicillin amidase	General function prediction	0	2.5	23.2425	0.00766254	0.0265181	YP_001270373
Pput 5073	sigma-54 factor, interaction domain-containing protein	Transcription	0	5.5	23.031	7.64738e-05	0.00055279	YP_001270375
Pput 5078	sulfate ABC transporter, periplasmic sulfate-binding protein	Inorganic ion transport and metabolism	0	51	24.258	2.08564e-33	2.24331e-31	YP_001270380
Pput 5080	acriflavin resistance protein	Defense mechanisms	0	1	20.3262	0.0916998	0.177014	YP_001270382
Pput 5099	glycine dehydrogenase	Amino acid transport and metabolism	0	2	20.0194	0.0170759	0.0508495	YP_001270401
Pput 5104	Ubiquinone biosynthesis hydroxylase, UbiH/UbiF/VisC/COQ6 family	Energy production and conversion	0	3.5	23.579	0.00160415	0.00740892	YP_001270406
Pput 5109	hypothetical protein	None	0	1.5	19.7317	0.0388728	0.0957225	YP_001270411
Pput 5110	protein of unknown function DUF710	Unknown Function	1	0	-20.2668	0.100212	0.178694	YP_001270412
Pput 5115	ABC transporter related	Defense mechanisms	0	10.5	23.6776	4.63218e-08	7.54905e-07	YP_001270417
Pput 5119	Alcohol dehydrogenase, zinc-binding domain protein	Energy production and conversion	0	2	20.0194	0.0170759	0.0508495	YP_001270421
Pput 5134	Frataxin family protein	Inorganic ion transport and metabolism	0	1.5	19.7317	0.0388728	0.0957225	YP_001270436
Pput 5139	tyrosine recombinase XerC	Replication, recombination and repair	2.5	0	-24.1831	0.00934642	0.0309895	YP_001270441
Pput 5144	protein of unknown function DUF526	Unknown Function	0	4	22.7125	0.000743546	0.00388987	YP_001270446
Pput 5145	hypothetical protein	None	0	2.5	20.2425	0.00766254	0.0265181	YP_001270447
Pput 5147	ATPase with chaperone activity-like protein	Post translational modification and protein turnover chaperones	1	0	-19.2668	0.100212	0.178694	YP_001270449
Pput 5149	Mg chelatase, subunit ChlI	Post translational modification and protein turnover chaperones	1	0	-19.2668	0.100212	0.178694	YP_001270451
Pput 5158	isochorismatase hydrolase	Secondary metabolites biosynthesis, transport and catabolism	0	1.5	19.7317	0.0388728	0.0957225	YP_001270460
Pput 5165	isochorismatase hydrolase	Secondary metabolites biosynthesis, transport and catabolism	0	1.5	19.7317	0.0388728	0.0957225	YP_001270467
Pput 5169	transcriptional regulator, LysR family	Transcription	2.5	0	-20.1831	0.00934642	0.0309895	YP_001270471
Pput 5173	diguanylate cyclase/phosphodiesterase	Signal transduction mechanisms	1	0	-20.2668	0.100212	0.178694	YP_001270475
Pput 5178	transcriptional regulator, XRE family	Transcription	0	2.5	20.2425	0.00766254	0.0265181	YP_001270480
Pput 5179	alanine racemase	Cell wall membrane and envelope biogenesis	9.5	0	-23.5181	4.04963e-07	5.41765e-06	YP_001270481
Pput 5180	D-amino-acid dehydrogenase	Amino acid transport and metabolism	15.5	0	-22.0077	9.68766e-11	2.45756e-09	YP_001270482
Pput 5197	Phosphomannomutase	Carbohydrate transport and metabolism	0	3.5	23.579	0.00160415	0.00740892	YP_001270499
Pput 5211	(p)ppGpp synthetase I, SpoT/RelA	Transcription	7	0	-24.2127	1.36664e-05	0.000125853	YP_001270513
Pput 5215	TonB-system energizer ExbB type-1	Intracellular trafficking, secretion and vesicular transport	2.5	0	-20.1831	0.00934642	0.0309895	YP_001270517
Pput 5216	TonB system transport protein ExbD type-1	Intracellular trafficking, secretion and vesicular transport	0	3.5	23.579	0.00160415	0.00740892	YP_001270518
Pput 5217	TonB family protein	Cell wall membrane and envelope biogenesis	0	6.5	23.198	1.70995e-05	0.000149287	YP_001270519
Pput 5221	hypothetical protein	None	0	1.5	19.7317	0.0388728	0.0957225	YP_001270523
Pput 5227	Secreted repeat of unknown function	Unknown Function	0	1	20.3262	0.0916998	0.177014	YP_001270529
Pput 5239	thioesterase superfamily protein	Lipid transport and metabolism	0	1	20.3262	0.0916998	0.177014	YP_001270541
Pput 5240	Aldose 1-epimerase	Carbohydrate transport and metabolism	0	7	23.2721	8.11768e-06	7.90886e-05	YP_001270542
Pput 5249	histone deacetylase superfamily	Chromatin structure and dynamics	0	1	19.3262	0.0916998	0.177014	YP_001270551
Pput 5250	extracellular solute-binding protein, family 1	Amino acid transport and metabolism	0	1	19.3262	0.0916998	0.177014	YP_001270552
Pput 5258	transcriptional regulator, RpiR family	Transcription	3	0	-23.3654	0.00441072	0.0169435	YP_001270560
Pput 5273	Cyclopropane-fatty-acyl-phospholipid synthase	Cell wall membrane and envelope biogenesis	0	2	24.0194	0.0170759	0.0508495	YP_001270575
Pput 5288	regulatory protein, IclR	Transcription	0	1.5	19.7317	0.0388728	0.0957225	YP_001270590
Pput 5289	3-oxoacid CoA-transferase, A subunit	Lipid transport and metabolism	0	4	22.7125	0.000743546	0.00388987	YP_001270591
Pput 5305	methyltransferase GidB	Cell wall membrane and envelope biogenesis	0	4	21.7125	0.000743546	0.00388987	YP_001270607
