# Supplementary material for: Proteomics reveals a core molecular response of Pseudomonas putida F1 to acute chromate challenge
Source: BMC Genomics. 2010 May 19;11:311. doi: 10.1186/1471-2164-11-311 (PMC2996968; doi:10.1186/1471-2164-11-311)
Supplement: Additional file 4 — Comparison of proteins expressed in unstressed cells grown in LB versus cells grown in M9L medium. Comparison of total proteins expressed in unstressed LB grown cells versus cells grown in M9L medium. [file 1471-2164-11-311-S4.XLS]

## Sheet: Supplemental Table 4
Supplemental Table 4: Comparison of protein expressed in unstressed cells grown in LB vs. cells grown in M9L medium
						Spectral counts
Gene ID	Functional category	Protein function	Poisson regression coefficient	p values	FDR: False Discovery Rate	Control_LBmedia_Average of two runs	Control_Minimalmedia_averageof two runs	Protein accession number
Pput 0593	Energy production and conversion	Transketolase, central region	26.9097	4.55074e-24	2.98462e-22	0	36	YP_001265945
Pput 2100	Amino acid transport and metabolism	N-acetyl-gamma-glutamyl-phosphate reductase	26.4453	6.22296e-40	1.11557e-37	0	61.5	YP_001267423
Pput 0252	Inorganic ion transport and metabolism	aliphatic sulfonates family ABC transporter, periplsmic ligand-binding protein	25.9653	2.78494e-10	6.29302e-09	0	14	YP_001265610
Pput 0592	Energy production and conversion	alpha/beta hydrolase fold	25.9653	2.78494e-10	6.29302e-09	0	14	YP_001265944
Pput 0189	None	hypothetical protein	25.7686	1.07029e-08	1.94461e-07	0	11.5	YP_001265548
Pput 5025	Energy production and conversion	L-carnitine dehydratase/bile acid-inducible protein F	25.6584	4.49285e-19	2.36888e-17	0	28	YP_001270329
Pput 1319	Post translational modification and protein turnover chaperones	Aspartyl/Asparaginyl beta-hydroxylase	25.6288	9.65089e-08	1.4181e-06	0	10	YP_001266663
Pput 0223	None	hypothetical protein	25.6288	9.65089e-08	1.4181e-06	0	10	YP_001265582
Pput 1551	Energy production and conversion	D-isomer specific 2-hydroxyacid dehydrogenase, NAD-binding	25.5775	2.01294e-07	2.84884e-06	0	9.5	YP_001266892
Pput 1214	Secondary metabolites biosynthesis, transport and catabolism	dienelactone hydrolase	25.3411	3.86213e-06	4.10485e-05	0	7.5	YP_001266559
Pput 4735	Cell wall membrane and envelope biogenesis	AsmA family protein	25.2721	8.11768e-06	7.90886e-05	0	7	YP_001270039
Pput 0652	Amino acid transport and metabolism	FAD dependent oxidoreductase	25.198	1.70995e-05	0.000149287	0	6.5	YP_001266004
Pput 2559	Inorganic ion transport and metabolism	TonB-dependent siderophore receptor	25.118	3.61092e-05	0.000285581	0	6	YP_001267878
Pput 4915	Carbohydrate transport and metabolism	glycogen/starch/alpha-glucan phosphorylase	25.118	3.61092e-05	0.000285581	0	6	YP_001270219
Pput 0173	Energy production and conversion	NAD(P)(+) transhydrogenase (AB-specific)	25.0004	1.34499e-10	3.28788e-09	0	14.5	YP_001265532
Pput 0388	Coenzyme transport and metabolism	biotin synthase	25.0004	1.34499e-10	3.28788e-09	0	14.5	YP_001265745
Pput 4799	Cell wall membrane and envelope biogenesis	type I secretion outer membrane protein, TolC family	24.9653	2.78494e-10	6.29302e-09	0	14	YP_001270103
Pput 1523	Cell Motility	flagellar biosynthesis protein FlhA	24.9357	0.000162513	0.00106067	0	5	YP_001266864
Pput 4680	Cell wall membrane and envelope biogenesis	lytic murein transglycosylase B	24.9357	0.000162513	0.00106067	0	5	YP_001269984
Pput 3845	None	Thiopurine S-methyltransferase	24.9357	0.000162513	0.00106067	0	5	YP_001269153
Pput 3706	Amino acid transport and metabolism	dihydrodipicolinate synthetase	24.8912	1.19616e-09	2.47421e-08	0	13	YP_001269014
Pput 4030	Lipid transport and metabolism	membrane protein involved in aromatic hydrocarbon degradation	24.8519	2.48144e-09	4.8705e-08	0	12.5	YP_001269338
Pput 0253	Energy production and conversion	Alkanesulfonate monooxygenase	24.8111	5.15149e-09	9.61969e-08	0	12	YP_001265611
Pput 3433	Unknown Function	putative AcnD-accessory protein PrpF	24.7125	0.000743546	0.00388987	0	4	YP_001268743
Pput 2359	General function prediction	Pirin domain protein	24.7125	0.000743546	0.00388987	0	4	YP_001267682
Pput 0389	Coenzyme transport and metabolism	8-amino-7-oxononanoate synthase	24.7125	0.000743546	0.00388987	0	4	YP_001265746
Pput 4811	None	hypothetical protein	24.7125	0.000743546	0.00388987	0	4	YP_001270115
Pput 0740	Cell wall membrane and envelope biogenesis	MscS Mechanosensitive ion channel	24.6288	9.65089e-08	1.4181e-06	0	10	YP_001266088
Pput 3610	Cell wall membrane and envelope biogenesis	Lytic transglycosylase, catalytic	24.5775	2.01294e-07	2.84884e-06	0	9.5	YP_001268918
Pput 0316	Amino acid transport and metabolism	Substrate-binding region of ABC-type glycine betaine transport system	24.5775	2.01294e-07	2.84884e-06	0	9.5	YP_001265673
Pput 4553	Inorganic ion transport and metabolism	periplasmic binding protein	24.4663	8.79045e-07	1.10306e-05	0	8.5	YP_001269857
Pput 4371	Cell wall membrane and envelope biogenesis	MscS Mechanosensitive ion channel	24.4663	8.79045e-07	1.10306e-05	0	8.5	YP_001269678
Pput 4567	Lipid transport and metabolism	acetate--CoA ligase	24.4663	8.79045e-07	1.10306e-05	0	8.5	YP_001269871
Pput 0603	Unknown Function	hypothetical protein	24.4173	2.56603e-15	1.1695e-13	0	22	YP_001265955
Pput 1152	Amino acid transport and metabolism	Pyridoxal-5'-phosphate-dependent enzyme, beta subunit	24.4057	1.84099e-06	2.11556e-05	0	8	YP_001266497
Pput 0188	Secondary metabolites biosynthesis, transport and catabolism	conserved repeat domain	24.3952	4.54584e-38	6.43356e-36	0	58.5	YP_001265547
Pput 4384	Cell wall membrane and envelope biogenesis	Polypeptide-transport-associated domain protein, FtsQ-type	24.3411	3.86213e-06	4.10485e-05	0	7.5	YP_001269691
Pput 0594	Energy production and conversion	Pyruvate dehydrogenase (acetyl-transferring)	24.2966	9.52142e-14	3.50727e-12	0	19.5	YP_001265946
Pput 0792	None	protein of unknown function DUF1302	24.2966	9.52142e-14	3.50727e-12	0	19.5	YP_001266140
Pput 1248	Intracellular trafficking, secretion and vesicular transport	Tol-Pal system, TolQ	24.2721	8.11768e-06	7.90886e-05	0	7	YP_001266593
Pput 1535	Cell Motility	putative CheW protein	24.2721	8.11768e-06	7.90886e-05	0	7	YP_001266876
Pput 1491	Cell Motility	flagellar hook-associated 2 domain protein	24.2721	8.11768e-06	7.90886e-05	0	7	YP_001266832
Pput 4295	Coenzyme transport and metabolism	L-aspartate oxidase	24.2721	8.11768e-06	7.90886e-05	0	7	YP_001269603
Pput 5078	Inorganic ion transport and metabolism	sulfate ABC transporter, periplasmic sulfate-binding protein	24.258	2.08564e-33	2.24331e-31	0	51	YP_001270380
Pput 2813	Defense mechanisms	beta-lactamase	24.198	1.70995e-05	0.000149287	0	6.5	YP_001268129
Pput 4550	Unknown Function	protein of unknown function DUF399	24.198	1.70995e-05	0.000149287	0	6.5	YP_001269854
Pput 1736	Energy production and conversion	proton-translocating NADH-quinone oxidoreductase, chain L	24.198	1.70995e-05	0.000149287	0	6.5	YP_001267076
Pput 0623	Cell Motility	methyl-accepting chemotaxis sensory transducer	24.0671	3.1421e-11	8.80116e-10	0	15.5	YP_001265975
Pput 0245	Secondary metabolites biosynthesis, transport and catabolism	Taurine dioxygenase	24.0343	6.49918e-11	1.73033e-09	0	15	YP_001265603
Pput 5022	Amino acid transport and metabolism	3-isopropylmalate dehydratase, large subunit	24.031	7.64738e-05	0.00055279	0	5.5	YP_001270326
Pput 1259	Unknown Function	protein of unknown function DUF945	24.0004	1.34499e-10	3.28788e-09	0	14.5	YP_001266604
Pput 0248	Inorganic ion transport and metabolism	taurine ABC transporter, periplasmic binding protein	23.9289	5.76987e-10	1.27174e-08	0	13.5	YP_001265606
Pput 2763	Amino acid transport and metabolism	carboxynorspermidine decarboxylase	23.8519	2.48144e-09	4.8705e-08	0	12.5	YP_001268079
Pput 4206	Defense mechanisms	acriflavin resistance protein	23.8303	0.000346758	0.00205382	0	4.5	YP_001269514
Pput 4656	Lipid transport and metabolism	acyl-CoA dehydrogenase domain protein	23.8303	0.000346758	0.00205382	0	4.5	YP_001269960
Pput 4334	Carbohydrate transport and metabolism	PEP phosphonomutase and related enzymes-like protein	23.8303	0.000346758	0.00205382	0	4.5	YP_001269641
Pput 1765	Transcription	two component transcriptional regulator, LuxR family	23.8303	0.000346758	0.00205382	0	4.5	YP_001267105
Pput 4237	Amino acid transport and metabolism	spermidine/putrescine ABC transporter ATPase subunit	23.8303	0.000346758	0.00205382	0	4.5	YP_001269545
Pput 1812	General function prediction	alpha/beta hydrolase fold	23.7241	2.22558e-08	3.83627e-07	0	11	YP_001267149
Pput 1001	Signal transduction mechanisms	hypothetical protein	23.6776	4.63218e-08	7.54905e-07	0	10.5	YP_001266346
Pput 5115	Defense mechanisms	ABC transporter related	23.6776	4.63218e-08	7.54905e-07	0	10.5	YP_001270417
Pput 0236	Inorganic ion transport and metabolism	NLPA lipoprotein	23.6288	9.65089e-08	1.4181e-06	0	10	YP_001265594
Pput 4279	Unknown Function	secreted protein-like protein	23.579	0.00160415	0.00740892	0	3.5	YP_001269587
Pput 3351	Unknown Function	Propeptide, PepSY amd peptidase M4	23.579	0.00160415	0.00740892	0	3.5	YP_001268661
Pput 2245	Inorganic ion transport and metabolism	aliphatic sulfonates family ABC transporter, periplsmic ligand-binding protein	23.579	0.00160415	0.00740892	0	3.5	YP_001267568
Pput 3052	Post translational modification and protein turnover chaperones	Redoxin domain protein	23.579	0.00160415	0.00740892	0	3.5	YP_001268364
Pput 4207	Cell wall membrane and envelope biogenesis	efflux transporter, RND family, MFP subunit	23.579	0.00160415	0.00740892	0	3.5	YP_001269515
Pput 4643	Replication, recombination and repair	DNA polymerase III, epsilon subunit	23.579	0.00160415	0.00740892	0	3.5	YP_001269947
Pput 0519	Amino acid transport and metabolism	putative transcriptional regulator, GntR family	23.579	0.00160415	0.00740892	0	3.5	YP_001265873
Pput 1368	Energy production and conversion	D-isomer specific 2-hydroxyacid dehydrogenase, NAD-binding	23.579	0.00160415	0.00740892	0	3.5	YP_001266710
Pput 5104	Energy production and conversion	Ubiquinone biosynthesis hydroxylase, UbiH/UbiF/VisC/COQ6 family	23.579	0.00160415	0.00740892	0	3.5	YP_001270406
Pput 4003	None	putative transcriptional regulator, XRE family	23.579	0.00160415	0.00740892	0	3.5	YP_001269311
Pput 1549	None	hypothetical protein	23.579	0.00160415	0.00740892	0	3.5	YP_001266890
Pput 5216	Intracellular trafficking, secretion and vesicular transport	TonB system transport protein ExbD type-1	23.579	0.00160415	0.00740892	0	3.5	YP_001270518
Pput 0746	Unknown Function	protein of unknown function DUF344	23.579	0.00160415	0.00740892	0	3.5	YP_001266094
Pput 4518	Secondary metabolites biosynthesis, transport and catabolism	protocatechuate 3,4-dioxygenase, beta subunit	23.579	0.00160415	0.00740892	0	3.5	YP_001269822
Pput 3621	Cell Motility	methyl-accepting chemotaxis sensory transducer	23.579	0.00160415	0.00740892	0	3.5	YP_001268929
Pput 2731	Cell Motility	methyl-accepting chemotaxis sensory transducer	23.579	0.00160415	0.00740892	0	3.5	YP_001268049
Pput 1257	Cell Motility	methyl-accepting chemotaxis sensory transducer	23.579	0.00160415	0.00740892	0	3.5	YP_001266602
Pput 0768	Transcription	putative transcriptional regulator, MerR family	23.579	0.00160415	0.00740892	0	3.5	YP_001266116
Pput 5197	Carbohydrate transport and metabolism	Phosphomannomutase	23.579	0.00160415	0.00740892	0	3.5	YP_001270499
Pput 4651	None	hypothetical protein	23.579	0.00160415	0.00740892	0	3.5	YP_001269955
Pput 2137	None	cellulose synthase, subunit B	23.579	0.00160415	0.00740892	0	3.5	YP_001267460
Pput 0964	None	hypothetical protein	23.579	0.00160415	0.00740892	0	3.5	YP_001266309
Pput 2217	Cell Motility	methyl-accepting chemotaxis sensory transducer	23.4663	8.79045e-07	1.10306e-05	0	8.5	YP_001267540
Pput 4258	Translation of ribosomal structure and biogenesis	16S rRNA processing protein RimM	23.4057	1.84099e-06	2.11556e-05	0	8	YP_001269566
Pput 0390	General function prediction	Carboxylesterase	23.4057	1.84099e-06	2.11556e-05	0	8	YP_001265747
Pput 0185	Defense mechanisms	type I secretion membrane fusion protein, HlyD family	23.3411	3.86213e-06	4.10485e-05	0	7.5	YP_001265544
Pput 4823	General function prediction	Zn-dependent protease-like protein	23.3411	3.86213e-06	4.10485e-05	0	7.5	YP_001270127
Pput 0256	Coenzyme transport and metabolism	TOBE domain protein	23.3411	3.86213e-06	4.10485e-05	0	7.5	YP_001265614
Pput 5240	Carbohydrate transport and metabolism	Aldose 1-epimerase	23.2721	8.11768e-06	7.90886e-05	0	7	YP_001270542
Pput 1203	Carbohydrate transport and metabolism	TRAP dicarboxylate transporter, DctP subunit	23.2721	8.11768e-06	7.90886e-05	0	7	YP_001266548
Pput 4798	Coenzyme transport and metabolism	thiamine biosynthesis protein ThiC	23.218	3.65647e-32	3.51152e-30	0	49	YP_001270102
Pput 0238	Lipid transport and metabolism	Acyl-CoA dehydrogenase, type 2, C-terminal domain	23.198	1.70995e-05	0.000149287	0	6.5	YP_001265596
Pput 5217	Cell wall membrane and envelope biogenesis	TonB family protein	23.198	1.70995e-05	0.000149287	0	6.5	YP_001270519
Pput 0314	Amino acid transport and metabolism	glycine betaine/L-proline ABC transporter, ATPase subunit	23.198	1.70995e-05	0.000149287	0	6.5	YP_001265671
Pput 0691	Amino acid transport and metabolism	extracellular solute-binding protein, family 3	23.1296	7.35457e-12	2.19738e-10	0	16.5	YP_001266039
Pput 1804	Amino acid transport and metabolism	amidase, hydantoinase/carbamoylase family	23.118	3.61092e-05	0.000285581	0	6	YP_001267141
Pput 1536	None	hypothetical protein	23.118	3.61092e-05	0.000285581	0	6	YP_001266877
Pput 4213	Unknown Function	protein of unknown function DUF72	23.031	7.64738e-05	0.00055279	0	5.5	YP_001269521
Pput 3275	Inorganic ion transport and metabolism	TonB-dependent siderophore receptor	23.031	7.64738e-05	0.00055279	0	5.5	YP_001268585
Pput 5073	Transcription	sigma-54 factor, interaction domain-containing protein	23.031	7.64738e-05	0.00055279	0	5.5	YP_001270375
Pput 3936	Carbohydrate transport and metabolism	polysaccharide biosynthesis protein CapD	22.9357	0.000162513	0.00106067	0	5	YP_001269244
Pput 3903	Carbohydrate transport and metabolism	ABC transporter related	22.9357	0.000162513	0.00106067	0	5	YP_001269211
Pput 4560	Amino acid transport and metabolism	multi-sensor signal transduction histidine kinase	22.9357	0.000162513	0.00106067	0	5	YP_001269864
Pput 0386	General function prediction	transcriptional regulator, ModE family	22.9357	0.000162513	0.00106067	0	5	YP_001265743
Pput 2189	Cell wall membrane and envelope biogenesis	RND efflux system, outer membrane lipoprotein, NodT family	22.9357	0.000162513	0.00106067	0	5	YP_001267512
Pput 4569	Cell wall membrane and envelope biogenesis	protein of unknown function DUF748	22.9357	0.000162513	0.00106067	0	5	YP_001269873
Pput 2280	Lipid transport and metabolism	Enoyl-CoA hydratase/isomerase	22.9357	0.000162513	0.00106067	0	5	YP_001267603
Pput 3705	Carbohydrate transport and metabolism	class II aldolase/adducin family protein	22.9357	0.000162513	0.00106067	0	5	YP_001269013
Pput 0765	None	hypothetical protein	22.8519	2.48144e-09	4.8705e-08	0	12.5	YP_001266113
Pput 4325	General function prediction	Conserved protein/domain typically associated with flavoprotein oxygenase DIM6/NTAB family-	22.8303	0.000346758	0.00205382	0	4.5	YP_001269632
Pput 4970	Amino acid transport and metabolism	homoserine O-acetyltransferase	22.8303	0.000346758	0.00205382	0	4.5	YP_001270274
Pput 2560	None	hypothetical protein	22.8111	5.15149e-09	9.61969e-08	0	12	YP_001267879
Pput 5024	Amino acid transport and metabolism	pyruvate carboxyltransferase	22.7686	1.07029e-08	1.94461e-07	0	11.5	YP_001270328
Pput 0894	Amino acid transport and metabolism	Ornithine decarboxylase	22.7241	2.22558e-08	3.83627e-07	0	11	YP_001266240
Pput 3634	Unknown Function	protein of unknown function DUF883, ElaB	22.7125	0.000743546	0.00388987	0	4	YP_001268942
Pput 4179	Cell wall membrane and envelope biogenesis	putative membrane-associated zinc metalloprotease	22.7125	0.000743546	0.00388987	0	4	YP_001269487
Pput 3598	Transcription	transcriptional regulator, TetR family	22.7125	0.000743546	0.00388987	0	4	YP_001268906
Pput 0589	Carbohydrate transport and metabolism	nucleoside-diphosphate-sugar epimerase-like protein	22.7125	0.000743546	0.00388987	0	4	YP_001265941
Pput 1785	Carbohydrate transport and metabolism	1,4-alpha-glucan branching enzyme	22.7125	0.000743546	0.00388987	0	4	YP_001267122
Pput 4344	Nucleotide transport and metabolism	3-carboxy-cis,cis-muconate cycloisomerase	22.7125	0.000743546	0.00388987	0	4	YP_001269651
Pput 1455	Amino acid transport and metabolism	Glutamate--putrescine ligase	22.7125	0.000743546	0.00388987	0	4	YP_001266797
Pput 1108	Signal transduction mechanisms	integral membrane sensor signal transduction histidine kinase	22.7125	0.000743546	0.00388987	0	4	YP_001266453
Pput 0953	Signal transduction mechanisms	diguanylate cyclase/phosphodiesterase	22.7125	0.000743546	0.00388987	0	4	YP_001266298
Pput 5144	Unknown Function	protein of unknown function DUF526	22.7125	0.000743546	0.00388987	0	4	YP_001270446
Pput 4174	Cell wall membrane and envelope biogenesis	acyl-(acyl-carrier-protein)--UDP-N- acetylglucosamine O-acyltransferase	22.7125	0.000743546	0.00388987	0	4	YP_001269482
Pput 5289	Lipid transport and metabolism	3-oxoacid CoA-transferase, A subunit	22.7125	0.000743546	0.00388987	0	4	YP_001270591
Pput 1871	Lipid transport and metabolism	3-oxoacid CoA-transferase, A subunit	22.7125	0.000743546	0.00388987	0	4	YP_001267204
Pput 4852	Amino acid transport and metabolism	extracellular solute-binding protein, family 3	22.7125	0.000743546	0.00388987	0	4	YP_001270156
Pput 2568	Amino acid transport and metabolism	FAD dependent oxidoreductase	22.7125	0.000743546	0.00388987	0	4	YP_001267887
Pput 0103	Energy production and conversion	luciferase family protein	22.7125	0.000743546	0.00388987	0	4	YP_001265462
Pput 1120	Amino acid transport and metabolism	ornithine carbamoyltransferase	22.4663	8.79045e-07	1.10306e-05	0	8.5	YP_001266465
Pput 0144	Post translational modification and protein turnover chaperones	DSBA oxidoreductase	22.4057	1.84099e-06	2.11556e-05	0	8	YP_001265503
Pput 0581	Amino acid transport and metabolism	Ethanolamine ammonia-lyase	22.198	1.70995e-05	0.000149287	0	6.5	YP_001265933
Pput 3451	Amino acid transport and metabolism	Arylesterase	22.118	3.61092e-05	0.000285581	0	6	YP_001268761
Pput 3473	Carbohydrate transport and metabolism	extracellular solute-binding protein, family 1	22.031	7.64738e-05	0.00055279	0	5.5	YP_001268783
Pput 1544	Post translational modification and protein turnover chaperones	CcmE/CycJ protein	22.031	7.64738e-05	0.00055279	0	5.5	YP_001266885
Pput 4780	Cell Motility	OmpA/MotB domain protein	22.031	7.64738e-05	0.00055279	0	5.5	YP_001270084
Pput 3622	Defense mechanisms	lipid A ABC exporter family, fused ATPase and inner membrane subunits	21.9357	0.000162513	0.00106067	0	5	YP_001268930
Pput 2585	None	hypothetical protein	21.9357	0.000162513	0.00106067	0	5	YP_001267904
Pput 0682	None	hypothetical protein	21.9357	0.000162513	0.00106067	0	5	YP_001266031
Pput 0443	Signal transduction mechanisms	PAS/PAC sensor signal transduction histidine kinase	21.9357	0.000162513	0.00106067	0	5	YP_001265797
Pput 2181	Energy production and conversion	Malate/L-lactate dehydrogenase	21.9357	0.000162513	0.00106067	0	5	YP_001267504
Pput 1196	Post translational modification and protein turnover chaperones	Glutathione S-transferase, N-terminal domain	21.8303	0.000346758	0.00205382	0	4.5	YP_001266541
Pput 3308	None	hypothetical protein	21.8303	0.000346758	0.00205382	0	4.5	YP_001268618
Pput 2814	None	hypothetical protein	21.8303	0.000346758	0.00205382	0	4.5	YP_001268130
Pput 5305	Cell wall membrane and envelope biogenesis	methyltransferase GidB	21.7125	0.000743546	0.00388987	0	4	YP_001270607
Pput 1275	Unknown Function	hypothetical protein	21.7125	0.000743546	0.00388987	0	4	YP_001266620
Pput 0445	Amino acid transport and metabolism	spermidine/putrescine ABC transporter ATPase subunit	21.6288	9.65089e-08	1.4181e-06	0	10	YP_001265799
Pput 4245	Unknown Function	YaeQ family protein	21.579	0.00160415	0.00740892	0	3.5	YP_001269553
Pput 0890	Inorganic ion transport and metabolism	flavodoxin/nitric oxide synthase	21.579	0.00160415	0.00740892	0	3.5	YP_001266236
Pput 1406	Signal transduction mechanisms	integral membrane sensor signal transduction histidine kinase	21.579	0.00160415	0.00740892	0	3.5	YP_001266748
Pput 3882	None	hypothetical protein	21.579	0.00160415	0.00740892	0	3.5	YP_001269190
Pput 0139	None	hypothetical protein	21.579	0.00160415	0.00740892	0	3.5	YP_001265498
Pput 3643	Replication, recombination and repair	putative RNA methylase	21.2721	8.11768e-06	7.90886e-05	0	7	YP_001268951
Pput 1157	Cell wall membrane and envelope biogenesis	OmpA/MotB domain protein	21.198	1.70995e-05	0.000149287	0	6.5	YP_001266502
Pput 1059	Transcription	transcriptional regulator, RpiR family	20.8303	0.000346758	0.00205382	0	4.5	YP_001266404
Pput 3445	Coenzyme transport and metabolism	2-dehydropantoate 2-reductase	20.8303	0.000346758	0.00205382	0	4.5	YP_001268755
Pput 0135	Inorganic ion transport and metabolism	ABC transporter related	19.8303	0.000346758	0.00205382	0	4.5	YP_001265494
Pput 0900	Cell wall membrane and envelope biogenesis	Substrate-binding region of ABC-type glycine betaine transport system	19.579	0.00160415	0.00740892	0	3.5	YP_001266246
Pput 4949	Amino acid transport and metabolism	Glutamate synthase (ferredoxin)	4.15457	2.61211e-70	1.40479e-67	2	123	YP_001270253
Pput 0706	Amino acid transport and metabolism	Glu/Leu/Phe/Val dehydrogenase, C terminal domain	3.67967	2.71262e-42	6.07854e-40	2	76.5	YP_001266054
Pput 3768	Cell Motility	Peptidoglycan-binding LysM	3.51677	1.58028e-18	7.8692e-17	1	32.5	YP_001269076
Pput 1150	General function prediction	metal-dependent hydrolase	3.33137	3.03871e-15	1.36185e-13	1	27	YP_001266495
Pput 0284	None	outer membrane porin	3.30636	2.48404e-41	4.77114e-39	3	79	YP_001265642
Pput 1235	None	outer membrane porin	2.94425	2.70693e-91	3.63946e-88	10.5	192.5	YP_001266580
Pput 3324	Inorganic ion transport and metabolism	Sulfite reductase (ferredoxin)	2.86874	3.20625e-17	1.56757e-15	2	34	YP_001268634
Pput 1481	Cell wall membrane and envelope biogenesis	DegT/DnrJ/EryC1/StrS aminotransferase	2.74358	3.50864e-08	5.86008e-07	1	15	YP_001266822
Pput 4602	Energy production and conversion	FMN-dependent alpha-hydroxy acid dehydrogenase	2.71233	3.38162e-43	8.26652e-41	6.5	94.5	YP_001269906
Pput 2205	Carbohydrate transport and metabolism	Pyrrolo-quinoline quinone	2.70968	6.82866e-08	1.0614e-06	1	14.5	YP_001267528
Pput 3627	Energy production and conversion	aconitate hydratase 1	2.67459	1.04287e-10	2.62082e-09	1.5	21	YP_001268935
Pput 1714	Inorganic ion transport and metabolism	TonB-dependent siderophore receptor	2.56923	6.89997e-15	2.89907e-13	2.5	31.5	YP_001267054
Pput 3054	Amino acid transport and metabolism	Methionine synthase, vitamin-B12 independent	2.56126	9.64945e-07	1.19573e-05	1	12.5	YP_001268366
Pput 4716	Inorganic ion transport and metabolism	TonB-dependent copper receptor	2.52044	4.67615e-19	2.41811e-17	3.5	42	YP_001270020
Pput 0521	General function prediction	short-chain dehydrogenase/reductase SDR	2.52044	5.24191e-09	9.72103e-08	1.5	18	YP_001265875
Pput 4202	Transcription	putative cold-shock DNA-binding domain protein	2.47788	3.58866e-06	3.90684e-05	1	11.5	YP_001269510
Pput 4236	Amino acid transport and metabolism	extracellular solute-binding protein, family 1	2.43342	2.0252e-10	4.73545e-09	2	22	YP_001269544
Pput 4717	Unknown Function	Propeptide, PepSY amd peptidase M4	2.43342	6.8988e-06	6.97401e-05	1	11	YP_001270021
Pput 4948	Amino acid transport and metabolism	glutamate synthase, small subunit	2.40505	2.44588e-29	1.87914e-27	6.5	69.5	YP_001270252
Pput 1215	None	hypothetical protein	2.35325	3.0333e-118	8.15655e-115	29.5	299.5	YP_001266560
Pput 4424	Post translational modification and protein turnover chaperones	2-alkenal reductase	2.33811	2.53118e-05	0.000214711	1	10	YP_001269728
Pput 5282	Amino acid transport and metabolism	dihydrodipicolinate synthetase	2.33811	2.48767e-07	3.50228e-06	1.5	15	YP_001270584
Pput 0250	Post translational modification and protein turnover chaperones	Peroxidase	2.32131	5.57023e-13	1.9203e-11	3	29.5	YP_001265608
Pput 0539	Cell wall membrane and envelope biogenesis	OmpW family protein	2.30199	8.18715e-59	3.66921e-56	15.5	149.5	YP_001265891
Pput 4603	Energy production and conversion	D-lactate dehydrogenase (cytochrome)	2.28682	1.41336e-30	1.15168e-28	8	76	YP_001269907
Pput 1808	Lipid transport and metabolism	Enoyl-CoA hydratase/isomerase	2.28682	4.82888e-05	0.000372059	1	9.5	YP_001267145
Pput 1171	Amino acid transport and metabolism	ABC transporter related	2.26912	8.8606e-07	1.10306e-05	1.5	14	YP_001266516
Pput 0954	Inorganic ion transport and metabolism	Superoxide dismutase	2.26912	8.8606e-07	1.10306e-05	1.5	14	YP_001266299
Pput 0210	Coenzyme transport and metabolism	protein of unknown function DUF513, hemX	2.26401	7.35938e-14	2.78723e-12	3.5	32.5	YP_001265569
Pput 4673	Cell wall membrane and envelope biogenesis	lytic murein transglycosylase	2.26015	1.70117e-08	3.0095e-07	2	18.5	YP_001269977
Pput 4579	Unknown Function	protein of unknown function DUF150	2.23275	9.18454e-05	0.000653366	1	9	YP_001269883
Pput 0339	Cell Motility	methyl-accepting chemotaxis sensory transducer	2.23275	9.18454e-05	0.000653366	1	9	YP_001265696
Pput 4896	Amino acid transport and metabolism	ABC transporter related	2.19501	3.12474e-06	3.44362e-05	1.5	13	YP_001270200
Pput 0625	Inorganic ion transport and metabolism	heavy metal translocating P-type ATPase	2.1756	0.000174112	0.00113362	1	8.5	YP_001265977
Pput 3872	Cell wall membrane and envelope biogenesis	sulfatase	2.11497	1.08953e-05	0.000103213	1.5	12	YP_001269180
Pput 5075	Inorganic ion transport and metabolism	sulfate ABC transporter, ATPase subunit	2.11497	1.08953e-05	0.000103213	1.5	12	YP_001270377
Pput 1396	Transcription	transcriptional regulator, MarR family	2.11497	0.000328858	0.00201256	1	8	YP_001266738
Pput 0584	Energy production and conversion	aldehyde dehydrogenase	2.07575	2.76769e-36	3.54396e-34	13	100	YP_001265936
Pput 1419	Energy production and conversion	FAD linked oxidase domain protein	2.07241	1.66438e-09	3.36505e-08	3	23	YP_001266761
Pput 4894	Cell Motility	methyl-accepting chemotaxis sensory transducer	2.07241	2.02479e-05	0.000173397	1.5	11.5	YP_001270198
Pput 4531	Energy production and conversion	methylmalonate-semialdehyde dehydrogenase	2.07241	2.02479e-05	0.000173397	1.5	11.5	YP_001269835
Pput 1552	General function prediction	phenazine biosynthesis protein PhzF family	2.07241	1.66438e-09	3.36505e-08	3	23	YP_001266893
Pput 0225	General function prediction	CBS domain containing protein	2.05043	0.000618622	0.00339485	1	7.5	YP_001265584
Pput 2758	Post translational modification and protein turnover chaperones	Glutathione S-transferase, C-terminal domain	2.05043	0.000618622	0.00339485	1	7.5	YP_001268075
Pput 4530	Lipid transport and metabolism	3-hydroxyisobutyrate dehydrogenase	2.05043	1.28993e-06	1.56244e-05	2	15	YP_001269834
Pput 3758	None	hypothetical protein	2.05043	0.000618622	0.00339485	1	7.5	YP_001269066
Pput 1128	Cell wall membrane and envelope biogenesis	OmpA/MotB domain protein	2.02796	3.74971e-05	0.000294823	1.5	11	YP_001266473
Pput 4618	None	hypothetical protein	2.01653	2.36833e-06	2.65351e-05	2	14.5	YP_001269922
Pput 0098	Amino acid transport and metabolism	tryptophan synthase, beta subunit	1.99562	2.07321e-13	7.24008e-12	5	35.5	YP_001265457
Pput 4421	Inorganic ion transport and metabolism	sulfate adenylyltransferase, large subunit	1.98893	7.39249e-24	4.73295e-22	9.5	67	YP_001269725
Pput 3277	Inorganic ion transport and metabolism	periplasmic binding protein	1.98144	0.00115845	0.0057901	1	7	YP_001268587
Pput 4521	Amino acid transport and metabolism	gamma-glutamyltransferase	1.98144	4.33449e-06	4.55291e-05	2	14	YP_001269825
Pput 3806	Post translational modification and protein turnover chaperones	signal peptide peptidase SppA, 36K type	1.98144	0.00115845	0.0057901	1	7	YP_001269114
Pput 4566	Carbohydrate transport and metabolism	Glucose-6-phosphate isomerase	1.98144	0.00115845	0.0057901	1	7	YP_001269870
Pput 3771	Energy production and conversion	3-isopropylmalate dehydrogenase	1.97187	1.02411e-18	5.19592e-17	7.5	52	YP_001269079
Pput 0885	Unknown Function	hypothetical protein	1.96705	6.72133e-13	2.25921e-11	5	34.5	YP_001266231
Pput 2764	Amino acid transport and metabolism	Saccharopine dehydrogenase	1.95734	5.62495e-15	2.4396e-13	6	41	YP_001268080
Pput 4356	Nucleotide transport and metabolism	formyltetrahydrofolate deformylase	1.93265	0.000127104	0.000876363	1.5	10	YP_001269663
Pput 5162	General function prediction	Amidohydrolase 3	1.90733	0.00215836	0.0094834	1	6.5	YP_001270464
Pput 1587	Nucleotide transport and metabolism	Guanine deaminase	1.90733	0.00215836	0.0094834	1	6.5	YP_001266927
Pput 5012	Inorganic ion transport and metabolism	heavy metal translocating P-type ATPase	1.90733	1.43693e-05	0.000131533	2	13	YP_001270316
Pput 4243	Energy production and conversion	NADH:flavin oxidoreductase/NADH oxidase	1.90733	1.07766e-07	1.55797e-06	3	19.5	YP_001269551
Pput 0866	Intracellular trafficking, secretion and vesicular transport	protein-export membrane protein SecF	1.90733	0.00215836	0.0094834	1	6.5	YP_001266212
Pput 0138	General function prediction	homoserine kinase	1.90733	0.00215836	0.0094834	1	6.5	YP_001265497
Pput 4741	Amino acid transport and metabolism	ABC transporter related	1.90733	0.00215836	0.0094834	1	6.5	YP_001270045
Pput 2388	Energy production and conversion	aldo/keto reductase	1.90733	0.00215836	0.0094834	1	6.5	YP_001267711
Pput 0766	None	hypothetical protein	1.90733	0.00215836	0.0094834	1	6.5	YP_001266114
Pput 4398	General function prediction	Uroporphyrin-III C/tetrapyrrole (Corrin/Porphyrin) methyltransferase	1.86811	2.60155e-05	0.000217254	2	12.5	YP_001269704
Pput 0898	Amino acid transport and metabolism	glycine betaine/L-proline ABC transporter, ATPase subunit	1.86811	2.60155e-05	0.000217254	2	12.5	YP_001266244
Pput 4951	Amino acid transport and metabolism	3-dehydroquinate synthase	1.86811	2.60155e-05	0.000217254	2	12.5	YP_001270255
Pput 4516	Translation of ribosomal structure and biogenesis	tRNA (uracil-5-)-methyltransferase	1.86811	2.60155e-05	0.000217254	2	12.5	YP_001269820
Pput 3435	Energy production and conversion	2-methylcitrate synthase/citrate synthase II	1.86811	2.60155e-05	0.000217254	2	12.5	YP_001268745
Pput 3773	Amino acid transport and metabolism	3-isopropylmalate dehydratase, small subunit	1.84468	2.33137e-19	1.25381e-17	9.5	58	YP_001269081
Pput 5118	Cell Motility	flagellar basal body-associated protein FliL	1.82729	5.33962e-06	5.5224e-05	2.5	15	YP_001270420
Pput 0206	Amino acid transport and metabolism	argininosuccinate lyase	1.8133	3.14573e-12	9.83589e-11	6	35.5	YP_001265565
Pput 4655	Nucleotide transport and metabolism	AMP nucleosidase	1.79912	1.10042e-06	1.35116e-05	3	17.5	YP_001269959
Pput 1098	Transcription	transcriptional regulator, PadR-like family	1.78473	8.42066e-05	0.000605432	2	11.5	YP_001266443
Pput 5222	Replication, recombination and repair	histone family protein DNA-binding protein	1.776	6.70906e-10	1.46672e-08	5	28.5	YP_001270524
Pput 2542	Energy production and conversion	aldo/keto reductase	1.77013	0.000766254	0.00400089	1.5	8.5	YP_001267861
Pput 0948	General function prediction	periplasmic lipoprotein-like protein	1.76666	1.38542e-15	6.42308e-14	8.5	48	YP_001266293
Pput 0249	None	outer membrane porin	1.74187	1.48016e-46	4.4224e-44	28.5	157	YP_001265607
Pput 1694	Lipid transport and metabolism	beta-hydroxyacyl-(acyl-carrier-protein) dehydratase FabA	1.74028	3.44744e-06	3.76836e-05	3	16.5	YP_001267034
Pput 4983	Cell cycle control, cell division and chromosome partitioning	cell division ATP-binding protein FtsE	1.72193	3.00346e-05	0.000244736	2.5	13.5	YP_001270287
Pput 3860	Lipid transport and metabolism	short-chain dehydrogenase/reductase SDR	1.72193	3.00346e-05	0.000244736	2.5	13.5	YP_001269168
Pput 0307	Cell wall membrane and envelope biogenesis	AsmA family protein	1.67606	5.06845e-15	2.23427e-13	9.5	49	YP_001265664
Pput 4240	Energy production and conversion	aldehyde dehydrogenase	1.66023	1.70754e-10	4.09961e-09	6.5	33	YP_001269548
Pput 4393	Cell wall membrane and envelope biogenesis	Peptidoglycan glycosyltransferase	1.64497	7.66471e-07	9.95671e-06	4	20	YP_001269700
Pput 0754	Translation of ribosomal structure and biogenesis	Aminoacyl-tRNA hydrolase	1.64497	0.000472757	0.00274567	2	10	YP_001266102
Pput 3320	Amino acid transport and metabolism	methionine synthase	1.64497	3.25302e-08	5.4671e-07	5	25	YP_001268630
Pput 4352	Cell Motility	methyl-accepting chemotaxis sensory transducer	1.61965	1.32466e-06	1.59731e-05	4	19.5	YP_001269659
Pput 3628	Cell Motility	methyl-accepting chemotaxis sensory transducer	1.61598	6.50807e-06	6.62887e-05	3.5	17	YP_001268936
Pput 0211	Coenzyme transport and metabolism	HemY domain protein	1.59367	7.07599e-09	1.30324e-07	6	28.5	YP_001265570
Pput 4652	Transcription	putative transcriptional regulator, AsnC family	1.57597	5.58496e-05	0.000424092	3	14	YP_001269956
Pput 0240	Amino acid transport and metabolism	ABC transporter related	1.57597	5.58496e-05	0.000424092	3	14	YP_001265598
Pput 1147	General function prediction	Penicillin amidase	1.55535	1.92909e-05	0.000166509	3.5	16	YP_001266492
Pput 3774	Amino acid transport and metabolism	3-isopropylmalate dehydratase, large subunit	1.554	7.40262e-28	5.52934e-26	23	105	YP_001269082
Pput 3770	Amino acid transport and metabolism	aspartate-semialdehyde dehydrogenase	1.54858	1.60738e-22	9.60502e-21	18.5	84	YP_001269078
Pput 3244	None	Sporulation domain protein	1.53961	9.61394e-05	0.000676751	3	13.5	YP_001268554
Pput 3905	Cell wall membrane and envelope biogenesis	polysaccharide export protein	1.53961	1.90398e-10	4.5308e-09	8	36	YP_001269213
Pput 5255	Energy production and conversion	oxaloacetate decarboxylase alpha subunit	1.53652	2.26583e-41	4.68678e-39	36	161.5	YP_001270557
Pput 0952	Inorganic ion transport and metabolism	Uncharacterized iron-regulated protein	1.53217	1.67231e-34	1.87368e-32	30	134	YP_001266297
Pput 0446	Amino acid transport and metabolism	extracellular solute-binding protein, family 1	1.51713	0.000486289	0.00275699	2.5	11	YP_001265800
Pput 0958	None	hypothetical protein	1.50187	3.93612e-06	4.16702e-05	4.5	19.5	YP_001266303
Pput 1477	General function prediction	hypothetical protein	1.49082	5.61461e-05	0.000424092	3.5	15	YP_001266818
Pput 0891	Inorganic ion transport and metabolism	TonB-dependent siderophore receptor	1.49082	5.61461e-05	0.000424092	3.5	15	YP_001266237
Pput 3579	Cell wall membrane and envelope biogenesis	VacJ family lipoprotein	1.47791	5.81534e-08	9.1447e-07	6.5	27.5	YP_001268887
Pput 5291	Cell wall membrane and envelope biogenesis	glucosamine--fructose-6-phosphate aminotransferase, isomerizing	1.47061	0.000834167	0.00433864	2.5	10.5	YP_001270593
Pput 4399	General function prediction	LppC family lipoprotein	1.45776	3.29423e-21	1.88472e-19	20.5	85	YP_001269705
Pput 4963	Cell cycle control, cell division and chromosome partitioning	Sporulation domain protein	1.45691	9.50717e-05	0.000672758	3.5	14.5	YP_001270267
Pput 0882	Unknown Function	helix-turn-helix domain protein	1.4526	3.24797e-05	0.000262276	4	16.5	YP_001266228
Pput 4422	Amino acid transport and metabolism	sulfate adenylyltransferase, small subunit	1.4526	4.18917e-09	7.93288e-08	8	33	YP_001269726
Pput 3083	Energy production and conversion	aldehyde dehydrogenase	1.4443	1.33502e-06	1.60262e-05	5.5	22.5	YP_001268395
Pput 1416	Translation of ribosomal structure and biogenesis	RNA-binding S4 domain protein	1.42182	0.00142121	0.00697646	2.5	10	YP_001266758
Pput 4289	Intracellular trafficking, secretion and vesicular transport	signal peptidase I	1.42182	6.42868e-06	6.5729e-05	5	20	YP_001269597
Pput 1162	None	Beta-agarase	1.42182	0.00142121	0.00697646	2.5	10	YP_001266507
Pput 0431	Signal transduction mechanisms	putative serine protein kinase, PrkA	1.40278	2.02383e-24	1.36052e-22	26.5	104	YP_001265785
Pput 4546	Coenzyme transport and metabolism	hypothetical protein	1.39883	3.68807e-06	3.99888e-05	5.5	21.5	YP_001269850
Pput 0793	None	protein of unknown function DUF1329	1.3836	7.80721e-10	1.66616e-08	10	38.5	YP_001266141
Pput 5219	Transcription	ATP-dependent DNA helicase RecG	1.37926	0.000797787	0.00415746	3	11.5	YP_001270521
Pput 4234	Cell Motility	methyl-accepting chemotaxis sensory transducer	1.37053	1.7672e-05	0.00015329	5	19	YP_001269542
Pput 0798	Cell wall membrane and envelope biogenesis	OmpA/MotB domain protein	1.35729	8.37064e-08	1.28572e-06	8	30	YP_001266146
Pput 4434	Signal transduction mechanisms	PhoH family protein	1.33167	2.02856e-12	6.49381e-11	14.5	53	YP_001269738
Pput 5213	None	hypothetical protein	1.32945	7.77166e-08	1.20103e-06	8.5	31	YP_001270515
Pput 2111	Energy production and conversion	aldehyde oxidase and xanthine dehydrogenase, molybdopterin binding	1.32338	0.000249357	0.00155213	4	14.5	YP_001267434
Pput 4052	Unknown Function	hypothetical protein	1.32073	3.2116e-06	3.5249e-05	6.5	23.5	YP_001269360
Pput 4351	General function prediction	protein of unknown function DUF853, NPT hydrolase putative	1.31646	4.7688e-05	0.000369548	5	18	YP_001269658
Pput 4957	Cell wall membrane and envelope biogenesis	penicillin-binding protein, 1A family	1.30849	0.000738215	0.00388987	3.5	12.5	YP_001270261
Pput 0886	Unknown Function	Pyrrolo-quinoline quinone	1.30599	3.59043e-07	4.95111e-06	8	28.5	YP_001266232
Pput 4339	Cell wall membrane and envelope biogenesis	RND efflux system, outer membrane lipoprotein, NodT family	1.3012	2.67685e-05	0.00022285	5.5	19.5	YP_001269646
Pput 0865	Intracellular trafficking, secretion and vesicular transport	protein-export membrane protein SecD	1.29357	6.67124e-11	1.75872e-09	13.5	47.5	YP_001266211
Pput 5114	Defense mechanisms	secretion protein HlyD family protein	1.28829	0.00220894	0.00967401	3	10.5	YP_001270416
Pput 3489	Cell Motility	methyl-accepting chemotaxis sensory transducer	1.28829	0.00220894	0.00967401	3	10.5	YP_001268799
Pput 5086	Amino acid transport and metabolism	spermidine/putrescine ABC transporter ATPase subunit	1.28829	1.50236e-05	0.000136481	6	21	YP_001270388
Pput 1650	Energy production and conversion	Electron-transferring-flavoprotein dehydrogenase	1.26767	2.08572e-08	3.66569e-07	10.5	36	YP_001266990
Pput 1253	Unknown Function	Tol-Pal system, YbgF	1.26419	2.42767e-05	0.000206582	6	20.5	YP_001266598
Pput 1167	Cell wall membrane and envelope biogenesis	17 kDa surface antigen	1.26419	2.42767e-05	0.000206582	6	20.5	YP_001266512
Pput 1565	Inorganic ion transport and metabolism	sulfate ABC transporter, periplasmic sulfate-binding protein	1.26276	5.2496e-07	6.9197e-06	8.5	29	YP_001266905
Pput 1527	Signal transduction mechanisms	response regulator receiver protein	1.24662	7.59765e-06	7.65172e-05	7	23.5	YP_001266868
Pput 4745	Amino acid transport and metabolism	Extracellular ligand-binding receptor	1.2395	7.85629e-11	2.05103e-09	15	50	YP_001270049
Pput 1006	Amino acid transport and metabolism	histidinol-phosphate aminotransferase	1.2395	3.90441e-05	0.000304317	6	20	YP_001266351
Pput 0175	Energy production and conversion	NAD(P)(+) transhydrogenase (AB-specific)	1.2395	6.84641e-10	1.48468e-08	13.5	45	YP_001265534
Pput 3993	Inorganic ion transport and metabolism	ABC-type Fe3+ transport system periplasmic component-like protein	1.2395	4.71762e-07	6.2491e-06	9	30	YP_001269301
Pput 4543	Amino acid transport and metabolism	acetolactate synthase, small subunit	1.22511	1.21422e-05	0.000113369	7	23	YP_001269847
Pput 3849	Amino acid transport and metabolism	phospho-2-dehydro-3-deoxyheptonate aldolase	1.22511	0.0019774	0.00901225	3.5	11.5	YP_001269157
Pput 5304	Cell cycle control, cell division and chromosome partitioning	Cobyrinic acid a,c-diamide synthase	1.21418	0.00108076	0.00543208	4	13	YP_001270606
Pput 1548	Post translational modification and protein turnover chaperones	Tetratricopeptide TPR_2 repeat protein	1.21418	0.00108076	0.00543208	4	13	YP_001266889
Pput 5199	Nucleotide transport and metabolism	orotate phosphoribosyltransferase	1.20313	1.93198e-05	0.000166509	7	22.5	YP_001270501
Pput 0868	Carbohydrate transport and metabolism	Inositol-phosphate phosphatase	1.19868	1.07645e-05	0.00010301	7.5	24	YP_001266214
Pput 3651	Cell wall membrane and envelope biogenesis	OmpF family protein	1.18246	1.07058e-56	4.11257e-54	101	318	YP_001268959
Pput 1484	Amino acid transport and metabolism	thiamine pyrophosphate enzyme TPP binding domain protein	1.17051	0.000948654	0.00489622	4.5	14	YP_001266825
Pput 3459	Cell Motility	methyl-accepting chemotaxis sensory transducer	1.13414	4.01532e-06	4.23419e-05	9.5	28.5	YP_001268769
Pput 1138	Cell cycle control, cell division and chromosome partitioning	protein of unknown function DUF59	1.13414	0.000451266	0.00263222	5.5	16.5	YP_001266483
Pput 5072	Inorganic ion transport and metabolism	NLPA lipoprotein	1.13414	2.1804e-08	3.80721e-07	14	42	YP_001270374
Pput 4588	Transcription	transcription elongation factor GreA	1.13414	1.29363e-05	0.000119951	8.5	25.5	YP_001269892
Pput 0454	Amino acid transport and metabolism	anthranilate phosphoribosyltransferase	1.13414	0.000136879	0.000936558	6.5	19.5	YP_001265808
Pput 1300	Energy production and conversion	nitroreductase	1.13414	0.000248187	0.00154843	6	18	YP_001266645
Pput 5256	Lipid transport and metabolism	acetyl-CoA carboxylase, biotin carboxylase	1.12963	1.39799e-19	7.67182e-18	37	110.5	YP_001270558
Pput 0438	Cell wall membrane and envelope biogenesis	Organic solvent tolerance protein	1.11733	5.28823e-11	1.422e-09	20	59	YP_001265792
Pput 3591	Energy production and conversion	pyridine nucleotide-disulphide oxidoreductase dimerisation region	1.08868	0.000101343	0.000711518	7.5	21.5	YP_001268899
Pput 4768	Post translational modification and protein turnover chaperones	HflK protein	1.08651	5.20069e-11	1.41259e-09	21.5	61.5	YP_001270072
Pput 4670	Cell wall membrane and envelope biogenesis	Rare lipoprotein B	1.08535	4.61309e-06	4.82669e-05	10.5	30	YP_001269974
Pput 4787	Unknown Function	protein of unknown function DUF330	1.07698	0.000604858	0.00333976	6	17	YP_001270091
Pput 1822	Energy production and conversion	isocitrate dehydrogenase, NADP-dependent	1.05934	3.70564e-09	7.11748e-08	18.5	51.5	YP_001267159
Pput 0924	Amino acid transport and metabolism	extracellular solute-binding protein, family 5	1.04713	0.000935433	0.00483727	6	16.5	YP_001266269
Pput 3787	Amino acid transport and metabolism	Aspartate transaminase	1.03015	1.15933e-06	1.41701e-05	13.5	36.5	YP_001269095
Pput 4850	Amino acid transport and metabolism	5,10-methylenetetrahydrofolate reductase	1.01636	0.00143708	0.00702603	6	16	YP_001270154
Pput 4018	Replication, recombination and repair	putative exonuclease, RdgC	1.01636	0.00143708	0.00702603	6	16	YP_001269326
Pput 4678	Cell wall membrane and envelope biogenesis	Serine-type D-Ala-D-Ala carboxypeptidase	0.991041	2.2364e-09	4.48781e-08	22.5	58.5	YP_001269982
Pput 3574	Carbohydrate transport and metabolism	transaldolase	0.982911	0.000120211	0.000833112	9.5	24.5	YP_001268882
Pput 1457	Cell wall membrane and envelope biogenesis	type IV pilus assembly PilZ	0.976513	0.000464536	0.00270376	8	20.5	YP_001266799
Pput 2061	Inorganic ion transport and metabolism	catalase/peroxidase HPI	0.968818	2.95329e-07	4.11471e-06	17.5	44.5	YP_001267385
Pput 4597	Translation of ribosomal structure and biogenesis	SmpA/OmlA domain protein	0.967087	0.0018249	0.00838832	6.5	16.5	YP_001269901
Pput 4235	Unknown Function	protein of unknown function DUF533	0.965677	1.52044e-08	2.70759e-07	21.5	54.5	YP_001269543
Pput 4178	Cell wall membrane and envelope biogenesis	surface antigen (D15)	0.965065	2.3209e-06	2.61125e-05	15	38	YP_001269486
Pput 0515	Inorganic ion transport and metabolism	bacterioferritin	0.962291	0.000180072	0.00116398	9.5	24	YP_001265869
Pput 0644	Translation of ribosomal structure and biogenesis	isoleucyl-tRNA synthetase	0.95182	1.54427e-05	0.000139806	13	32.5	YP_001265996
Pput 5108	Unknown Function	protein of unknown function UPF0149	0.95182	0.00151558	0.00738295	7	17.5	YP_001270410
Pput 5296	Energy production and conversion	ATP synthase F1, gamma subunit	0.94773	3.58953e-09	6.94406e-08	24.5	61	YP_001270598
Pput 3658	Carbohydrate transport and metabolism	phosphoenolpyruvate synthase	0.942016	3.5065e-14	1.347e-12	41	101.5	YP_001268966
Pput 0301	Amino acid transport and metabolism	ABC transporter related	0.938397	0.00125644	0.00624506	7.5	18.5	YP_001265658
Pput 1826	Translation of ribosomal structure and biogenesis	translation initiation factor IF-1	0.926502	0.00104014	0.00527724	8	19.5	YP_001267163
Pput 0203	None	hypothetical protein	0.910998	1.09176e-05	0.000103213	15	36	YP_001265562
Pput 4402	General function prediction	transport-associated	0.910998	0.000329315	0.00201256	10	24	YP_001269708
Pput 0545	Post translational modification and protein turnover chaperones	thioredoxin	0.907368	0.000127032	0.000876363	11.5	27.5	YP_001265897
Pput 4816	Post translational modification and protein turnover chaperones	Carbamoyltransferase	0.897753	0.000586588	0.00325224	9.5	22.5	YP_001270120
Pput 0451	Amino acid transport and metabolism	anthranilate synthase component I	0.887281	1.09393e-05	0.000103213	16	37.5	YP_001265805
Pput 3581	None	hypothetical protein	0.882827	0.000153609	0.00104307	12	28	YP_001268889
Pput 1467	Cell Motility	flagellar basal body FlaE domain protein	0.873858	0.00227129	0.00991477	8	18.5	YP_001266808
Pput 0780	None	hypothetical protein	0.872571	7.96082e-07	1.02917e-05	21	48.5	YP_001266128
Pput 0982	General function prediction	peptidase U62, modulator of DNA gyrase	0.866827	8.63286e-05	0.000617574	13.5	31	YP_001266327
Pput 4807	Defense mechanisms	lipid A ABC exporter, fused ATPase and inner membrane subunits MsbA	0.865878	0.00186338	0.00852149	8.5	19.5	YP_001270111
Pput 4881	Unknown Function	poly(hydroxyalkanoate) granule-associated protein	0.85497	8.41526e-08	1.28572e-06	26	59	YP_001270185
Pput 0360	Post translational modification and protein turnover chaperones	Glutathione S-transferase, N-terminal domain	0.841154	0.000843038	0.00437631	10.5	23.5	YP_001265717
Pput 0787	Post translational modification and protein turnover chaperones	peptidase M48, Ste24p	0.830459	0.00014739	0.00100337	14	31	YP_001266135
Pput 3904	Cell wall membrane and envelope biogenesis	lipopolysaccharide biosynthesis protein	0.820484	0.000312933	0.00193443	13	28.5	YP_001269212
Pput 3587	Defense mechanisms	lipoprotein releasing system, ATP-binding protein	0.819648	0.0012151	0.00605077	10.5	23	YP_001268895
Pput 0097	Amino acid transport and metabolism	tryptophan synthase, alpha subunit	0.818289	6.72639e-05	0.000496903	16	35	YP_001265456
Pput 4561	Signal transduction mechanisms	putative two component, sigma54 specific, transcriptional regulator, Fis family	0.810594	8.17747e-06	7.93835e-05	20.5	44.5	YP_001269865
Pput 4761	Inorganic ion transport and metabolism	extracellular solute-binding protein, family 1	0.8039	9.56019e-05	0.000674734	16	34.5	YP_001270065
Pput 1665	Energy production and conversion	2-oxoglutarate dehydrogenase, E1 subunit	0.795816	1.43151e-12	4.75225e-11	54	115.5	YP_001267005
Pput 0991	Transcription	RNA polymerase, sigma 54 subunit, RpoN	0.794634	0.00142176	0.00697646	11	23.5	YP_001266336
Pput 0876	Post translational modification and protein turnover chaperones	Fe-S protein assembly chaperone HscA	0.791855	0.00116133	0.00579372	11.5	24.5	YP_001266222
Pput 1392	Cell wall membrane and envelope biogenesis	type I secretion outer membrane protein, TolC family	0.772161	1.04082e-05	0.000100314	22.5	47	YP_001266734
Pput 4250	Amino acid transport and metabolism	threonine synthase	0.768207	2.70341e-07	3.78618e-06	31	64.5	YP_001269558
Pput 0779	General function prediction	malate--quinone oxidoreductase	0.763282	4.71866e-08	7.59789e-07	35.5	73.5	YP_001266127
Pput 2385	Cell wall membrane and envelope biogenesis	surface antigen (D15)	0.762578	0.000489061	0.00275699	14.5	30	YP_001267708
Pput 2182	Amino acid transport and metabolism	Aromatic-amino-acid transaminase	0.760425	0.000327174	0.00200861	15.5	32	YP_001267505
Pput 3725	Amino acid transport and metabolism	aminopeptidase N	0.757664	0.000179437	0.00116266	17	35	YP_001269033
Pput 4428	Amino acid transport and metabolism	extracellular solute-binding protein, family 3	0.739039	1.54936e-05	0.000139806	24	48.5	YP_001269732
Pput 3325	Unknown Function	uncharacterised conserved protein UCP030820	0.728676	0.00034786	0.00205582	17	34	YP_001268635
Pput 1817	Nucleotide transport and metabolism	adenylosuccinate lyase	0.728676	1.75576e-05	0.000152791	24.5	49	YP_001267154
Pput 4590	Amino acid transport and metabolism	carbamoyl-phosphate synthase, small subunit	0.717248	6.50839e-05	0.000484794	22	43.5	YP_001269894
Pput 4471	None	hypothetical protein	0.716098	0.000144393	0.000985466	20	39.5	YP_001269775
Pput 4589	Amino acid transport and metabolism	carbamoyl-phosphate synthase, large subunit	0.713639	4.27102e-12	1.32009e-10	67	132	YP_001269893
Pput 1023	Amino acid transport and metabolism	glycine cleavage system T protein	0.70717	4.92487e-05	0.000378371	23.5	46	YP_001266368
Pput 5261	Unknown Function	import inner membrane translocase, subunit Tim44	0.698823	3.05025e-05	0.000247052	25.5	49.5	YP_001270563
Pput 5089	Coenzyme transport and metabolism	aminotransferase class-III	0.693585	0.00182972	0.00839613	14.5	28	YP_001270391
Pput 0363	Energy production and conversion	pyruvate dehydrogenase complex dihydrolipoamide acetyltransferase	0.691927	7.22552e-23	4.51847e-21	145.5	280.5	YP_001265720
Pput 1833	Translation of ribosomal structure and biogenesis	seryl-tRNA synthetase	-0.700635	1.38359e-08	2.49696e-07	95	45.5	YP_001267170
Pput 1615	Energy production and conversion	cytochrome c oxidase, cbb3-type, subunit III	-0.712881	5.63346e-05	0.000424324	46.5	22	YP_001266955
Pput 0722	General function prediction	GTP-binding protein Obg/CgtA	-0.713707	1.16247e-05	0.000108916	55	26	YP_001266070
Pput 3942	Translation of ribosomal structure and biogenesis	ribosomal protein S1	-0.717868	4.02434e-53	1.35268e-50	667	314	YP_001269250
Pput 3908	Cell wall membrane and envelope biogenesis	2-dehydro-3-deoxyphosphooctonate aldolase	-0.728236	6.69414e-05	0.000495882	44	20.5	YP_001269216
Pput 1932	General function prediction	Alcohol dehydrogenase GroES domain protein	-0.732604	3.70648e-33	3.83335e-31	394.5	183	YP_001267259
Pput 2155	Signal transduction mechanisms	UspA domain protein	-0.750564	1.4902e-08	2.67143e-07	84.5	38.5	YP_001267478
Pput 0721	Translation of ribosomal structure and biogenesis	ribosomal protein L27	-0.771562	3.80117e-07	5.1623e-06	65	29	YP_001266069
Pput 0755	Translation of ribosomal structure and biogenesis	ribosomal 5S rRNA E-loop binding protein Ctc/L25/TL5	-0.782544	4.24091e-39	6.70812e-37	421.5	186	YP_001266103
Pput 2778	Coenzyme transport and metabolism	Porphobilinogen synthase	-0.8028	1.26738e-06	1.54208e-05	55.5	24	YP_001268094
Pput 0208	Coenzyme transport and metabolism	porphobilinogen deaminase	-0.814187	4.68119e-08	7.58297e-07	69	29.5	YP_001265567
Pput 0598	Lipid transport and metabolism	acetyl-CoA carboxylase, biotin carboxyl carrier protein	-0.842683	1.52469e-12	4.99988e-11	109.5	45.5	YP_001265950
Pput 3986	Cell cycle control, cell division and chromosome partitioning	septum site-determining protein MinD	-0.85311	1.67608e-12	5.43011e-11	107	44	YP_001269294
Pput 0491	Translation of ribosomal structure and biogenesis	ribosomal protein S19	-0.860559	3.846e-09	7.33467e-08	73.5	30	YP_001265845
Pput 0879	Nucleotide transport and metabolism	Nucleoside-diphosphate kinase	-0.862271	5.56538e-35	6.50665e-33	321.5	131	YP_001266225
Pput 3469	Post translational modification and protein turnover chaperones	ATP-dependent Clp protease, proteolytic subunit ClpP	-0.873327	5.74549e-05	0.000430351	33.5	13.5	YP_001268779
Pput 4686	Amino acid transport and metabolism	gamma-glutamyl phosphate reductase	-0.873841	3.01462e-05	0.000244904	36	14.5	YP_001269990
Pput 1748	Energy production and conversion	isocitrate lyase	-0.876672	5.1826e-08	8.22081e-07	61	24.5	YP_001267088
Pput 4960	Translation of ribosomal structure and biogenesis	ribosomal protein L31	-0.911398	4.45172e-08	7.34398e-07	58	22.5	YP_001270264
Pput 5124	Post translational modification and protein turnover chaperones	thioredoxin	-0.927374	1.33161e-31	1.19357e-29	258	98.5	YP_001270426
Pput 1610	Energy production and conversion	cytochrome c oxidase, cbb3-type, subunit III	-0.936331	8.11533e-06	7.90886e-05	37	14	YP_001266950
Pput 0489	Translation of ribosomal structure and biogenesis	Ribosomal protein L25/L23	-0.960189	1.66447e-26	1.17783e-24	203	75	YP_001265843
Pput 1035	None	hypothetical protein	-0.963992	1.96224e-10	4.62847e-09	72	26.5	YP_001266380
Pput 0449	Carbohydrate transport and metabolism	Ribulose-phosphate 3-epimerase	-0.990324	8.13083e-05	0.000586161	26.5	9.5	YP_001265803
Pput 1651	Energy production and conversion	Electron transfer flavoprotein, alpha/beta-subunit-like protein	-0.99549	1.28796e-38	1.92406e-36	286	102	YP_001266991
Pput 5037	None	hypothetical protein	-1.02737	3.69146e-05	0.000291095	27.5	9.5	YP_001270339
Pput 4758	Translation of ribosomal structure and biogenesis	ribosomal protein S6	-1.06308	2.63325e-30	2.08259e-28	201	67	YP_001270062
Pput 0550	Coenzyme transport and metabolism	riboflavin synthase, alpha subunit	-1.10391	3.36618e-05	0.000270199	25	8	YP_001265902
Pput 1438	Amino acid transport and metabolism	Succinylarginine dihydrolase	-1.1096	9.42564e-05	0.000668748	22	7	YP_001266780
Pput 0927	Transcription	two component transcriptional regulator, Fis family	-1.11187	2.87594e-06	3.19562e-05	31.5	10	YP_001266272
Pput 4297	Unknown Function	protein of unknown function DUF339	-1.12192	0.000447074	0.00261344	17.5	5.5	YP_001269605
Pput 3263	Energy production and conversion	6,7-dihydropteridine reductase	-1.14313	1.44441e-05	0.000131662	26	8	YP_001268573
Pput 4874	Post translational modification and protein turnover chaperones	20S proteasome, A and B subunits	-1.18087	6.10063e-06	6.26129e-05	27	8	YP_001270178
Pput 1279	General function prediction	malate--quinone oxidoreductase	-1.23096	3.014e-11	8.53121e-10	55	15.5	YP_001266624
Pput 3340	Transcription	response regulator receiver protein	-1.23744	0.00147353	0.00719114	12.5	3.5	YP_001268650
Pput 3608	Signal transduction mechanisms	UspA domain protein	-1.32445	8.46139e-31	7.11021e-29	150	38.5	YP_001268916
Pput 4586	Translation of ribosomal structure and biogenesis	protein of unknown function UPF0044	-1.35077	4.39155e-07	5.84598e-06	28	7	YP_001269890
Pput 0996	Cell wall membrane and envelope biogenesis	KpsF/GutQ family protein	-1.37546	1.21848e-05	0.000113374	20.5	5	YP_001266341
Pput 0341	Unknown Function	protein of unknown function DUF710	-1.38586	0.000218041	0.00140266	14.5	3.5	YP_001265698
Pput 3524	Lipid transport and metabolism	short-chain dehydrogenase/reductase SDR	-1.39159	0.000577372	0.0032144	12.5	3	YP_001268834
Pput 0988	General function prediction	uncharacterised P-loop ATPase protein UPF0042	-1.39956	0.00154288	0.00740892	10.5	2.5	YP_001266333
Pput 0799	Energy production and conversion	phosphate acetyltransferase	-1.50492	0.000127719	0.000878357	14	3	YP_001266147
Pput 5247	Amino acid transport and metabolism	aspartate ammonia-lyase	-1.53851	1.04655e-14	4.32951e-13	55.5	11.5	YP_001270549
Pput 4791	Replication, recombination and repair	DNA topoisomerase IV, B subunit	-1.57391	1.06248e-05	0.000102036	17.5	3.5	YP_001270095
Pput 1053	Carbohydrate transport and metabolism	extracellular solute-binding protein, family 1	-1.6227	0.000510269	0.00287053	10.5	2	YP_001266398
Pput 1649	None	helix-turn-helix domain protein	-1.63845	0.00227964	0.00993508	8	1.5	YP_001266989
Pput 0172	Energy production and conversion	Acetyl-CoA hydrolase	-1.645	1.1432e-14	4.65767e-13	51	9.5	YP_001265531
Pput 1062	Carbohydrate transport and metabolism	2-dehydro-3-deoxyphosphogluconate aldolase/4-hydroxy-2-oxoglutarate aldolase	-1.64802	1.51148e-10	3.66159e-09	35	6.5	YP_001266407
Pput 0817	Carbohydrate transport and metabolism	1-phosphofructokinase	-1.66922	0.000297267	0.00184182	11	2	YP_001266164
Pput 2272	None	hypothetical protein	-1.69907	0.00131139	0.00650613	8.5	1.5	YP_001267595
Pput 4819	Energy production and conversion	delta-1-pyrroline-5-carboxylate dehydrogenase	-1.76361	2.10199e-39	3.53266e-37	136	22.5	YP_001270123
Pput 4376	Coenzyme transport and metabolism	mutator MutT protein	-1.88139	1.4779e-06	1.76626e-05	17	2.5	YP_001269683
Pput 4498	Lipid transport and metabolism	acetyl-CoA acetyltransferase	-1.89599	5.69571e-12	1.74043e-10	34.5	5	YP_001269802
Pput 1107	Signal transduction mechanisms	two component, sigma54 specific, transcriptional regulator, Fis family	-1.91038	0.00183991	0.00842849	7	1	YP_001266452
Pput 4677	Unknown Function	protein of unknown function DUF493	-1.94547	5.98212e-06	6.16319e-05	14.5	2	YP_001269981
Pput 2009	Lipid transport and metabolism	acetyl-CoA acetyltransferase	-2.06081	4.71649e-31	4.09117e-29	89.5	11	YP_001267333
Pput 1061	Carbohydrate transport and metabolism	6-phosphogluconolactonase	-2.19806	2.21683e-11	6.34155e-10	28	3	YP_001266406
Pput 3523	Lipid transport and metabolism	acetyl-CoA acetyltransferase	-2.20518	8.29117e-10	1.75551e-08	23.5	2.5	YP_001268833
Pput 2346	Carbohydrate transport and metabolism	carbohydrate kinase, thermoresistant glucokinase family	-2.31585	2.68778e-05	0.000223069	10.5	1	YP_001267669
Pput 1838	Inorganic ion transport and metabolism	DsrH family protein	-2.4902	2.25741e-06	2.55049e-05	12.5	1	YP_001267175
Pput 0704	None	hypothetical protein	-2.4902	2.25741e-06	2.55049e-05	12.5	1	YP_001266052
Pput 5191	Translation of ribosomal structure and biogenesis	ribosomal protein L33	-3.05551	9.65173e-27	7.01446e-25	55	2.5	YP_001270493
Pput 2321	Energy production and conversion	aldehyde dehydrogenase	-3.41446	5.63849e-17	2.70748e-15	31.5	1	YP_001267644
Pput 2025	Transcription	transcriptional regulator, GntR family	-19.5196	0.0021028	0.00934617	3.5	0	YP_001267349
Pput 3637	Nucleotide transport and metabolism	putative deoxyguanosinetriphosphate triphosphohydrolase	-19.5196	0.0021028	0.00934617	3.5	0	YP_001268945
Pput 2377	Energy production and conversion	Gluconate 2-dehydrogenase (acceptor)	-19.5196	0.0021028	0.00934617	3.5	0	YP_001267700
Pput 1237	Unknown Function	SlyX family protein	-19.6531	0.00101027	0.00513592	4	0	YP_001266582
Pput 3269	General function prediction	Alcohol dehydrogenase GroES domain protein	-19.7709	0.000488325	0.00275699	4.5	0	YP_001268579
Pput 4317	None	hypothetical protein	-19.7709	0.000488325	0.00275699	4.5	0	YP_001269624
Pput 2570	Amino acid transport and metabolism	L-serine dehydratase 1	-19.7709	0.000488325	0.00275699	4.5	0	YP_001267889
Pput 0132	Inorganic ion transport and metabolism	Catalase	-19.8763	0.000237193	0.00149022	5	0	YP_001265491
Pput 1049	Carbohydrate transport and metabolism	glucokinase	-19.8763	0.000237193	0.00149022	5	0	YP_001266394
Pput 1770	None	Sigma-70, region 4 type 2	-20.1386	2.77791e-05	0.000227738	6.5	0	YP_001267109
Pput 3812	Cell wall membrane and envelope biogenesis	3-deoxy-D-manno-octulosonate cytidylyltransferase	-20.4069	1.64689e-06	1.92543e-05	8.5	0	YP_001269120
Pput 1008	Transcription	GntR domain protein	-20.8763	0.000237193	0.00149022	5	0	YP_001266353
Pput 0624	Transcription	putative transcriptional regulator, MerR family	-20.8763	0.000237193	0.00149022	5	0	YP_001265976
Pput 4909	Transcription	transcriptional regulator, GntR family	-21.0586	5.66053e-05	0.000425172	6	0	YP_001270213
Pput 1114	Energy production and conversion	FAD dependent oxidoreductase	-21.5181	4.04963e-07	5.41765e-06	9.5	0	YP_001266459
Pput 1443	Signal transduction mechanisms	carbon storage regulator, CsrA	-21.5196	0.0021028	0.00934617	3.5	0	YP_001266785
Pput 1908	Coenzyme transport and metabolism	Methyltransferase type 12	-21.5196	0.0021028	0.00934617	3.5	0	YP_001267240
Pput 1450	Energy production and conversion	dihydrolipoamide dehydrogenase	-21.5196	0.0021028	0.00934617	3.5	0	YP_001266792
Pput 3525	Lipid transport and metabolism	AMP-dependent synthetase and ligase	-21.6531	0.00101027	0.00513592	4	0	YP_001268835
Pput 4941	Unknown Function	protein of unknown function UPF0061	-21.6531	0.00101027	0.00513592	4	0	YP_001270245
Pput 2728	None	nitrile hydratase, alpha subunit	-21.6531	0.00101027	0.00513592	4	0	YP_001268046
Pput 4817	General function prediction	protein of unknown function DUF519	-21.7709	0.000488325	0.00275699	4.5	0	YP_001270121
Pput 2220	Lipid transport and metabolism	acyl-CoA dehydrogenase domain protein	-21.7709	0.000488325	0.00275699	4.5	0	YP_001267543
Pput 3967	Unknown Function	protein of unknown function UPF0270	-21.7709	0.000488325	0.00275699	4.5	0	YP_001269275
Pput 4276	Cell wall membrane and envelope biogenesis	Carbohydrate-selective porin OprB	-21.8763	0.000237193	0.00149022	5	0	YP_001269584
Pput 2770	Amino acid transport and metabolism	urea amidolyase related protein	-21.8763	0.000237193	0.00149022	5	0	YP_001268086
Pput 2779	Cell cycle control, cell division and chromosome partitioning	protein of unknown function RIO1	-21.8763	0.000237193	0.00149022	5	0	YP_001268095
Pput 3532	Post translational modification and protein turnover chaperones	peptidase U32	-21.9716	0.000115677	0.000803759	5.5	0	YP_001268842
Pput 2594	Lipid transport and metabolism	3-oxoacid CoA-transferase, A subunit	-22.0077	9.68766e-11	2.45756e-09	15.5	0	YP_001267913
Pput 5180	Amino acid transport and metabolism	D-amino-acid dehydrogenase	-22.0077	9.68766e-11	2.45756e-09	15.5	0	YP_001270482
Pput 1424	Amino acid transport and metabolism	phenylalanine-4-hydroxylase	-22.129	6.12917e-12	1.85184e-10	17.5	0	YP_001266766
Pput 0281	Amino acid transport and metabolism	Agmatine deiminase	-22.2817	6.73801e-06	6.83717e-05	7.5	0	YP_001265639
Pput 1060	Carbohydrate transport and metabolism	glucose-6-phosphate 1-dehydrogenase	-22.4069	1.64689e-06	1.92543e-05	8.5	0	YP_001266405
Pput 0875	Post translational modification and protein turnover chaperones	co-chaperone Hsc20	-22.5196	0.0021028	0.00934617	3.5	0	YP_001266221
Pput 4932	Unknown Function	protein of unknown function DUF610, YibQ	-22.5196	0.0021028	0.00934617	3.5	0	YP_001270236
Pput 2963	Replication, recombination and repair	ATPase involved in DNA repair-like protein	-22.5196	0.0021028	0.00934617	3.5	0	YP_001268275
Pput 1995	Amino acid transport and metabolism	Shikimate dehydrogenase substrate binding, N-terminal domain protein	-22.5196	0.0021028	0.00934617	3.5	0	YP_001267319
Pput 2627	Post translational modification and protein turnover chaperones	ATPase AAA-2 domain protein	-22.6647	4.982e-08	7.97417e-07	11	0	YP_001267945
Pput 4050	Replication, recombination and repair	Chromosomal replication initiator, DnaA	-22.7709	0.000488325	0.00275699	4.5	0	YP_001269358
Pput 2382	Energy production and conversion	Gluconate 2-dehydrogenase	-22.7709	0.000488325	0.00275699	4.5	0	YP_001267705
Pput 2221	Lipid transport and metabolism	AMP-dependent synthetase and ligase	-22.8695	1.54306e-09	3.16739e-08	13.5	0	YP_001267544
Pput 2307	None	Domain of unknown function DUF1928	-22.8763	0.000237193	0.00149022	5	0	YP_001267630
Pput 0544	None	hypothetical protein	-22.8763	0.000237193	0.00149022	5	0	YP_001265896
Pput 1451	Energy production and conversion	catalytic domain of components of various dehydrogenase complexes	-23.1	1.22134e-11	3.60898e-10	17	0	YP_001266793
Pput 2772	General function prediction	LamB/YcsF family protein	-23.1386	2.77791e-05	0.000227738	6.5	0	YP_001268088
Pput 1305	None	HNH endonuclease	-23.4641	8.16107e-07	1.05001e-05	9	0	YP_001266649
Pput 5179	Cell wall membrane and envelope biogenesis	alanine racemase	-23.5181	4.04963e-07	5.41765e-06	9.5	0	YP_001270481
Pput 4228	Signal transduction mechanisms	response regulator receiver modulated diguanylate cyclase	-23.6531	0.00101027	0.00513592	4	0	YP_001269536
Pput 1056	Carbohydrate transport and metabolism	ABC transporter related	-23.6531	0.00101027	0.00513592	4	0	YP_001266401
Pput 3260	Amino acid transport and metabolism	aminotransferase, class V	-23.7092	2.48267e-08	4.22525e-07	11.5	0	YP_001268570
Pput 4171	Replication, recombination and repair	DNA polymerase III, alpha subunit	-23.8763	0.000237193	0.00149022	5	0	YP_001269479
Pput 1452	Energy production and conversion	Transketolase, central region	-24.1386	2.77791e-05	0.000227738	6.5	0	YP_001266794
Pput 4866	Transcription	response regulator receiver protein	-24.1386	2.77791e-05	0.000227738	6.5	0	YP_001270170
Pput 5211	Transcription	(p)ppGpp synthetase I, SpoT/RelA	-24.2127	1.36664e-05	0.000125853	7	0	YP_001270513
Pput 1423	Coenzyme transport and metabolism	transcriptional coactivator/pterin dehydratase	-24.2873	9.86215e-14	3.58369e-12	20.5	0	YP_001266765
Pput 3399	None	hypothetical protein	-24.5181	4.04963e-07	5.41765e-06	9.5	0	YP_001268709
Pput 4595	Replication, recombination and repair	DNA repair protein RecN	-24.5196	0.0021028	0.00934617	3.5	0	YP_001269899
Pput 2399	Transcription	transcriptional regulator, MarR family	-24.5196	0.0021028	0.00934617	3.5	0	YP_001267722
Pput 3522	Lipid transport and metabolism	acyl-CoA dehydrogenase domain protein	-24.5196	0.0021028	0.00934617	3.5	0	YP_001268832
Pput 1425	Amino acid transport and metabolism	transcriptional regulator, TyrR	-24.5196	0.0021028	0.00934617	3.5	0	YP_001266767
Pput 2623	Unknown Function	protein of unknown function DUF877	-24.7709	0.000488325	0.00275699	4.5	0	YP_001267941
Pput 1241	Unknown Function	putative regulatory protein, FmdB family	-24.7709	0.000488325	0.00275699	4.5	0	YP_001266586
Pput 2538	Carbohydrate transport and metabolism	Glycerate kinase	-24.7709	0.000488325	0.00275699	4.5	0	YP_001267857
Pput 3191	Amino acid transport and metabolism	O-acetylhomoserine/O-acetylserine sulfhydrylase	-24.7709	0.000488325	0.00275699	4.5	0	YP_001268501
Pput 4329	Amino acid transport and metabolism	thiamine pyrophosphate enzyme TPP binding domain protein	-25.9059	7.71753e-10	1.6602e-08	14	0	YP_001269636
Pput 2593	Lipid transport and metabolism	3-oxoacid CoA-transferase, B subunit	-26.0394	4.85548e-11	1.33229e-09	16	0	YP_001267912
Pput 1388	Amino acid transport and metabolism	putative agmatinase	-26.7008	5.56662e-20	3.11847e-18	31	0	YP_001266730
