# Supplementary material for: Proteomics reveals a core molecular response of Pseudomonas putida F1 to acute chromate challenge
Source: BMC Genomics. 2010 May 19;11:311. doi: 10.1186/1471-2164-11-311 (PMC2996968; doi:10.1186/1471-2164-11-311)
Supplement: Additional file 5 — Differential protein profile in control and Cr(VI)-shocked M9L-grown cells. Datasheet shows differential protein profile of control and Cr(VI)-shocked cells grown in M9L medium. [file 1471-2164-11-311-S5.XLS]

## Sheet: Supplemental table 5
Supplemental Table 5: Differential Protein profile in Control and Cr-shocked, M9L grown cells
						Spectral Counts (average)
Gene ID	Functional category	Protein function	Poisson regression coefficient	p values	FDR: False Discovery Rate	Control-M9Lmedia	Cr-shock-M9L media	Protein accession number
Pput 0191	Inorganic ion transport and metabolism	ABC-type nitrate/sulfonate/bicarbonate transport systems periplasmic components-like protein	26.4461	3.26192e-16	3.65471e-14	0	26.5	YP_001265550
Pput 0190	Secondary metabolites biosynthesis, transport and catabolism	Taurine dioxygenase	25.5362	1.34678e-17	2.01195e-15	0	29	YP_001265549
Pput 4621	none	hypothetical protein	25.5203	2.76989e-07	8.56119e-06	0	10.5	YP_001269925
Pput 1872	Cell Motility	methyl-accepting chemotaxis sensory transducer	24.8737	0.000200053	0.00267633	0	5.5	YP_001267205
Pput 0391	Coenzyme transport and metabolism	biotin biosynthesis protein BioC	24.6947	2.06427e-08	8.2848e-07	0	12.5	YP_001265748
Pput 3604	Unknown Function	protein of unknown function DUF1653	24.673	0.000768449	0.00759691	0	4.5	YP_001268912
Pput 1104	Transcription	transcriptional regulator, LysR family	24.673	0.000768449	0.00759691	0	4.5	YP_001266449
Pput 2545	Transcription	transcriptional regulator, LysR family	24.673	0.000768449	0.00759691	0	4.5	YP_001267864
Pput 2963	Replication, recombination and repair	ATPase involved in DNA repair-like protein	24.673	0.000768449	0.00759691	0	4.5	YP_001268275
Pput 4712	Post translational modification and protein turnover chaperones	band 7 protein	24.673	0.000768449	0.00759691	0	4.5	YP_001270016
Pput 1882	Amino acid transport and metabolism	ABC transporter related	24.673	0.000768449	0.00759691	0	4.5	YP_001267214
Pput 1060	Carbohydrate transport and metabolism	glucose-6-phosphate 1-dehydrogenase	24.2484	7.28382e-06	0.00017969	0	8	YP_001266405
Pput 0247	Inorganic ion transport and metabolism	ABC transporter related	24.1134	4.77226e-12	3.377e-10	0	19	YP_001265605
Pput 0999	Secondary metabolites biosynthesis, transport and catabolism	Mammalian cell entry related domain protein	23.7784	0.000391306	0.00449667	0	5	YP_001266344
Pput 4172	Replication, recombination and repair	Ribonuclease H	23.7784	0.000391306	0.00449667	0	5	YP_001269480
Pput 3319	none	fatty acid cistrans isomerase	23.7784	0.000391306	0.00449667	0	5	YP_001268629
Pput 0949	Energy production and conversion	protein of unknown function DUF1111	23.7784	0.000391306	0.00449667	0	5	YP_001266294
Pput 4281	Coenzyme transport and metabolism	putative methyltransferase	23.7784	0.000391306	0.00449667	0	5	YP_001269589
Pput 3991	Cell wall membrane and envelope biogenesis	MscS Mechanosensitive ion channel	23.7784	0.000391306	0.00449667	0	5	YP_001269299
Pput 5174	Replication, recombination and repair	ATP-dependent DNA helicase Rep	23.7784	0.000391306	0.00449667	0	5	YP_001270476
Pput 3438	Post translational modification and protein turnover chaperones	protein of unknown function DUF785	23.7784	0.000391306	0.00449667	0	5	YP_001268748
Pput 0772	Coenzyme transport and metabolism	Ferrochelatase	23.7784	0.000391306	0.00449667	0	5	YP_001266120
Pput 4617	Cell wall membrane and envelope biogenesis	hypothetical protein	23.7784	0.000391306	0.00449667	0	5	YP_001269921
Pput 1524	Cell Motility	GTP-binding signal recognition particle SRP54, G- domain	23.7784	0.000391306	0.00449667	0	5	YP_001266865
Pput 4708	Coenzyme transport and metabolism	precorrin-6y C5,15-methyltransferase (decarboxylating), CbiE subunit	23.4202	1.02043e-06	2.85827e-05	0	9.5	YP_001270012
Pput 5234	Inorganic ion transport and metabolism	phosphate ABC transporter, ATPase subunit	23.3662	1.96203e-06	5.3292e-05	0	9	YP_001270536
Pput 4173	Cell wall membrane and envelope biogenesis	lipid-A-disaccharide synthase	23.1149	2.72221e-05	0.000519151	0	7	YP_001269481
Pput 0235	Inorganic ion transport and metabolism	ABC transporter related	23.1149	2.72221e-05	0.000519151	0	7	YP_001265593
Pput 1877	Cell wall membrane and envelope biogenesis	Mandelate racemase/muconate lactonizing enzyme, C-terminal domain protein	23.1149	2.72221e-05	0.000519151	0	7	YP_001267209
Pput 3588	Cell wall membrane and envelope biogenesis	lipoprotein releasing system, transmembrane protein, LolC/E family	23.1149	2.72221e-05	0.000519151	0	7	YP_001268896
Pput 0875	Post translational modification and protein turnover chaperones	co-chaperone Hsc20	23.0407	5.27887e-05	0.00088718	0	6.5	YP_001266221
Pput 0601	Cell Motility	methyl-accepting chemotaxis sensory transducer	23.0407	5.27887e-05	0.00088718	0	6.5	YP_001265953
Pput 4423	Unknown Function	protein of unknown function DUF34	22.8737	0.000200053	0.00267633	0	5.5	YP_001269727
Pput 4308	Replication, recombination and repair	uracil-DNA glycosylase	22.8737	0.000200053	0.00267633	0	5.5	YP_001269616
Pput 2803	Inorganic ion transport and metabolism	Catalase domain protein	22.8737	0.000200053	0.00267633	0	5.5	YP_001268119
Pput 3900	none	hypothetical protein	22.8737	0.000200053	0.00267633	0	5.5	YP_001269208
Pput 0367	Cell wall membrane and envelope biogenesis	lipopolysaccharide heptosyltransferase I	22.8737	0.000200053	0.00267633	0	5.5	YP_001265724
Pput 2041	Cell wall membrane and envelope biogenesis	alanine racemase	22.8737	0.000200053	0.00267633	0	5.5	YP_001267365
Pput 5211	Transcription	(p)ppGpp synthetase I, SpoT/RelA	22.7784	0.000391306	0.00449667	0	5	YP_001270513
Pput 0182	Transcription	transcriptional regulator, GntR family	22.673	0.000768449	0.00759691	0	4.5	YP_001265541
Pput 0413	none	hypothetical protein	22.673	0.000768449	0.00759691	0	4.5	YP_001265770
Pput 5029	none	hypothetical protein	22.673	0.000768449	0.00759691	0	4.5	YP_001270333
Pput 5179	Cell wall membrane and envelope biogenesis	alanine racemase	22.673	0.000768449	0.00759691	0	4.5	YP_001270481
Pput 0251	General function prediction	FMN reductase	22.6539	3.94599e-08	1.51582e-06	0	12	YP_001265609
Pput 0192	Inorganic ion transport and metabolism	ABC transporter related	22.309	3.77755e-06	9.76714e-05	0	8.5	YP_001265551
Pput 4601	Energy production and conversion	L-lactate transport	22.2484	7.28382e-06	0.00017969	0	8	YP_001269905
Pput 1770	none	Sigma-70, region 4 type 2	22.1894	6.97839e-13	5.21247e-11	0	20.5	YP_001267109
Pput 0984	Energy production and conversion	fumarate lyase	22.1838	1.4068e-05	0.000305071	0	7.5	YP_001266329
Pput 0436	Coenzyme transport and metabolism	4-hydroxythreonine-4-phosphate dehydrogenase	22.1149	2.72221e-05	0.000519151	0	7	YP_001265790
Pput 0372	none	hypothetical protein	22.0407	5.27887e-05	0.00088718	0	6.5	YP_001265729
Pput 0544	none	hypothetical protein	22.0407	5.27887e-05	0.00088718	0	6.5	YP_001265896
Pput 1276	none	hypothetical protein	22.0407	5.27887e-05	0.00088718	0	6.5	YP_001266621
Pput 5180	Amino acid transport and metabolism	D-amino-acid dehydrogenase	22.0022	6.22312e-11	3.80318e-09	0	17	YP_001270482
Pput 2563	Energy production and conversion	aldehyde dehydrogenase	21.8737	0.000200053	0.00267633	0	5.5	YP_001267882
Pput 0796	Signal transduction mechanisms	histidine kinase	21.7784	0.000391306	0.00449667	0	5	YP_001266144
Pput 2352	Coenzyme transport and metabolism	precorrin-4 C11-methyltransferase	21.7784	0.000391306	0.00449667	0	5	YP_001267675
Pput 1619	General function prediction	hydrolase of the alpha/beta-hydrolase fold-like protein	21.7784	0.000391306	0.00449667	0	5	YP_001266959
Pput 5079	Unknown Function	Uncharacterized small protein	21.7525	1.82428e-21	3.50391e-19	0	36	YP_001270381
Pput 0287	Transcription	two component transcriptional regulator, winged helix family	21.673	0.000768449	0.00759691	0	4.5	YP_001265645
Pput 3814	Cell wall membrane and envelope biogenesis	tetraacyldisaccharide 4'-kinase	21.673	0.000768449	0.00759691	0	4.5	YP_001269122
Pput 4595	Replication, recombination and repair	DNA repair protein RecN	21.4715	5.31356e-07	1.53636e-05	0	10	YP_001269899
Pput 0508	Translation of ribosomal structure and biogenesis	ribosomal protein L36	21.1838	1.4068e-05	0.000305071	0	7.5	YP_001265862
Pput 5135	none	hypothetical protein	19.673	0.000768449	0.00759691	0	4.5	YP_001270437
Pput 2426	Cell wall membrane and envelope biogenesis	RND efflux system, outer membrane lipoprotein, NodT family	19.673	0.000768449	0.00759691	0	4.5	YP_001267748
Pput 0255	Inorganic ion transport and metabolism	ABC transporter related	3.04464	6.21263e-17	8.79251e-15	1.5	36	YP_001265613
Pput 0239	Lipid transport and metabolism	Acyl-CoA dehydrogenase, type 2, C-terminal domain	2.57464	4.92155e-10	2.64681e-08	1.5	22.5	YP_001265597
Pput 0804	Cell Motility	methyl-accepting chemotaxis sensory transducer	2.30893	2.17641e-05	0.000443361	1	11.5	YP_001266152
Pput 3481	Cell Motility	methyl-accepting chemotaxis sensory transducer	2.30893	2.17641e-05	0.000443361	1	11.5	YP_001268791
Pput 4429	General function prediction	Carboxylesterase	2.30893	2.17641e-05	0.000443361	1	11.5	YP_001269733
Pput 4764	Cell Motility	methyl-accepting chemotaxis sensory transducer	2.21796	6.81349e-05	0.00111039	1	10.5	YP_001270068
Pput 2113	Post translational modification and protein turnover chaperones	protein of unknown function DUF181	2.11788	0.000211188	0.00278707	1	9.5	YP_001267436
Pput 5137	Amino acid transport and metabolism	Diaminopimelate epimerase	2.06381	0.000370209	0.00449667	1	9	YP_001270439
Pput 2245	Inorganic ion transport and metabolism	aliphatic sulfonates family ABC transporter, periplsmic ligand-binding protein	2.04781	4.63859e-11	2.9698e-09	3.5	31	YP_001267568
Pput 3892	Cell Motility	methyl-accepting chemotaxis sensory transducer	2.02607	2.24122e-05	0.000453132	1.5	13	YP_001269200
Pput 4666	Cell wall membrane and envelope biogenesis	apolipoprotein N-acyltransferase	2.00665	0.000646871	0.00684818	1	8.5	YP_001269970
Pput 3948	Translation of ribosomal structure and biogenesis	eIF-2B alpha/beta/delta-related uncharacterized protein	2.00665	0.000646871	0.00684818	1	8.5	YP_001269256
Pput 4937	Amino acid transport and metabolism	choline dehydrogenase	1.9768	2.4057e-06	6.46894e-05	2	16.5	YP_001270241
Pput 1390	Cell Motility	methyl-accepting chemotaxis sensory transducer	1.94603	6.63793e-05	0.00108838	1.5	12	YP_001266732
Pput 3519	Signal transduction mechanisms	transcriptional regulator, TraR/DksA family	1.88149	1.18575e-05	0.000263511	2	15	YP_001268829
Pput 5191	Translation of ribosomal structure and biogenesis	ribosomal protein L33	1.78351	5.96641e-06	0.000151356	2.5	17	YP_001270493
Pput 1462	Cell Motility	Protein-glutamate O-methyltransferase	1.7637	0.000559169	0.00603858	1.5	10	YP_001266804
Pput 4815	Cell wall membrane and envelope biogenesis	glycosyl transferase, group 1	1.71241	0.000943061	0.00915485	1.5	9.5	YP_001270119
Pput 3275	Inorganic ion transport and metabolism	TonB-dependent siderophore receptor	1.65834	1.4568e-09	7.03685e-08	5.5	33	YP_001268585
Pput 3820	Defense mechanisms	ABC transporter related	1.58935	0.000122472	0.00183982	2.5	14	YP_001269128
Pput 5200	Replication, recombination and repair	exodeoxyribonuclease III Xth	1.55826	9.81476e-06	0.00022694	3.5	19	YP_001270502
Pput 5012	Inorganic ion transport and metabolism	heavy metal translocating P-type ATPase	1.52847	1.08151e-16	1.38485e-14	13	68.5	YP_001270316
Pput 1678	Inorganic ion transport and metabolism	TonB-dependent siderophore receptor	1.47602	0.000526255	0.00575244	2.5	12.5	YP_001267018
Pput 3906	Cell wall membrane and envelope biogenesis	Capsule polysaccharide biosynthesis protein	1.47602	4.09173e-05	0.00072587	3.5	17.5	YP_001269214
Pput 0862	Translation of ribosomal structure and biogenesis	S-adenosylmethionine--tRNA-ribosyltransferase- isomerase	1.47602	0.000526255	0.00575244	2.5	12.5	YP_001266208
Pput 0900	Cell wall membrane and envelope biogenesis	Substrate-binding region of ABC-type glycine betaine transport system	1.41718	0.000103997	0.00159798	3.5	16.5	YP_001266246
Pput 0252	Inorganic ion transport and metabolism	aliphatic sulfonates family ABC transporter, periplsmic ligand-binding protein	1.37857	7.54065e-14	6.5409e-12	14	63.5	YP_001265610
Pput 2559	Inorganic ion transport and metabolism	TonB-dependent siderophore receptor	1.35197	1.84841e-06	5.0718e-05	6	26.5	YP_001267878
Pput 1061	Carbohydrate transport and metabolism	6-phosphogluconolactonase	1.33292	0.000935812	0.00911739	3	13	YP_001266406
Pput 0368	Cell wall membrane and envelope biogenesis	glycosyl transferase, group 1	1.25288	0.000990069	0.0095082	3.5	14	YP_001265725
Pput 2217	Cell Motility	methyl-accepting chemotaxis sensory transducer	1.25288	2.86238e-07	8.74654e-06	8.5	34	YP_001267540
Pput 0253	Energy production and conversion	Alkanesulfonate monooxygenase	1.24241	1.62569e-09	7.64732e-08	12	47.5	YP_001265611
Pput 0972	Translation of ribosomal structure and biogenesis	glutamyl-tRNA(Gln) amidotransferase, C subunit	1.22989	5.58813e-05	0.000933321	5.5	21.5	YP_001266317
Pput 2828	Cell Motility	methyl-accepting chemotaxis sensory transducer	1.22471	0.000289131	0.00371996	4.5	17.5	YP_001268144
Pput 3777	Post translational modification and protein turnover chaperones	heat shock protein Hsp20	1.22406	1.15365e-15	1.24087e-13	22	85.5	YP_001269085
Pput 1072	Nucleotide transport and metabolism	GMP synthase, large subunit	1.22009	2.16596e-11	1.45607e-09	15.5	60	YP_001266417
Pput 4814	none	Mig-14 family protein	1.20159	0.000193529	0.00267633	5	19	YP_001270118
Pput 0640	General function prediction	Mammalian cell entry related domain protein	1.19346	2.52527e-05	0.000499298	6.5	24.5	YP_001265992
Pput 3594	Transcription	transcription-repair coupling factor	1.18834	0.00101534	0.00967724	4	15	YP_001268902
Pput 0238	Lipid transport and metabolism	Acyl-CoA dehydrogenase, type 2, C-terminal domain	1.17284	3.81147e-05	0.000701989	6.5	24	YP_001265596
Pput 0256	Coenzyme transport and metabolism	TOBE domain protein	1.16587	1.13233e-05	0.000253736	7.5	27.5	YP_001265614
Pput 5073	Transcription	sigma-54 factor, interaction domain-containing protein	1.15757	0.000195215	0.00267633	5.5	20	YP_001270375
Pput 4520	Cell Motility	methyl-accepting chemotaxis sensory transducer	1.11935	0.000668658	0.00705106	5	17.5	YP_001269824
Pput 0870	Amino acid transport and metabolism	serine O-acetyltransferase	1.10978	3.76698e-05	0.000698581	7.5	26	YP_001266216
Pput 4872	Nucleotide transport and metabolism	aspartate carbamoyltransferase	1.09873	8.4535e-05	0.00134506	7	24	YP_001270176
Pput 1062	Carbohydrate transport and metabolism	2-dehydro-3-deoxyphosphogluconate aldolase/4-hydroxy-2-oxoglutarate aldolase	1.08583	0.000190161	0.00267633	6.5	22	YP_001266407
Pput 0623	Cell Motility	methyl-accepting chemotaxis sensory transducer	1.07699	1.17545e-08	4.86275e-07	15.5	52	YP_001265975
Pput 3935	Cell wall membrane and envelope biogenesis	dTDP-glucose 4,6-dehydratase	1.07642	2.43624e-05	0.000485263	8.5	28.5	YP_001269243
Pput 0248	Inorganic ion transport and metabolism	taurine ABC transporter, periplasmic binding protein	1.05938	1.85966e-07	5.8831e-06	13.5	44.5	YP_001265606
Pput 0609	General function prediction	alpha-2-macroglobulin domain protein	1.04524	0.000633478	0.00675961	6	19.5	YP_001265961
Pput 3489	Cell Motility	methyl-accepting chemotaxis sensory transducer	1.02676	9.87432e-06	0.00022694	10.5	33.5	YP_001268799
Pput 3949	Coenzyme transport and metabolism	ubiquinone biosynthesis O-methyltransferase	0.965197	3.48116e-06	9.08819e-05	13.5	40.5	YP_001269257
Pput 0863	Translation of ribosomal structure and biogenesis	queuine tRNA-ribosyltransferase	0.965197	0.000151446	0.00220129	9	27	YP_001266209
Pput 0390	General function prediction	Carboxylesterase	0.944144	0.00050896	0.00560898	8	23.5	YP_001265747
Pput 0898	Amino acid transport and metabolism	glycine betaine/L-proline ABC transporter, ATPase subunit	0.938168	1.62415e-05	0.000346614	12.5	36.5	YP_001266244
Pput 0552	Coenzyme transport and metabolism	Riboflavin synthase	0.901828	1.77774e-18	2.81197e-16	57	160.5	YP_001265904
Pput 0339	Cell Motility	methyl-accepting chemotaxis sensory transducer	0.888236	0.000623747	0.00670902	9	25	YP_001265696
Pput 0186	Defense mechanisms	ABC transporter related	0.883519	0.000955918	0.00924627	8.5	23.5	YP_001265545
Pput 0388	Coenzyme transport and metabolism	biotin synthase	0.868737	2.37162e-05	0.000475918	14.5	39.5	YP_001265745
Pput 4957	Cell wall membrane and envelope biogenesis	penicillin-binding protein, 1A family	0.852402	0.000125497	0.00186443	12.5	33.5	YP_001270261
Pput 3645	Nucleotide transport and metabolism	Dihydroorotate oxidase	0.841144	0.000736601	0.00759691	10	26.5	YP_001268953
Pput 4894	Cell Motility	methyl-accepting chemotaxis sensory transducer	0.808628	0.000555938	0.0060279	11.5	29.5	YP_001270198
Pput 3921	Energy production and conversion	Beta-ketoacyl synthase-like protein	0.799683	4.8687e-08	1.79342e-06	29.5	75	YP_001269229
Pput 1119	Amino acid transport and metabolism	ABC transporter related	0.796121	0.000108906	0.00165523	15	38	YP_001266464
Pput 0887	General function prediction	small GTP-binding protein	0.790256	0.000273746	0.00353895	13.5	34	YP_001266233
Pput 1419	Energy production and conversion	FAD linked oxidase domain protein	0.747474	8.76232e-06	0.000206683	23	55.5	YP_001266761
Pput 4881	Unknown Function	poly(hydroxyalkanoate) granule-associated protein	-0.699407	2.91763e-06	7.76783e-05	59	33.5	YP_001270185
Pput 1489	Cell Motility	flagellin domain protein	-0.707858	1.61935e-51	1.08861e-48	603	339.5	YP_001266830
Pput 0990	Translation of ribosomal structure and biogenesis	sigma 54 modulation protein/ribosomal protein S30EA	-0.707957	4.35701e-07	1.30194e-05	67.5	38	YP_001266335
Pput 0300	Amino acid transport and metabolism	extracellular solute-binding protein, family 3	-0.708779	2.00018e-05	0.000416937	48	27	YP_001265657
Pput 4726	Post translational modification and protein turnover chaperones	chaperone DnaJ domain protein	-0.724283	0.000353498	0.00440072	32.5	18	YP_001270030
Pput 1690	Secondary metabolites biosynthesis, transport and catabolism	dienelactone hydrolase	-0.734995	0.000127106	0.00187796	36.5	20	YP_001267030
Pput 0665	Post translational modification and protein turnover chaperones	ATPase AAA-2 domain protein	-0.738986	1.01348e-14	9.39741e-13	147.5	80.5	YP_001266017
Pput 1429	Amino acid transport and metabolism	cationic amino acid ABC transporter, periplasmic binding protein	-0.770992	9.54887e-05	0.00147568	35	18.5	YP_001266771
Pput 0539	Cell wall membrane and envelope biogenesis	OmpW family protein	-0.784003	2.98192e-16	3.48626e-14	149.5	78	YP_001265891
Pput 0496	Translation of ribosomal structure and biogenesis	ribosomal protein S17	-0.788341	3.80409e-09	1.68363e-07	77	40	YP_001265850
Pput 5177	Energy production and conversion	Cytochrome c5-like protein	-0.807144	0.000548345	0.00596963	25.5	13	YP_001270479
Pput 3581	none	hypothetical protein	-0.826562	0.000223374	0.00291579	28	14	YP_001268889
Pput 3449	Unknown Function	ErfK/YbiS/YcfS/YnhG family protein	-0.826562	0.000632682	0.00675961	24	12	YP_001268759
Pput 0203	none	hypothetical protein	-0.826562	2.84914e-05	0.00053953	36	18	YP_001265562
Pput 4885	Coenzyme transport and metabolism	ubiquinone/menaquinone biosynthesis methyltransferase	-0.847182	0.00042994	0.00491962	24.5	12	YP_001270189
Pput 4745	Amino acid transport and metabolism	Extracellular ligand-binding receptor	-0.888438	1.76875e-07	5.66212e-06	50	23.5	YP_001270049
Pput 0115	Inorganic ion transport and metabolism	Carbonate dehydratase	-0.906605	2.23444e-10	1.26779e-08	71.5	33	YP_001265474
Pput 4803	Energy production and conversion	FAD dependent oxidoreductase	-0.909944	0.000168416	0.00240888	25	11.5	YP_001270107
Pput 4997	Coenzyme transport and metabolism	pantetheine-phosphate adenylyltransferase	-0.91837	5.21394e-05	0.00088718	28.5	13	YP_001270301
Pput 0215	none	hypothetical protein	-0.919086	1.01382e-28	2.72617e-26	215	98	YP_001265574
Pput 0304	Unknown Function	protein of unknown function DUF344	-0.935762	3.46008e-05	0.000646121	29	13	YP_001265661
Pput 4351	General function prediction	protein of unknown function DUF853, NPT hydrolase putative	-0.944345	0.00101847	0.00967724	18	8	YP_001269658
Pput 1617	Energy production and conversion	cytochrome c oxidase, cbb3-type, subunit II	-0.954396	9.48161e-05	0.00147376	25	11	YP_001266957
Pput 0515	Inorganic ion transport and metabolism	bacterioferritin	-1.00888	6.61624e-05	0.00108838	24	10	YP_001265869
Pput 4235	Unknown Function	protein of unknown function DUF533	-1.04057	7.5857e-10	3.7774e-08	54.5	22	YP_001269543
Pput 0792	none	protein of unknown function DUF1302	-1.08893	0.00014083	0.00205811	19.5	7.5	YP_001266140
Pput 5212	Translation of ribosomal structure and biogenesis	putative endoribonuclease L-PSP	-1.11611	1.00757e-16	1.35468e-14	89.5	33.5	YP_001270514
Pput 0188	Secondary metabolites biosynthesis, transport and catabolism	conserved repeat domain	-1.15792	5.40206e-12	3.72465e-10	58.5	21	YP_001265547
Pput 1795	Carbohydrate transport and metabolism	6-phosphogluconate dehydrogenase, decarboxylating	-1.17487	0.000172931	0.00246038	17	6	YP_001267132
Pput 3608	Signal transduction mechanisms	UspA domain protein	-1.18138	1.39396e-08	5.67934e-07	38.5	13.5	YP_001268916
Pput 4072	Inorganic ion transport and metabolism	arsenate reductase	-1.19813	0.000436092	0.00496886	14.5	5	YP_001269380
Pput 3165	Unknown Function	protein of unknown function DUF28	-1.23203	1.58239e-05	0.000340405	21	7	YP_001268477
Pput 3299	none	hypothetical protein	-1.25943	3.88046e-05	0.000705037	18.5	6	YP_001268609
Pput 4714	Unknown Function	protein of unknown function DUF461	-1.29657	9.46363e-05	0.00147376	16	5	YP_001270018
Pput 0189	none	hypothetical protein	-1.323	0.000791737	0.00777	11.5	3.5	YP_001265548
Pput 0636	Coenzyme transport and metabolism	aminotransferase class-III	-1.32555	1.58003e-07	5.24531e-06	28	8.5	YP_001265988
Pput 3993	Inorganic ion transport and metabolism	ABC-type Fe3+ transport system periplasmic component-like protein	-1.33739	4.76679e-08	1.78026e-06	30	9	YP_001269301
Pput 4434	Signal transduction mechanisms	PhoH family protein	-1.36287	1.98543e-13	1.57024e-11	53	15.5	YP_001269738
Pput 4748	Energy production and conversion	Azurin	-1.40119	1.31863e-36	5.06541e-34	151	42.5	YP_001270052
Pput 1998	none	hypothetical protein	-1.40193	3.87193e-05	0.000705037	16	4.5	YP_001267322
Pput 3550	none	UspA domain protein	-1.40253	4.29012e-23	8.87395e-21	92.5	26	YP_001268859
Pput 2566	Amino acid transport and metabolism	Glutamate--putrescine ligase	-1.40638	0.000267592	0.00347612	12.5	3.5	YP_001267885
Pput 0580	General function prediction	GCN5-related N-acetyltransferase	-1.47715	0.000306502	0.00390609	11.5	3	YP_001265932
Pput 4240	Energy production and conversion	aldehyde dehydrogenase	-1.55048	2.86165e-10	1.5704e-08	33	8	YP_001269548
Pput 0027	none	hypothetical protein	-1.71754	4.04538e-19	7.25201e-17	58.5	12	YP_001265387
Pput 1604	Coenzyme transport and metabolism	oxygen-independent coproporphyrinogen III oxidase	-1.74285	3.81931e-09	1.68363e-07	25	5	YP_001266944
Pput 3627	Energy production and conversion	aconitate hydratase 1	-1.79164	4.09027e-08	1.54912e-06	21	4	YP_001268935
Pput 1035	none	hypothetical protein	-1.80112	6.31624e-10	3.26623e-08	26.5	5	YP_001266380
Pput 1932	General function prediction	Alcohol dehydrogenase GroES domain protein	-1.83136	1.89375e-60	1.69743e-57	183	33.5	YP_001267259
Pput 1239	Inorganic ion transport and metabolism	Ferritin, Dps family protein	-1.85893	1.5103e-13	1.23067e-11	36.5	6.5	YP_001266584
Pput 4567	Lipid transport and metabolism	acetate--CoA ligase	-1.86802	0.00035142	0.0043952	8.5	1.5	YP_001269871
Pput 2460	Post translational modification and protein turnover chaperones	heat shock protein Hsp20	-1.87388	5.52771e-11	3.45675e-09	28.5	5	YP_001267779
Pput 0584	Energy production and conversion	aldehyde dehydrogenase	-1.90537	2.81886e-35	9.47489e-33	100	17	YP_001265936
Pput 3219	Replication, recombination and repair	integration host factor, alpha subunit	-1.90648	1.74557e-10	1.0204e-08	26.5	4.5	YP_001268529
Pput 0637	Energy production and conversion	methylmalonate-semialdehyde dehydrogenase	-1.91119	1.39427e-13	1.17162e-11	35.5	6	YP_001265989
Pput 0514	Inorganic ion transport and metabolism	Catalase	-1.92517	3.66439e-27	8.95776e-25	75	12.5	YP_001265868
Pput 0793	none	protein of unknown function DUF1329	-1.99231	3.3409e-15	3.32729e-13	38.5	6	YP_001266141
Pput 3656	Coenzyme transport and metabolism	regulator of ribonuclease activity A	-2.00522	4.36635e-06	0.00011182	13	2	YP_001268964
Pput 1038	Amino acid transport and metabolism	arginine deiminase	-2.06991	3.89546e-79	5.23745e-76	211.5	30.5	YP_001266383
Pput 2227	Lipid transport and metabolism	short-chain dehydrogenase/reductase SDR	-2.12585	1.33686e-05	0.000294658	11	1.5	YP_001267550
Pput 1615	Energy production and conversion	cytochrome c oxidase, cbb3-type, subunit III	-2.12585	7.39205e-10	3.75042e-08	22	3	YP_001266955
Pput 0431	Signal transduction mechanisms	putative serine protein kinase, PrkA	-2.13875	4.12564e-41	1.84897e-38	104	14	YP_001265785
Pput 1214	Secondary metabolites biosynthesis, transport and catabolism	dienelactone hydrolase	-2.14832	0.000301374	0.00385902	7.5	1	YP_001266559
Pput 4243	Energy production and conversion	NADH:flavin oxidoreductase/NADH oxidase	-2.18754	4.10727e-09	1.78136e-07	19.5	2.5	YP_001269551
Pput 1036	Amino acid transport and metabolism	carbamate kinase	-2.25368	1.47791e-46	7.94818e-44	112.5	13.5	YP_001266381
Pput 1956	Coenzyme transport and metabolism	GTP cyclohydrolase II	-2.27348	7.66788e-05	0.00123467	8.5	1	YP_001267283
Pput 3860	Lipid transport and metabolism	short-chain dehydrogenase/reductase SDR	-2.33064	4.61301e-07	1.36312e-05	13.5	1.5	YP_001269168
Pput 1037	Amino acid transport and metabolism	ornithine carbamoyltransferase	-2.55248	1.04214e-86	2.80231e-83	191	17	YP_001266382
Pput 0028	Unknown Function	40-residue YVTN family beta-propeller repeat protein	-2.67239	2.26308e-10	1.26779e-08	19	1.5	YP_001265388
Pput 0593	Energy production and conversion	Transketolase, central region	-2.80064	6.16672e-19	1.03639e-16	36	2.5	YP_001265945
Pput 1822	Energy production and conversion	isocitrate dehydrogenase, NADP-dependent	-2.82223	1.53084e-26	3.43036e-24	51.5	3.5	YP_001267159
Pput 4530	Lipid transport and metabolism	3-hydroxyisobutyrate dehydrogenase	-2.84147	7.99359e-09	3.35856e-07	15	1	YP_001269834
Pput 4236	Amino acid transport and metabolism	extracellular solute-binding protein, family 1	-3.22446	3.13177e-13	2.40609e-11	22	1	YP_001269544
Pput 3620	none	protein of unknown function DUF903	-20.4482	1.74028e-06	4.82435e-05	7.5	0	YP_001268928
Pput 3107	Replication, recombination and repair	hypothetical protein	-21.9374	0.000212476	0.00278707	4.5	0	YP_001268419
Pput 2814	none	hypothetical protein	-21.9374	0.000212476	0.00278707	4.5	0	YP_001268130
Pput 4073	General function prediction	flavodoxin/nitric oxide synthase	-22.0428	9.45985e-05	0.00147376	5	0	YP_001269381
Pput 3473	Carbohydrate transport and metabolism	extracellular solute-binding protein, family 1	-22.1381	4.22905e-05	0.000743262	5.5	0	YP_001268783
Pput 0430	Unknown Function	protein of unknown function DUF444	-22.2251	1.89713e-05	0.000398545	6	0	YP_001265784
Pput 3599	Transcription	SOS-response transcriptional repressor, LexA	-22.3051	8.53539e-06	0.000203112	6.5	0	YP_001268907
Pput 0581	Amino acid transport and metabolism	Ethanolamine ammonia-lyase	-22.3051	8.53539e-06	0.000203112	6.5	0	YP_001265933
Pput 3226	none	hypothetical protein	-22.8196	0.000479628	0.00530749	4	0	YP_001268536
Pput 0589	Carbohydrate transport and metabolism	nucleoside-diphosphate-sugar epimerase-like protein	-22.8196	0.000479628	0.00530749	4	0	YP_001265941
Pput 0213	Transcription	regulator of RpoD, Rsd/AlgQ	-22.8196	0.000479628	0.00530749	4	0	YP_001265572
Pput 2568	Amino acid transport and metabolism	FAD dependent oxidoreductase	-22.8196	0.000479628	0.00530749	4	0	YP_001267887
Pput 1812	General function prediction	alpha/beta hydrolase fold	-23.8312	7.01215e-09	2.99296e-07	11	0	YP_001267149
Pput 4237	Amino acid transport and metabolism	spermidine/putrescine ABC transporter ATPase subunit	-23.9374	0.000212476	0.00278707	4.5	0	YP_001269545
Pput 2061	Inorganic ion transport and metabolism	catalase/peroxidase HPI	-24.2288	2.38005e-31	7.11105e-29	44.5	0	YP_001267385
Pput 1736	Energy production and conversion	proton-translocating NADH-quinone oxidoreductase, chain L	-24.3051	8.53539e-06	0.000203112	6.5	0	YP_001267076
Pput 0594	Energy production and conversion	Pyruvate dehydrogenase (acetyl-transferring)	-24.4037	1.25946e-14	1.1289e-12	19.5	0	YP_001265946
Pput 3083	Energy production and conversion	aldehyde dehydrogenase	-24.5468	1.214e-16	1.48384e-14	22.5	0	YP_001268395
Pput 0110	General function prediction	Carbonic anhydrase/acetyltransferase isoleucine patch superfamily-like protein	-24.8196	0.000479628	0.00530749	4	0	YP_001265469
Pput 4889	Amino acid transport and metabolism	phosphoribosyl-ATP pyrophosphohydrolase	-24.8196	0.000479628	0.00530749	4	0	YP_001270193
Pput 0527	Amino acid transport and metabolism	L-seryl-tRNA(Sec) selenium transferase	-25.0428	9.45985e-05	0.00147376	5	0	YP_001265881
Pput 4915	Carbohydrate transport and metabolism	glycogen/starch/alpha-glucan phosphorylase	-25.2251	1.89713e-05	0.000398545	6	0	YP_001270219
Pput 1789	none	hypothetical protein	-25.3051	8.53539e-06	0.000203112	6.5	0	YP_001267126
Pput 0932	General function prediction	intracellular protease, PfpI family	-25.6305	1.6248e-07	5.32816e-06	9	0	YP_001266277
Pput 2569	none	hypothetical protein	-25.6846	7.39278e-08	2.51635e-06	9.5	0	YP_001267888
Pput 4267	General function prediction	transferase hexapeptide repeat containing protein	-25.6846	7.39278e-08	2.51635e-06	9.5	0	YP_001269575
Pput 1947	Energy production and conversion	cytochrome c, class I	-25.6846	7.39278e-08	2.51635e-06	9.5	0	YP_001267274
Pput 2567	Amino acid transport and metabolism	extracellular solute-binding protein, family 1	-25.7359	3.36784e-08	1.31248e-06	10	0	YP_001267886
Pput 2463	Cell wall membrane and envelope biogenesis	GCN5-related N-acetyltransferase	-25.9182	1.46546e-09	7.03685e-08	12	0	YP_001267782
Pput 0592	Energy production and conversion	alpha/beta hydrolase fold	-26.0724	6.45878e-11	3.85948e-09	14	0	YP_001265944
Pput 1187	none	hypothetical protein	-26.1075	2.96401e-11	1.94396e-09	14.5	0	YP_001266532
