# Supplementary material for: Proteomics reveals a core molecular response of Pseudomonas putida F1 to acute chromate challenge
Source: BMC Genomics. 2010 May 19;11:311. doi: 10.1186/1471-2164-11-311 (PMC2996968; doi:10.1186/1471-2164-11-311)
Supplement: Additional file 6 — Unique proteins induced in LB-grown cells and M9L-grown cells in response to chromate. Table lists proteins uniquely expressed under Cr(VI) stress in LB and M9L grown cells. [file 1471-2164-11-311-S6.XLS]

## Sheet: Supplemental table 6
Supplemental Table 6: Unique Cr-shock proteins induced in LB grown cells and M9L grown cells in response to chromate shock.
			Spectral Counts*
Gene ID	Functional category	Protein Function	Control-LB	Control- M9L	Cr-shock_LB	Cr-shock-M9L	Accession number
Pput_0287	Transcription	two component transcriptional regulator, winged helix family	0	0	20.1	18.2	YP_001265645
Pput_0436	Coenzyme transport and metabolism	4-hydroxythreonine-4-phosphate dehydrogenase	0	0	29.5	20.55	YP_001265790
Pput_0984	Energy production and conversion	fumarate lyase	0	0	46.3	16.9	YP_001266329
Pput_0985	Inorganic ion transport and metabolism	Superoxide dismutase	0	0	26.55	19.9	YP_001266330
Pput_1043	Inorganic ion transport and metabolism	TonB-dependent hemoglobin/transferrin/lactoferrin family receptor	0	0	24.4	6.3	YP_001266388
Pput_1524	Cell Motility	GTP-binding signal recognition particle SRP54, G- domain	0	0	7.5	20	YP_001266865
Pput_1809	Replication, recombination and repair	NUDIX hydrolase	0	0	11.6	14.85	YP_001267146
Pput_2188	Defense mechanisms	acriflavin resistance protein	0	0	3.05	5.75	YP_001267511
Pput_3623	None	hypothetical protein	0	0	36	28.1	YP_001268931
Pput_4065	Signal transduction mechanisms	integral membrane sensor signal transduction histidine kinase	0	0	13.8	2.8	YP_001269373
Pput_4196	General function prediction	Fe-S metabolism associated SufE	0	0	13.2	19.5	YP_001269504
Pput_4904	Secondary metabolites biosynthesis, transport and catabolism	imidazolonepropionase	0	0	15.05	10.7	YP_001270208
Pput_5183	Amino acid transport and metabolism	FAD dependent oxidoreductase	0	0	9.55	7.2	YP_001270485
Spectral Counts* refers to average spectral counts from two independent MS runs.
